# Supplementary material for: Phosphorylation-Dependent Assembly of a 14-3-3 Mediated Signaling Complex during Red Blood Cell Invasion by Plasmodium falciparum Merozoites
Source: mBio. 2020 Aug 18;11(4):e01287-20. doi: 10.1128/mBio.01287-20 (PMC7439480; doi:10.1128/mBio.01287-20)
Supplement: DATA SET S1 [file mBio.01287-20-sd001.xlsx]

## Sheet: All_phosphos
PlasmoDB ID	Description	Uniprot ID	Summarized phosphopeptide (*=phosphorylation)	Number of phosphosites	Detected phosphopeptides (localisation probabilities of phosphosites from MaxQuant between brackets)	Phosphorylated amino acid(s) (if detected with MaxQuant)	Phosphosite(s) localisation in protein (if detected with MaxQuant)	Maximum Localization Probability (MaxQuant)	Maxquant Peptide Sequence Window	Maxquant PEP	Maxquant Score	Maxquant Charge	Maxquant Mass error ppm	Maxquant Intensity	Phosphopeptide (Open_MS TMT)	Phosphopeptide (Open_MS-Label-Free)	TMT : Phosphosite detected with MaxQuant	Label-Free : Phosphosite detected with MaxQuant	TMT : Phosphosite detected with Open_MS	Label-Free : Phosphosite detected with Open_MS	Phosphopeptide (MaxQuant TMT or Label-Free)	Phosphopeptide (Open_MS TMT or Label-Free)	Phosphopeptide confidently detected (Open_MS and MaxQuant)	TMT : Maximum phospho_score (Open_MS)	Label.Free : Maximum phospho_score (Open_MS)	Maximum score (TMT or Label.Free - Open_MS)
PF3D7_0102200	Ring-infected erythrocyte surface antigen	Q8I0U6	S*GSTVFHNFR	1	S(0.921)GS(0.075)T(0.003)VFHNFR	S	556	0.921282	ERYFKLAENYYPYQRSGSTVFHNFRKVNEAY	1.22779e-06	113.61	2	0.70385	5553300	(TMT6plex)S(Phospho)GSTVFHNFR	S(Phospho)GSTVFHNFR	yes	yes	yes	yes	yes	yes	yes	21.3966	0	21.3966
PF3D7_0102200	Ring-infected erythrocyte surface antigen	Q8I0U6	KLSS*IMER	1	KLS(0.23)S(0.77)IMER	S	839	0.769789	EKTLKKRAQSLKKLSSIMERYAGGKRNDKKA	0.000534464	69.346	3	2.0534	3088600	(TMT6plex)K(TMT6plex)LSS(Phospho)IMER	LSS(Phospho)IMER	yes	no	yes	yes	yes	yes	yes	9.34047	23.098	23.098
PF3D7_0102200	Ring-infected erythrocyte surface antigen	Q8I0U6	TYS*QYKVQYDMPK	1	T(0.099)Y(0.001)S(0.873)QY(0.027)KVQYDMPK	S	219	0.87262	KRKYDFLKTKLQKTYSQYKVQYDMPKEVYES;KRKYDSLKEKLQKTYSQYKVQYDMPKEAYES	3.13601e-06	62.709	2	-3.3344	0	NA	TYS(Phospho)QYK	no	yes	no	yes	yes	yes	no	0	12.2841	12.2841
PF3D7_0102200	Ring-infected erythrocyte surface antigen	Q8I0U6	SGS*TVFHNFR	1	S(0.002)GS(0.989)T(0.009)VFHNFR	S	558	0.989365	YFKLAENYYPYQRSGSTVFHNFRKVNEAYQV	2.41916e-12	132.17	2	0.34157	751620	(TMT6plex)SGS(Phospho)TVFHNFR	SGS(Phospho)TVFHNFR	yes	yes	yes	yes	yes	yes	yes	12.2841	17.0115	17.0115
PF3D7_0102200	Ring-infected erythrocyte surface antigen	Q8I0U6	SGST*VFHNFR	1	S(0.017)GS(0.099)T(0.885)VFHNFR	T	559	0.884552	FKLAENYYPYQRSGSTVFHNFRKVNEAYQVL	3.18e-30	120.55	3	-0.25373	10504000	(TMT6plex)SGST(Phospho)VFHNFR	SGST(Phospho)VFHNFR	yes	no	yes	yes	yes	yes	no	10.11	0	10.11
PF3D7_0102500	Erythrocyte binding antigen-181	Q8I2B4	NEAGS*TILDDSRR	1	NEAGS(0.894)T(0.106)ILDDSRR	S	1299	0.894317	EKDLIDIHLLRNEAGSTILDDSRRNGEMTEG	1.78882e-27	153.2	2	-2.1041	2463400	NA	NEAGS(Phospho)TILDDSRR	no	yes	no	yes	yes	yes	yes	0	17.0115	17.0115
PF3D7_0103200	Nucleoside transporter 4	Q8I2A8	NKSSENIQS*NNVSMISK	1	NKS(0.099)S(0.025)ENIQS(0.876)NNVSMISK	S	237	0.87569	CEVEKGKNKSSENIQSNNVSMISKCKNKIKN	3.34e-44	93.776	3	-1.9872	13375000	(TMT6plex)NK(TMT6plex)SSENIQS(Phospho)NNVSM(Oxidation)ISK(TMT6plex)	SSENIQS(Phospho)NNVSM(Oxidation)ISK	yes	no	yes	yes	yes	yes	yes	11.1207	17.0675	17.0675
PF3D7_0103200	Nucleoside transporter 4	Q8I2A8	NKS*SENIQSNNVSMISK	1	NKS(0.94)S(0.06)ENIQSNNVSMISK	S	231	0.940269	NGSNDLCEVEKGKNKSSENIQSNNVSMISKC	6.20008e-52	158.35	2	0.45397	73996000	(TMT6plex)S(Phospho)SENIQSNNVSMISK(TMT6plex)	NKS(Phospho)SENIQSNNVSMISK	yes	yes	yes	yes	yes	yes	yes	38.0863	24.437	38.0863
PF3D7_0103200	Nucleoside transporter 4	Q8I2A8	CIEYNGS*NDLCEVEK	1	CIEYNGS(1)NDLCEVEK	S	218	1	KIESAQNKKCIEYNGSNDLCEVEKGKNKSSE	1.01291e-35	128.59	2	0.4072	26902000	(TMT6plex)C(Carbamidomethyl)IEYNGS(Phospho)NDLC(Carbamidomethyl)EVEK(TMT6plex)	C(Carbamidomethyl)IEYNGS(Phospho)NDLC(Carbamidomethyl)EVEK	yes	yes	yes	yes	yes	yes	yes	38.1555	29.3239	38.1555
PF3D7_0104300	Ubiquitin carboxyl-terminal hydrolase 1,putative (EC 3.4.19.12)	Q8I296	YNS*DDTYIK	1	YNS(0.971)DDT(0.029)YIK	S	1672	0.970745	DDRMKDNISKINRYNSDDTYIKVENNYDNKK	7.28e-08	90.05	2	-3.2575	184400	NA	YNS(Phospho)DDTYIK	yes	yes	no	yes	yes	yes	no	0	9.38306	9.38306
PF3D7_0104300	Ubiquitin carboxyl-terminal hydrolase 1,putative (EC 3.4.19.12)	Q8I296	YFEQEYGS*DQHDQR	1	YFEQEYGS(1)DQHDQR	S	3047	0.999922	DEINFTEKYFEQEYGSDQHDQRNNSMDAVNS	3.44e-46	106.6	3	-2.735	0	(TMT6plex)YFEQEYGS(Phospho)DQHDQR	YFEQ(Deamidated)EYGS(Phospho)DQHDQR	yes	yes	yes	yes	yes	yes	no	9.40409	11.0996	11.0996
PF3D7_0104300	Ubiquitin carboxyl-terminal hydrolase 1,putative (EC 3.4.19.12)	Q8I296	INS*NGPHTNEEFIEK	1	INS(0.976)NGPHT(0.024)NEEFIEK	S	2900	0.975557	KKKKKSTINNFHRINSNGPHTNEEFIEKDQS	3.55e-33	95.5	3	-0.86411	1900800	(TMT6plex)INS(Phospho)NGPHTNEEFIEK(TMT6plex)	NA	yes	no	yes	no	yes	yes	no	11.4964	0	11.4964
PF3D7_0104800	Novel putative transporter 1	Q8I291	SRSSNNIYT*NEEDEFHFK	1	S(0.048)S(0.056)NNIY(0.127)T(0.769)NEEDEFHFK	T	267	0.768627	HTNAEGRSRSSNNIYTNEEDEFHFKNNASGM	2.19e-10	65.511	3	-0.45047	1229200	(TMT6plex)SRSSNN(Deamidated)IYT(Phospho)NEEDEFHFK(TMT6plex)	SSNNIYT(Phospho)NEEDEFHFK	yes	no	yes	yes	yes	yes	no	0	0	0
PF3D7_0106300	Calcium-transporting ATPase (EC 3.6.3.8)	Q76NN8	S*NENTIISR	1	S(1)NENTIISR	S	482	1	SRSGAKRNIPLKEMKSNENTIISRGSKILED	2.74012e-13	106.67	2	-1.3112	910090	(TMT6plex)S(Phospho)NENTIISR	S(Phospho)NENTIISR	yes	yes	yes	yes	yes	yes	yes	52.1987	64.6639	64.6639
PF3D7_0106300	Calcium-transporting ATPase (EC 3.6.3.8)	Q76NN8	NTT*PVQSSNKK	1	NT(0.105)T(0.892)PVQS(0.002)S(0.001)NKK	T	571	0.89182	FSKNNKMPAEYEKNTTPVQSSNKKDKSPRGI	1.43e-05	62.162	3	-4.0306	0	NA	NA	yes	no	no	no	yes	no	no	0	0	0
PF3D7_0106300	Calcium-transporting ATPase (EC 3.6.3.8)	Q76NN8	S*NENTIIS*RGSK	2	S(0.977)NENT(0.107)IIS(0.853)RGS(0.063)K	S	489	0.853305	NIPLKEMKSNENTIISRGSKILEDKINKYCY	0.00114359	47.726	3	-2.6511	0	NA	NA	yes	no	no	no	yes	no	no	0	0	0
PF3D7_0107500	Lipid/sterol:H+ symporter	Q8I266	DLS*LEVK	1	DLS(1)LEVK	S	708	1	HDDGDNDNDEKKKDLSLEVKNNEDDYENISI	0.0199436	113.62	2	-4.0013	0	NA	DLS(Phospho)LEVK	no	yes	no	yes	yes	yes	yes	0	-1	-1
PF3D7_0107500	Lipid/sterol:H+ symporter	Q8I266	IVS*MEDVK	1	IVS(1)MEDVK	S	774	1	NNVNEDGFPNPSKIVSMEDVKKRNIKKDDAY	0.000627977	80.916	2	3.6234	3490400	NA	IVS(Phospho)MEDVK	no	yes	no	yes	yes	yes	yes	0	-1	-1
PF3D7_0108300	Uncharacterized protein	Q8I259	KGS*EVVPNNQYYNLGEYNK	1	KGS(0.951)EVVPNNQY(0.045)Y(0.004)NLGEYNK	S	1051	0.950565	EDELLKEHHLYLKKGSEVVPNNQYYNLGEYN	4.25425e-05	42.863	3	1.7995	289740	(TMT6plex)K(TMT6plex)GS(Phospho)EVVPNNQYYNLGEYNK(TMT6plex)	KGS(Phospho)EVVPN(Deamidated)NQYYNLGEYNK	yes	no	yes	yes	yes	yes	yes	32.9419	34.5389	34.5389
PF3D7_0108300	Uncharacterized protein	Q8I259	S*FSNDNVNNMCNVDK	1	S(0.945)FS(0.055)NDNVNNMCNVDK	S	1006	0.944999	NNNNSYDIYDIISVKSFSNDNVNNMCNVDKM	4.2e-41	102.79	3	2.2254	671660	(TMT6plex)S(Phospho)FSNDNVNNMC(Carbamidomethyl)NVDK(TMT6plex)	S(Phospho)FSNDNVNNMC(Carbamidomethyl)NVDK	yes	yes	yes	yes	yes	yes	no	9.38306	9.38306	9.38306
PF3D7_0108300	Uncharacterized protein	Q8I259	NDFVS*LEGVLDKNEK	1	NDFVS(1)LEGVLDKNEK	S	256	1	NIVNGKMKEEKNDFVSLEGVLDKNEKSNFNN	7.58827e-36	133.62	2	-0.6807	5818200	(TMT6plex)NDFVS(Phospho)LEGVLDK(TMT6plex)N(Deamidated)EK(TMT6plex)	NDFVS(Phospho)LEGVLDKNEK	yes	yes	yes	yes	yes	yes	yes	-1	-1	-1
PF3D7_0108300	Uncharacterized protein	Q8I259	GVS*LNEK	1	GVS(1)LNEK	S	2019	1	ILLLNNSNLNSVKGVSLNEKQLLNYINNNNN	0.0301631	64.42	2	1.6594	0	NA	GVS(Phospho)LNEK	yes	yes	no	yes	yes	yes	yes	0	-1	-1
PF3D7_0108300	Uncharacterized protein	Q8I259	NADENMIKLDS*SK	1	LDS(0.959)S(0.041)KLGNK	S	284	0.959059	FNNDKNADENMIKLDSSKLGNKNKFKNENDE	0.000103084	96.113	2	-0.26769	295910	(TMT6plex)NADENMIK(TMT6plex)LDS(Phospho)SK(TMT6plex)	LDS(Phospho)SKLGNK	yes	yes	yes	yes	yes	yes	yes	14.023	20.9151	20.9151
PF3D7_0108300	Uncharacterized protein	Q8I259	GHT*VDSELTTEDPVIQK	1	GHT(1)VDSELTTEDPVIQK	T	1214	0.999997	DHLNNDNINNVARGHTVDSELTTEDPVIQKK	3.61033e-56	163.79	2	-0.95852	2816100	(TMT6plex)GHT(Phospho)VDSELTTEDPVIQK(TMT6plex)	GHT(Phospho)VDSELTTEDPVIQK	yes	yes	yes	yes	yes	yes	yes	4.59466	69.2941	69.2941
PF3D7_0108300	Uncharacterized protein	Q8I259	S*IS*LHK	2	S(1)IS(1)LHK	S	1394	1	DNVINEKRKSMVEKKSISLHKNVNNNDNLAF	0.0113853	59.35	2	-0.65323	900820	NA	NA	yes	no	no	no	yes	no	no	0	0	0
PF3D7_0108700	Secreted ookinete protein, putative	Q8I255	KNT*EAS*VNNNVEENYLR	2	KNT(1)EAS(1)VNNNVEENYLR	T	1037	1	NTQRNVPKEVTQRKNTEASVNNNVEENYLRN	1.81293e-22	100.76	2	1.9343	0	(TMT6plex)K(TMT6plex)NT(Phospho)EAS(Phospho)VNNNVEENYLR	KNT(Phospho)EAS(Phospho)VNNNVEENYLR	yes	yes	yes	yes	yes	yes	yes	69.3816	85.2561	85.2561
PF3D7_0108700	Secreted ookinete protein, putative	Q8I255	NFASINEY*PYVDIKK	1	NFAS(0.018)INEY(0.943)PY(0.039)VDIKK	Y	678	0.943494	SNKMDKLKNFASINEYPYVDIKKFKDNLVNE	2.38e-31	89.624	3	0.49841	887380	(TMT6plex)NFASINEY(Phospho)PYVDIK(TMT6plex)K(TMT6plex)	NA	yes	no	yes	no	yes	yes	yes	21.8748	0	21.8748
PF3D7_0109000	Photosensitized INA-labeled protein PHIL1,putative	Q8I253	S*KGEANSEWSNAFVTR	1	S(1)KGEANSEWSNAFVTR	S	167	1	QSIPIKSSPNVFKRRSKGEANSEWSNAFVTR	7.94e-165	220.82	2	-0.21529	10903000	(TMT6plex)S(Phospho)K(TMT6plex)GEANSEWSNAFVTR	S(Phospho)KGEANSEWSNAFVTR	yes	yes	yes	yes	yes	yes	yes	58.7395	75.667	75.667
PF3D7_0109000	Photosensitized INA-labeled protein PHIL1,putative	Q8I253	SKGEANSEWS*NAFVTR	1	GEANS(0.041)EWS(0.959)NAFVTR	S	176	0.958721	NVFKRRSKGEANSEWSNAFVTRVDPYECTDP	4.08779e-17	106.93	2	-0.34697	2250100	(TMT6plex)SK(TMT6plex)GEAN(Deamidated)SEWS(Phospho)NAFVTR	GEANSEWS(Phospho)NAFVTR	yes	yes	yes	yes	yes	yes	yes	0	22.4511	22.4511
PF3D7_0109000	Photosensitized INA-labeled protein PHIL1,putative	Q8I253	VDPYECT*DPEEEFKPYEVTK	1	VDPY(0.056)ECT(0.924)DPEEEFKPY(0.02)EVT(0.001)K	T	189	0.923942	EWSNAFVTRVDPYECTDPEEEFKPYEVTKYY	1.33942e-11	45.916	3	2.0766	1192800	(TMT6plex)VDPYEC(Carbamidomethyl)T(Phospho)DPEEEFK(TMT6plex)PYEVTK(TMT6plex)	VDPYEC(Carbamidomethyl)T(Phospho)DPEEEFKPYEVTK	yes	yes	yes	yes	yes	yes	yes	10.8026	17.9997	17.9997
PF3D7_0110600	Phosphatidylinositol-4-phosphate 5-kinase (EC 2.7.1.68)	Q8I239	SFS*ESTNTR	1	S(0.039)FS(0.96)ES(0.001)TNTR	S	406	0.959787	NDSNRIANHLIIKSFSESTNTRGSIINDSTS	1.64195e-05	96.229	2	-3.1305	0	NA	SFS(Phospho)ESTNTR	no	yes	no	yes	yes	yes	no	0	10.5885	10.5885
PF3D7_0110600	Phosphatidylinositol-4-phosphate 5-kinase (EC 2.7.1.68)	Q8I239	LYGIHS*IK	1	LYGIHS(1)IK	S	1501	0.99978	KKNPDSLLTRLYGIHSIKYQNNLGRKKKKIY	0.00973884	55.676	2	-1.3603	0	NA	NA	yes	no	no	no	yes	no	no	0	0	0
PF3D7_0111500	UMP-CMP kinase, putative (EC 2.7.4.14)	Q8I231	KDS*FSFK	1	KDS(1)FSFK	S	212	0.999964	ELNDQGESGVEKKKDSFSFKKLDENANIKNI	0.00293745	115.82	2	-3.6705	719400	NA	KDS(Phospho)FSFK	yes	yes	no	yes	yes	yes	yes	0	32.2766	32.2766
PF3D7_0111600	Uncharacterized protein	Q8I230	NINIHS*DYQSIEK	1	NINIHS(0.989)DY(0.002)QS(0.008)IEK	S	83	0.989493	KIKKVQNKKKNINIHSDYQSIEKYFKMIQKK	8.29193e-09	70.784	2	0.60615	0	(TMT6plex)NINIHS(Phospho)DYQSIEK(TMT6plex)	NINIHS(Phospho)DYQSIEK	no	yes	yes	yes	yes	yes	yes	0	15.7303	15.7303
PF3D7_0112200	MRP1 protein (Fragment)	A0A0H3VB33	SSS*MPFVK	1	S(0.006)S(0.091)S(0.903)MPFVK	S	1121	0.903276	KPLYKDTHEEFNKSSSMPFVKSSSNMINNPS	0.00102219	77.662	2	-0.85315	273360	NA	SSS(Phospho)MPFVK	yes	yes	no	yes	yes	yes	no	0	10.11	10.11
PF3D7_0112200	MRP1 protein (Fragment)	A0A0H3VB33	KFSS*QTEIDEISR	1	FS(0.03)S(0.964)QT(0.007)EIDEISR	S	236	0.963718	LQNPDAFYNTYRKFSSQTEIDEISRDFLSIG	2.83188e-06	79.652	2	1.4054	371930	NA	KFSS(Phospho)QTEIDEISR	no	yes	no	yes	yes	yes	no	0	12.2841	12.2841
PF3D7_0113800	Uncharacterized protein	Q8I2E0	HRT*LIEIYLEK	1	HRT(1)LIEIYLEK	T	1546	1	YLENMFLGNKNPKHRTLIEIYLEKNKDMNNS	0.000129903	89.171	3	2.5406	2269700	NA	NA	no	yes	no	no	yes	no	no	0	0	0
PF3D7_0202500	Early transcribed membrane protein 2	O96128	AVNPSIS*STMYRA	1	AVNPSIS(0.885)S(0.094)T(0.02)MYR	S	100	0.885072	PGAKKNDNKAVNPSISSTMYRA_________	4.37e-58	128.22	2	-2.8478	231810	(TMT6plex)AVNPSIS(Phospho)STMYR	AVNPSIS(Phospho)STMYRA	yes	yes	yes	yes	yes	yes	yes	14.0446	14.0446	14.0446
PF3D7_0203000	Repetitive organellar protein, putative	A0A144A0C5	SISS*LSNK	1	SIS(0.024)S(0.811)LS(0.165)NK	S	143	0.810778	NELENQLKDTLKSISSLSNKIVNYESKIEEL	0.00107147	89.171	2	-3.2683	63078	(TMT6plex)SISS(Phospho)LSNK(TMT6plex)	SISS(Phospho)LSNK	yes	no	yes	yes	yes	yes	no	12.2205	0	12.2205
PF3D7_0204700	Hexose transporter	Q7KWJ5	DICS*ENEGK	1	DICS(1)ENEGK	S	10	1	______MTKSSKDICSENEGKKNGKSGFFST	0.00180924	51.286	2	-3.4942	160250	(TMT6plex)DIC(Carbamidomethyl)S(Phospho)ENEGK(TMT6plex)	NA	yes	no	yes	no	yes	yes	yes	-1	0	-1
PF3D7_0207600	Serine repeat antigen 5 (EC 3.4.22.-)	A0A143ZWK2	LPS*NGTTGEQGSSTGTVR	1	LPS(1)NGTTGEQGSSTGTVR	S	183	1	SNSGSLEKKKYVKLPSNGTTGEQGSSTGTVR	3.00017e-60	158	2	1.1332	39765000	(TMT6plex)LPS(Phospho)NGTTGEQGSSTGTVR	LPS(Phospho)NGTTGEQGSSTGTVR	yes	yes	yes	yes	yes	yes	yes	47.0877	77.24	77.24
PF3D7_0208100	conserved Plasmodium protein, unknown function	NA	SDDLNNS*NIGVR	1	SDDLNNS(1)NIGVR	S	798	0.999996	KHGDFYNIKSDDLNNSNIGVRQRKRKKKKKE	3.49869e-12	102.5	2	-0.84938	0	NA	SDDLNNS(Phospho)NIGVR	no	yes	no	yes	yes	yes	yes	0	58.7395	58.7395
PF3D7_0208100	conserved Plasmodium protein, unknown function	NA	FYYNT*DDDT*DIINAIK	2	FYYNT(1)DDDT(1)DIINAIK	T	1169	0.999915	NFNENYKFYYNTDDDTDIINAIKKKNVKNKK	3.08e-10	64.705	3	1.2561	719420	(TMT6plex)FYYNT(Phospho)DDDT(Phospho)DIINAIK(TMT6plex)	NA	yes	no	yes	no	yes	yes	yes	32.2766	0	32.2766
PF3D7_0208100	conserved Plasmodium protein, unknown function	NA	KASSFLY*NNNNNNK	1	KAS(0.004)S(0.007)FLY(0.989)NNNNNNK	Y	1255	0.989041	SEGDGKQTKKASSFLYNNNNNNKYKKEDNKT	9.86e-05	49.724	3	-2.2467	323270	NA	NA	yes	no	no	no	yes	no	no	0	0	0
PF3D7_0208100	conserved Plasmodium protein, unknown function	NA	KDEQEEQIQLDEDWHS*DR	1	KDEQEEQIQLDEDWHS(1)DR	S	739	1	KDEQEEQIQLDEDWHSDRGANKNPSRDTYNK	2.19e-70	104.67	3	0.60218	1376000	(TMT6plex)K(TMT6plex)DEQEEQ(Deamidated)IQLDEDWHS(Phospho)DR	NA	yes	no	yes	no	yes	yes	yes	-1	0	-1
PF3D7_0208100	conserved Plasmodium protein, unknown function	NA	NIDS*KEIEK	1	NIDS(1)KEIEK	S	1630	1	NNNNNIKSPIHKNIDSKEIEKQNKKKNKLQL	3.30141e-10	73.273	2	-1.616	435260	NA	NA	no	yes	no	no	yes	no	no	0	0	0
PF3D7_0209100	Phospholipase A2, putative (EC 3.1.1.4)	O96176	NFS*DDEKDDSYER	1	NFS(1)DDEKDDSYER	S	20	1	DDKIYIYSDLFSKNFSDDEKDDSYEREKQVY	1.19e-19	147.7	2	0.062083	1960600	(TMT6plex)NFS(Phospho)DDEK(TMT6plex)DDSYER	NFS(Phospho)DDEKDDSYER	no	yes	yes	yes	yes	yes	yes	20.7566	104.912	104.912
PF3D7_0209100	Phospholipase A2, putative (EC 3.1.1.4)	O96176	S*DDDDKIYIYSDLFSK	1	S(1)DDDDKIYIYSDLFSK	S	2	0.999998	______________MSDDDDKIYIYSDLFSK	1.54512e-25	77.037	2	-1.2629	381510	NA	(Acetyl)S(Phospho)DDDDKIYIYSDLFSK	no	yes	no	yes	yes	yes	no	0	5.53814	5.53814
PF3D7_0209800	ATP-dependent RNA helicase UAP56 (EC 3.6.4.13)	Q9TY94	AIS*ESGFEHPSEVQQETIPAAITGTDILCQAK	1	AIS(0.756)ES(0.223)GFEHPS(0.021)EVQQETIPAAITGTDILCQAK	S	71	0.756257	GFKDFFLKPELLRAISESGFEHPSEVQQETI	8.08e-42	87.544	3	1.7761	21840000	NA	AIS(Phospho)ESGFEHPSEVQQ(Deamidated)ETIPAAITGTDILC(Carbamidomethyl)QAK	no	yes	no	yes	yes	yes	no	0	3.43076	3.43076
PF3D7_0209800	ATP-dependent RNA helicase UAP56 (EC 3.6.4.13)	Q9TY94	GSYATVHT*GGFKDFFLKPELLR	1	GS(0.002)YAT(0.024)VHT(0.974)GGFKDFFLKPELLR	T	54	0.974211	NNKGGAMRGSYATVHTGGFKDFFLKPELLRA	5.19146e-15	75.193	3	0.62978	416720	(TMT6plex)GSYATVHT(Phospho)GGFK(TMT6plex)	GSYATVHT(Phospho)GGFKDFFLKPELLR	yes	yes	yes	yes	yes	yes	yes	29.3239	4.52213	29.3239
PF3D7_0209800	ATP-dependent RNA helicase UAP56 (EC 3.6.4.13)	Q9TY94	AS*MDHNAQDELVDYEDDENILDSKDVK	1	AS(1)MDHNAQDELVDYEDDENILDSKDVK	S	3	1	_____________MASMDHNAQDELVDYEDD	3.98e-45	95.551	3	1.6775	6454300	(Acetyl)AS(Phospho)MDHNAQDELVDYEDDENILDSK(TMT6plex)	(Acetyl)AS(Phospho)MDHNAQDELVDYEDDENILDSKDVK	no	yes	yes	yes	yes	yes	yes	38.9625	67.032	67.032
PF3D7_0210300	Monocarboxylate transporter, putative	O96186	TLS*NTSNFSFR	1	T(0.008)LS(0.974)NT(0.014)S(0.003)NFSFR	S	263	0.974499	FINKPNGLSNSLRTLSNTSNFSFREVNNTFI	7.45598e-08	62.287	2	-0.50681	0	NA	TLS(Phospho)N(Deamidated)TSNFSFR	no	yes	no	yes	yes	yes	yes	0	15.2723	15.2723
PF3D7_0210600	Uncharacterized protein	O96188	KKVEVLS*DMDNEENYMNSGDLGPVFK	1	KVEVLS(1)DMDNEENYMNSGDLGPVFK	S	416	1	MKNKYLDKKKKVEVLSDMDNEENYMNSGDLG	3.50993e-40	102.51	3	-0.56761	11088000	(TMT6plex)K(TMT6plex)K(TMT6plex)VEVLS(Phospho)DMDN(Deamidated)EENYMNSGDLGPVFK(TMT6plex)	KVEVLS(Phospho)DMDNEENYMNSGDLGPVFK	yes	yes	yes	yes	yes	yes	yes	0	64.5628	64.5628
PF3D7_0210600	Uncharacterized protein	O96188	EILEINKT*LS*R	2	EILEINKT(1)LS(1)R	T	391	1	NLIEDTPKEILEINKTLSRSLSNNSMKNKYL	9.01e-06	68.044	3	-2.9879	0	(TMT6plex)EILEINK(TMT6plex)T(Phospho)LS(Phospho)R	NA	yes	no	yes	no	yes	yes	yes	-1	0	-1
PF3D7_0210600	Uncharacterized protein	O96188	KVEVLS*DMDNEENYMNS*GDLGPVFK	2	KVEVLS(0.9)DMDNEENY(0.2)MNS(0.9)GDLGPVFK	S	427	0.900109	VEVLSDMDNEENYMNSGDLGPVFKDMSKNMY	9.93e-27	47.59	3	2.7559	853640	(TMT6plex)K(TMT6plex)VEVLS(Phospho)DMDNEENYMNS(Phospho)GDLGPVFK(TMT6plex)	NA	yes	no	yes	no	yes	yes	no	4.13698	0	4.13698
PF3D7_0210600	Uncharacterized protein	O96188	NMYNYS*D	1	NMYNY(0.012)S(0.988)D	S	445	0.987868	LGPVFKDMSKNMYNYSD______________	0.0185206	42.287	2	3.9707	1009300	(TMT6plex)NMYNYS(Phospho)D	NA	yes	no	yes	no	yes	yes	no	0	0	0
PF3D7_0210600	Uncharacterized protein	O96188	S*LS*NNSMK	2	S(1)LS(0.997)NNS(0.003)MK	S	395	0.999913	DTPKEILEINKTLSRSLSNNSMKNKYLDKKK	0.00227369	63.944	2	-3.4016	0	NA	NA	yes	no	no	no	yes	no	no	0	0	0
PF3D7_0210900	Uncharacterized protein	O96191	TGS*FGSR	1	TGS(1)FGSR	S	111	0.999876	RNFHNGRDNFKGRTGSFGSRVFDNRKGSFKK	0.00228029	119.21	2	-2.8829	175300	(TMT6plex)TGS(Phospho)FGSR	TGS(Phospho)FGSR	yes	yes	yes	yes	yes	yes	yes	20.7482	12.9386	20.7482
PF3D7_0210900	Uncharacterized protein	O96191	S*GS*FKKPYYNNR	2	S(1)GS(1)FKKPYYNNR	S	73	0.999991	GSSFRGRRSGFINRKSGSFKKPYYNNRLINK	0.000235905	60.657	2	0.35798	492270	NA	S(Phospho)GS(Phospho)FKKPYYNNR	no	yes	no	yes	yes	yes	yes	0	35.7625	35.7625
PF3D7_0210900	Uncharacterized protein	O96191	IVTS*LNKIPSPLK	1	IVT(0.169)S(0.818)LNKIPS(0.012)PLK	S	254	0.818445	KPLNKYFLSKIKIVTSLNKIPSPLKEQKNTE	5.63e-10	68.283	3	0.60825	0	(TMT6plex)IVTS(Phospho)LNK(TMT6plex)	IVTS(Phospho)LNKIPSPLK	yes	no	yes	yes	yes	yes	no	12.2841	0	12.2841
PF3D7_0210900	Uncharacterized protein	O96191	IVTSLNKIPS*PLK	1	IVT(0.002)S(0.008)LNKIPS(0.99)PLK	S	260	0.990168	FLSKIKIVTSLNKIPSPLKEQKNTEVNLPES	4.58e-22	78.903	3	0.60825	0	NA	NA	yes	no	no	no	yes	no	no	0	0	0
PF3D7_0210900	Uncharacterized protein	O96191	S*KPVGTIK	1	S(0.999)KPVGT(0.001)IK	S	201	0.998964	SLYRKNRTFALNTKRSKPVGTIKSSVPRKRI	0.00789211	53.567	3	-0.53063	945020	(TMT6plex)S(Phospho)K(TMT6plex)PVGTIK(TMT6plex)	NA	yes	no	yes	no	yes	yes	yes	28.9337	0	28.9337
PF3D7_0210900	Uncharacterized protein	O96191	TGS*FGS*R	2	T(0.008)GS(0.992)FGS(1)R	S	114	0.999968	HNGRDNFKGRTGSFGSRVFDNRKGSFKKRFI	0.00969209	51.872	2	-3.2775	1476300	(TMT6plex)TGS(Phospho)FGS(Phospho)R	NA	yes	no	yes	no	yes	yes	no	7.79233	0	7.79233
PF3D7_0212100	Uncharacterized protein	O96201	EIEENINKLNEES*DENNNLEILDEEEITNK	1	EIEENINKLNEES(1)DENNNLEILDEEEITNK	S	1452	1	NNKEIEENINKLNEESDENNNLEILDEEEIT	7.21496e-62	106.28	3	0.025442	2399400	NA	EIEENINKLNEES(Phospho)DENN(Deamidated)NLEILDEEEITNK	no	yes	no	yes	yes	yes	yes	0	111.038	111.038
PF3D7_0212500	Uncharacterized protein	O96205	EGGS*DNIYTSNIKR	1	EGGS(1)DNIYTSNIKR	S	3172	1	RRAHNNIKYDIKEGGSDNIYTSNIKRNKKKI	1.33495e-26	131.56	2	0.41242	582630	(TMT6plex)EGGS(Phospho)DNIYTSNIK(TMT6plex)R	EGGS(Phospho)DNIYTSNIK	no	yes	yes	yes	yes	yes	yes	25.7024	67.6855	67.6855
PF3D7_0212500	Uncharacterized protein	O96205	EGGSDNIY*TSNIKR	1	EGGS(0.018)DNIY(0.946)T(0.035)S(0.001)NIKR	Y	3176	0.945815	NNIKYDIKEGGSDNIYTSNIKRNKKKIKNIE	2.74e-09	66.004	3	0.47263	1004200	(TMT6plex)EGGSDNIY(Phospho)TSNIK(TMT6plex)	NA	yes	no	yes	no	yes	yes	no	8.63534	0	8.63534
PF3D7_0212500	Uncharacterized protein	O96205	KGDS*EDENKEK	1	KGDS(1)EDENKEK	S	76	1	GRKKIKGFFKLKKGDSEDENKEKETKDHRLK	0.0033651	52.527	3	1.8825	0	NA	NA	yes	no	no	no	yes	no	no	0	0	0
PF3D7_0212900	Leu/Phe-tRNA protein transferase, putative (EC 2.3.2.6)	O96210	S*EQGNLSSHNMK	1	S(1)EQGNLSSHNMK	S	2	0.999996	______________MSEQGNLSSHNMKSKMD	0.00108535	72.315	2	-2.546	734770	(Acetyl)S(Phospho)EQGNLSSHNMK(TMT6plex)	(Acetyl)S(Phospho)EQGNLSSHNMK	no	yes	yes	yes	yes	yes	yes	51.7705	44.1317	51.7705
PF3D7_0214100	Protein transport protein SEC31	O96221	QLTSPMFSSNSY*GNINK	1	QLTS(0.001)PMFS(0.395)S(0.395)NS(0.395)Y(0.813)GNINK	Y	1187	0.813009	IPEKQLTSPMFSSNSYGNINKTHTTNNAVPP	3.68e-13	46.892	3	2.8603	0	NA	NA	yes	no	no	no	yes	no	no	0	0	0
PF3D7_0214800	Uncharacterized protein	O96228	RIS*MQNLEDDETQVEYINR	1	RIS(1)MQNLEDDETQVEYINR	S	905	1	HGDNMVNGMLMMRRISMQNLEDDETQVEYIN	3.45799e-42	115.01	3	-1.6859	926250	(TMT6plex)RIS(Phospho)M(Oxidation)QNLEDDETQVEYINR	RIS(Phospho)MQNLEDDETQVEYINR	no	yes	yes	yes	yes	yes	yes	77.7615	60.1508	77.7615
PF3D7_0215400	Uncharacterized protein	O96233	TDS*VNS*NLIK	2	TDS(1)VNS(1)NLIK	S	297	1	VSDASDIYARTDSVNSNLIKISQSSEEWEPQ	1.15856e-07	103.76	2	-1.1341	1240600	(TMT6plex)TDS(Phospho)VNS(Phospho)NLIK(TMT6plex)	TDS(Phospho)VNS(Phospho)NLIK	no	yes	yes	yes	yes	yes	no	0	12.3056	12.3056
PF3D7_0215400	Uncharacterized protein	O96233	TDS*VNSNLIK	1	TDS(1)VNSNLIK	S	294	0.999788	KKRVSDASDIYARTDSVNSNLIKISQSSEEW	1.56573e-12	111.31	2	-1.5853	5352500	NA	TDS(Phospho)VNSNLIK	no	yes	no	yes	yes	yes	yes	0	41.9382	41.9382
PF3D7_0215400	Uncharacterized protein	O96233	RVS*DAS*DIYAR	2	RVS(1)DAS(0.999)DIY(0.001)AR	S	283	0.999829	VDINQTKDYKEKKRVSDASDIYARTDSVNSN	4.03e-12	75.968	2	3.3151	0	(TMT6plex)RVS(Phospho)DAS(Phospho)DIYAR	NA	yes	yes	yes	no	yes	yes	yes	20.7482	0	20.7482
PF3D7_0216700	autophagy-related protein 11, putative (ATG11)	NA	RNS*FIK	1	RNS(1)FIK	S	700	1	YEENQKLNEEIKRRNSFIKNKDRKIDLLTNI	0.000982573	89.296	2	0.29588	332760	(TMT6plex)RNS(Phospho)FIK(TMT6plex)	NA	yes	no	yes	no	yes	yes	yes	-1	0	-1
PF3D7_0216800	Uncharacterized protein	O96246	LILTDY*K	1	LILT(0.015)DY(0.985)K	Y	763	0.98476	YIKFDISYLKLILTDYKMYFKLFEHKNIIFI	0.0326745	62.714	2	2.0961	517020	NA	NA	yes	no	no	no	yes	no	no	0	0	0
PF3D7_0217500	Calcium-dependent protein kinase 1 (EC 2.7.11.17)	A0A143ZWW4	SGNNKNS*EDLAINPGMYVR	1	SGNNKNS(1)EDLAINPGMYVR	S	34	0.999999	FTNGNNYGKSGNNKNSEDLAINPGMYVRKKE	5.69104e-49	135.98	2	1.3626	56714000	(TMT6plex)SGNNK(TMT6plex)NS(Phospho)EDLAINPGMYVR	SGNNKNS(Phospho)EDLAINPGMYVR	yes	yes	yes	yes	yes	yes	yes	36.4662	53.5706	53.5706
PF3D7_0217500	Calcium-dependent protein kinase 1 (EC 2.7.11.17)	A0A143ZWW4	KLGS*GAYGEVLLCR	1	LGS(1)GAYGEVLLCR	S	64	1	EGKIGESYFKVRKLGSGAYGEVLLCREKHGH	4.52e-27	145.52	2	-0.29512	8072400	(TMT6plex)K(TMT6plex)LGS(Phospho)GAYGEVLLC(Carbamidomethyl)R	KLGS(Phospho)GAYGEVLLC(Carbamidomethyl)R	yes	yes	yes	yes	yes	yes	yes	32.9721	40.6345	40.6345
PF3D7_0217500	Calcium-dependent protein kinase 1 (EC 2.7.11.17)	A0A143ZWW4	S*KFTNGNNYGK	1	S(1)KFTNGNNYGK	S	17	0.999988	GCSQSSNVKDFKTRRSKFTNGNNYGKSGNNK	2.16627e-18	134.61	2	0.28741	1015500	(TMT6plex)S(Phospho)K(TMT6plex)FTNGNNYGK(TMT6plex)	S(Phospho)KFTN(Deamidated)GNNYGK	yes	yes	yes	yes	yes	yes	yes	41.1003	30.0871	41.1003
PF3D7_0217500	Calcium-dependent protein kinase 1 (EC 2.7.11.17)	A0A143ZWW4	SGNNKNSEDLAINPGMY*VR	1	SGNNKNS(0.004)EDLAINPGMY(0.996)VR	Y	44	0.996204	GNNKNSEDLAINPGMYVRKKEGKIGESYFKV	1.39e-38	77.221	3	-1.3097	700950	(TMT6plex)SGNNK(TMT6plex)NSEDLAINPGM(Oxidation)Y(Phospho)VR	SGNNKNSEDLAINPGMY(Phospho)VR	yes	no	yes	yes	yes	yes	no	7.906	7.39707	7.906
PF3D7_0217500	Calcium-dependent protein kinase 1 (EC 2.7.11.17)	A0A143ZWW4	IVDFGLSS*FFSKDNK	1	IVDFGLS(0.139)S(0.86)FFS(0.001)KDNK	S	217	0.860457	KHSLLNIKIVDFGLSSFFSKDNKLRDRLGTA	1.14e-31	78.814	3	-0.22778	138270	(TMT6plex)IVDFGLSS(Phospho)FFSK(TMT6plex)DNK(TMT6plex)	NA	yes	no	yes	no	yes	yes	yes	17.0115	0	17.0115
PF3D7_0217500	Calcium-dependent protein kinase 1 (EC 2.7.11.17)	A0A143ZWW4	S*FKNELGELK	1	S(1)FKNELGELK	S	406	1	QLDKKELIEGYNILRSFKNELGELKNVEEEV	2.35e-10	80.96	2	0.48777	8042700	(TMT6plex)S(Phospho)FK(TMT6plex)NELGELK(TMT6plex)	NA	yes	no	yes	no	yes	yes	yes	-1	0	-1
PF3D7_0217500	Calcium-dependent protein kinase 1 (EC 2.7.11.17)	A0A143ZWW4	S*GNNKNS*EDLAINPGMYVR	2	S(1)GNNKNS(1)EDLAINPGMYVR	S	28	0.999992	KTRRSKFTNGNNYGKSGNNKNSEDLAINPGM	2.67e-13	61.417	3	-0.20339	483850	(TMT6plex)S(Phospho)GNNK(TMT6plex)NS(Phospho)EDLAINPGMYVR	NA	yes	no	yes	no	yes	yes	yes	76.7157	0	76.7157
PF3D7_0217600	Uncharacterized protein	O96256	AFS*QKNEYEDIIITK	1	AFS(1)QKNEYEDIIITK	S	449	1	NNNNNYIYDKSGKAFSQKNEYEDIIITKDHT	6.93439e-17	93.776	2	0.012869	0	(TMT6plex)AFS(Phospho)QK(TMT6plex)N(Deamidated)EYEDIIITK(TMT6plex)	AFS(Phospho)QKNEYEDIIITK	no	yes	yes	yes	yes	yes	yes	17.9108	33.5399	33.5399
PF3D7_0219200	40S ribosomal protein S30	A0A144A0U2	RFS*DNGGR	1	RFS(1)DNGGR	S	45	1	LTGRAKKRQLYNRRFSDNGGRKKGPNSKA__	0.00202796	92.428	2	-0.16856	5734800	(TMT6plex)RFS(Phospho)DNGGR	NA	yes	no	yes	no	yes	yes	yes	-1	0	-1
PF3D7_0219400	ribosome associated membrane protein RAMP4, putative, unspecified product	NA	VEAFDSNVT*KR	1	VEAFDS(0.16)NVT(0.84)KR	T	19	0.839857	NRKITQKVEAFDSNVTKRGNVPPSLVKKGRK	0.00138101	55.724	3	-3.7605	0	(TMT6plex)VEAFDSNVT(Phospho)K(TMT6plex)R	VEAFDSNVT(Phospho)K	yes	no	yes	yes	yes	yes	yes	20.6996	9.42495	20.6996
PF3D7_0219400	ribosome associated membrane protein RAMP4, putative, unspecified product	NA	VEAFDS*NVTKR	1	VEAFDS(1)NVTK	S	16	0.999762	MPSNRKITQKVEAFDSNVTKRGNVPPSLVKK	8.75732e-18	142.38	2	1.34	7034400	NA	VEAFDS(Phospho)NVTKR	no	yes	no	yes	yes	yes	yes	0	53.5337	53.5337
PF3D7_0219400	ribosome associated membrane protein RAMP4, putative, unspecified product	NA	MPS*NRK	1	MPS(1)NRK	S	3	1	_____________MPSNRKITQKVEAFDSNV	0.0249084	58.286	2	-1.9754	186480	NA	NA	yes	no	no	no	yes	no	no	0	0	0
PF3D7_0219600	Replication factor C subunit 1	O96271	NLFS*DDES*DDGRK	2	NLFS(1)DDES(1)DDGR	S	10	1	______MSSKDKNLFSDDESDDGRKKKRLKK	1.80535e-07	73.498	2	0.38953	1045500	(TMT6plex)N(Deamidated)LFS(Phospho)DDES(Phospho)DDGR	NLFS(Phospho)DDES(Phospho)DDGRK	yes	yes	yes	yes	yes	yes	yes	-1	-1	-1
PF3D7_0219600	Replication factor C subunit 1	O96271	LNEFES*DEDIDELS*ES*KEDKDDDVLIK	3	LNEFES(1)DEDIDELS(1)ES(1)KEDKDDDVLIK	S	859	1	KSSEKKTTFKLNEFESDEDIDELSESKEDKD	2.48e-38	62.434	4	3.2146	6178900	(TMT6plex)LNEFES(Phospho)DEDIDELS(Phospho)ES(Phospho)K(TMT6plex)EDK(TMT6plex)DDDVLIK(TMT6plex)	LNEFES(Phospho)DEDIDELS(Phospho)ES(Phospho)KEDKDDDVLIK	yes	no	yes	yes	yes	yes	yes	-1	-1	-1
PF3D7_0219600	Replication factor C subunit 1	O96271	ERESEQYEISS*ENDTVSSK	1	ESEQYEIS(0.065)S(0.93)ENDT(0.005)VSSK	S	176	0.929617	SNVKRERESEQYEISSENDTVSSKKNVLISP	3.53334e-47	143.52	2	0.0054571	2766000	(TMT6plex)ESEQYEISS(Phospho)ENDTVSSK(TMT6plex)	ERESEQYEISS(Phospho)ENDTVSSK	no	yes	yes	yes	yes	yes	no	0	12.2841	12.2841
PF3D7_0219600	Replication factor C subunit 1	O96271	SNS*KEDEKLVVNNLNDYFNILQNDNK	1	FYDITSFFKPS(0.153)S(0.847)K	S	104	0.846674	TSPKFYDITSFFKPSSKKLEDNNTMKKSNSK	1.45345e-27	147.64	2	-0.66599	1936800	(TMT6plex)FYDITSFFK(TMT6plex)PSS(Phospho)K(TMT6plex)	SNS(Phospho)KEDEKLVVNNLNDYFNILQNDNK	yes	yes	yes	yes	yes	yes	yes	0	15.2723	15.2723
PF3D7_0219600	Replication factor C subunit 1	O96271	FYDITS*FFKPSSK	1	FYDIT(0.149)S(0.797)FFKPS(0.581)S(0.472)K	S	98	0.797409	ENKSSKTSPKFYDITSFFKPSSKKLEDNNTM	5.88e-14	69.431	3	0.50269	486390	NA	NA	yes	no	no	no	yes	no	no	0	0	0
PF3D7_0301700	Uncharacterized protein	O97336	VTVLEPQTENS*EDEENYEK	1	VTVLEPQTENS(1)EDEENYEK	S	152	0.99988	NSTPRVTVLEPQTENSEDEENYEKTIVDELN	2.58342e-45	99.93	2	0.11288	2819300	(TMT6plex)VTVLEPQTEN(Deamidated)S(Phospho)EDEENYEK(TMT6plex)	VTVLEPQTENS(Phospho)EDEENYEK	no	yes	yes	yes	yes	yes	no	0	7.77211	7.77211
PF3D7_0301700	Uncharacterized protein	O97336	VTVLEPQT*ENSEDEENYEK	1	VTVLEPQT(0.92)ENS(0.08)EDEENYEK	T	149	0.919852	EYYNSTPRVTVLEPQTENSEDEENYEKTIVD	5.68216e-30	88.872	2	-0.12497	1472300	NA	VTVLEPQT(Phospho)ENSEDEENYEK	no	yes	no	yes	yes	yes	no	0	7.77211	7.77211
PF3D7_0302100	Serine/threonine protein kinase (EC 2.7.11.1)	O77306	NNS*NSNNFIYDGHNSSK	1	NNS(0.986)NS(0.014)NNFIYDGHNSSK	S	880	0.986323	DESYSINNDRNMKNNSNSNNFIYDGHNSSKN	1.15357e-14	93.804	3	-2.0069	637630	NA	NNS(Phospho)NSNNFIYDGHNSSK	no	yes	no	yes	yes	yes	yes	0	18.5329	18.5329
PF3D7_0302200	Cytoadherence linked asexual protein 3.2	O77309	MNEADSADS*DDEKDFDTPDNELMIAR	1	MNEADS(0.012)ADS(0.887)DDEKDFDT(0.1)PDNELMIAR	S	1397	0.887176	TYIDTEKMNEADSADSDDEKDFDTPDNELMI	5.9123e-74	117.21	3	1.6437	3317700	(TMT6plex)MNEADSADS(Phospho)DDEK(TMT6plex)DFDTPDNELMIAR	MN(Deamidated)EADSADS(Phospho)DDEKDFDTPDNELMIAR	yes	no	yes	yes	yes	yes	yes	39.5356	5.08456	39.5356
PF3D7_0302200	Cytoadherence linked asexual protein 3.2	O77309	QTSTYIDT*EKMNEADSADSDDEKDFDTPDNELMIAR	1	QTS(0.04)T(0.064)Y(0.001)IDT(0.895)EK	T	1386	0.894765	NETTEIKKQTSTYIDTEKMNEADSADSDDEK;NKTTEIKKQTSTYIDTEKMNEADSADSDDEK	3.10888e-35	84.365	2	-0.61472	166260	(TMT6plex)QTSTYIDT(Phospho)EK(TMT6plex)	QTSTYIDT(Phospho)EKMN(Deamidated)EADSADSDDEKDFDTPDNELMIAR	yes	no	yes	yes	yes	yes	no	0	1.28624	1.28624
PF3D7_0302200	Cytoadherence linked asexual protein 3.2	O77309	KQTS*TYIDTEK	1	KQT(0.009)S(0.973)T(0.019)YIDTEK	S	1381	0.972508	GDKNTNETTEIKKQTSTYIDTEKMNEADSAD;GDKNTNKTTEIKKQTSTYIDTEKMNEADSAD	1.9864e-188	209.79	2	0.5706	35555000	(TMT6plex)QTS(Phospho)TYIDTEK(TMT6plex)	KQTS(Phospho)TYIDTEK	yes	yes	yes	yes	yes	yes	yes	17.0115	20.9151	20.9151
PF3D7_0302200	Cytoadherence linked asexual protein 3.2	O77309	KPS*VHSFNR	1	KPS(0.993)VHS(0.007)FNR	S	1191	0.992805	EQTQHVQEQTYERKPSVHSFNRNFFMELVNG	1.74e-08	83.226	3	2.9367	8870300	(TMT6plex)K(TMT6plex)PS(Phospho)VHSFNR	NA	yes	no	yes	no	yes	yes	yes	19.1586	0	19.1586
PF3D7_0302500	Cytoadherence linked asexual protein 3.1	O77310	QTSTYIDT*EKMNEADSADSDDEKDSDTPDDELMISR	1	QTS(0.04)T(0.064)Y(0.001)IDT(0.895)EK	T	1387	0.894765	NETTEIKKQTSTYIDTEKMNEADSADSDDEK;NKTTEIKKQTSTYIDTEKMNEADSADSDDEK	3.10888e-35	84.365	2	-0.61472	166260	NA	QTSTYIDT(Phospho)EKMN(Deamidated)EADSADSDDEKDSDTPDDELMISR	yes	no	no	yes	yes	yes	no	0	0	0
PF3D7_0302500	Cytoadherence linked asexual protein 3.1	O77310	KPS*VHSFNR	1	KPS(0.993)VHS(0.007)FNR	S	1192	0.992805	EQTQHVQEQTYERKPSVHSFNRNFFMELVNG	1.74e-08	83.226	3	2.9367	8870300	NA	NA	yes	no	no	no	yes	no	no	0	0	0
PF3D7_0302500	Cytoadherence linked asexual protein 3.1	O77310	KQTS*TYIDTEK	1	KQT(0.009)S(0.973)T(0.019)YIDTEK	S	1382	0.972508	GDKNTNETTEIKKQTSTYIDTEKMNEADSAD;GDKNTNKTTEIKKQTSTYIDTEKMNEADSAD	1.9864e-188	209.79	2	0.5706	35555000	NA	NA	yes	yes	no	no	yes	no	no	0	0	0
PF3D7_0302600	ABC transporter B family member 4, putative	O77308	S*INENLILDNIK	1	S(1)INENLILDNIK	S	959	1	IKELEILKFIDANYKSINENLILDNIKDNQK	0.0273767	45.433	3	-2.6874	971820	NA	NA	yes	no	no	no	yes	no	no	0	0	0
PF3D7_0302900	Exportin-1, putative	O77312	NKNDMNSS*S*LDMK	2	NKNDMNS(0.155)S(0.882)S(0.963)LDMK	S	421	0.963146	EQEHNFKNKNDMNSSSLDMKNTLTTNMNLDS	0.00191308	43.208	3	0.77285	447520	NA	NA	yes	no	no	no	yes	no	no	0	0	0
PF3D7_0303200	HAD superfamily protein, putative (EC 3.1.3.4)	O77317	KNHGNDQDS*DNDEDEDDDDIIDR	1	NHGNDQDS(1)DNDEDEDDDDIIDR	S	209	1	EENTHDKKNHGNDQDSDNDEDEDDDDIIDRN	2.24e-49	114.74	3	1.2273	0	(TMT6plex)K(TMT6plex)NHGNDQDS(Phospho)DN(Deamidated)DEDEDDDDIIDR	NHGNDQDS(Phospho)DN(Deamidated)DEDEDDDDIIDR	no	yes	yes	yes	yes	yes	yes	-1	-1	-1
PF3D7_0303200	HAD superfamily protein, putative (EC 3.1.3.4)	O77317	KFS*DPTGLSQVKPSNEPK	1	KFS(0.937)DPT(0.063)GLSQVKPSNEPK	S	391	0.936863	NHDQIKETLKKDRKFSDPTGLSQVKPSNEPK	4.22478e-07	61.16	3	-0.22051	2027800	(TMT6plex)K(TMT6plex)FS(Phospho)DPTGLSQVK(TMT6plex)PSNEPK(TMT6plex)	KFS(Phospho)DPTGLSQVKPSNEPK	yes	yes	yes	yes	yes	yes	yes	6.6699	27.4238	27.4238
PF3D7_0303200	HAD superfamily protein, putative (EC 3.1.3.4)	O77317	NNS*FIKK	1	NNS(1)FIKK	S	185	1	SKKYKDTKEEHKKNNSFIKKERQAEENTHDK	0.00453497	67.897	2	-2.1241	1369000	(TMT6plex)NNS(Phospho)FIK(TMT6plex)	NNS(Phospho)FIKK	yes	yes	yes	yes	yes	yes	yes	-1	-1	-1
PF3D7_0303200	HAD superfamily protein, putative (EC 3.1.3.4)	O77317	SHS*KGDQDAIFDDDIQNR	1	S(0.018)HS(0.982)KGDQDAIFDDDIQNR	S	688	0.981753	DDNNNHNDNNNKRSHSKGDQDAIFDDDIQNR	1.57e-106	128.67	3	2.2782	1598800	SHS(Phospho)K(TMT6plex)GDQDAIFDDDIQNR	SHS(Phospho)KGDQDAIFDDDIQNR	yes	yes	yes	yes	yes	yes	yes	15.2723	15.2723	15.2723
PF3D7_0303200	HAD superfamily protein, putative (EC 3.1.3.4)	O77317	INS*LSFYEK	1	INS(0.998)LS(0.002)FYEK	S	1148	0.998328	EDDDQYNSFQYWKINSLSFYEKYMNVSDSS_	1.47e-07	101.71	2	-0.12356	5445100	(TMT6plex)INS(Phospho)LSFYEK(TMT6plex)	INS(Phospho)LSFYEK	yes	yes	yes	yes	yes	yes	yes	32.2766	32.2766	32.2766
PF3D7_0303200	HAD superfamily protein, putative (EC 3.1.3.4)	O77317	TYEDVEEDLETS*PLSSPR	1	TYEDVEEDLET(0.049)S(0.943)PLS(0.006)S(0.001)PR	S	106	0.94343	FVEKTYEDVEEDLETSPLSSPRNEYYYLYDD	1.51553e-88	171.39	2	1.0913	4454100	NA	TYEDVEEDLETS(Phospho)PLSSPR	no	yes	no	yes	yes	yes	no	0	11.0568	11.0568
PF3D7_0303200	HAD superfamily protein, putative (EC 3.1.3.4)	O77317	DRS*YDAHNNGK	1	DRS(1)YDAHNNGK	S	332	0.999983	HVRKTGKKKKLIKDRSYDAHNNGKKKNIHNN	4.47e-15	86.756	3	-1.3249	670010	(TMT6plex)DRS(Phospho)YDAHNN(Deamidated)GK(TMT6plex)	NA	yes	no	yes	no	yes	yes	no	0	0	0
PF3D7_0303200	HAD superfamily protein, putative (EC 3.1.3.4)	O77317	EIDS*NDDNNNHNDNNNKR	1	EIDS(1)NDDNNNHNDNNNKR	S	671	1	KPSSSLDDYTHKEIDSNDDNNNHNDNNNKRS	1.94e-131	135.26	3	3.153	4421000	(TMT6plex)EIDS(Phospho)NDDNNN(Deamidated)HNDNNNK(TMT6plex)R	NA	yes	no	yes	no	yes	yes	yes	-1	0	-1
PF3D7_0303200	HAD superfamily protein, putative (EC 3.1.3.4)	O77317	INS*LS*FYEK	2	INS(0.96)LS(0.992)FY(0.048)EK	S	1150	0.991798	DDQYNSFQYWKINSLSFYEKYMNVSDSS___	0.00225061	59.227	2	2.2952	367810	(TMT6plex)INS(Phospho)LS(Phospho)FYEK(TMT6plex)	NA	yes	no	yes	no	yes	yes	yes	16.509	0	16.509
PF3D7_0303200	HAD superfamily protein, putative (EC 3.1.3.4)	O77317	NLSES*HVR	1	NLS(0.001)ES(0.999)HVR	S	316	0.998775	SKDDPVYIPKRNLSESHVRKTGKKKKLIKDR	0.00256989	102.95	2	-0.64951	0	(TMT6plex)NLSES(Phospho)HVR	NA	yes	no	yes	no	yes	yes	no	11.0996	0	11.0996
PF3D7_0303300	DNA-directed RNA polymerases I, II, and III subunit RPABC2, putative (EC 2.7.7.6)	O77315	DNKS*DYENSEANEDNIR	1	DNKS(1)DYENSEANEDNIR	S	50	0.999999	DIDIITDHQIKKDNKSDYENSEANEDNIRIT	8.37544e-49	143.52	2	0.97665	2603300	(TMT6plex)DNK(TMT6plex)S(Phospho)DYENSEANEDNIR	DNKS(Phospho)DYENSEANEDNIR	yes	yes	yes	yes	yes	yes	yes	32.2766	52.0412	52.0412
PF3D7_0303300	DNA-directed RNA polymerases I, II, and III subunit RPABC2, putative (EC 2.7.7.6)	O77315	KDNKSDYENS*EANEDNIR	1	SDYENS(1)EANEDNIR	S	55	0.999986	TDHQIKKDNKSDYENSEANEDNIRITSPYLT	8.6e-27	117	2	0.10902	1558600	(TMT6plex)K(TMT6plex)DNK(TMT6plex)SDYENS(Phospho)EANEDNIR	SDYENS(Phospho)EANEDNIR	yes	yes	yes	yes	yes	yes	yes	0	29.3239	29.3239
PF3D7_0303400	Palmitoyltransferase (EC 2.3.1.225)	O97224	INS*LDEDYR	1	INS(1)LDEDYR	S	420	0.999991	QKLSLYSQVSQERINSLDEDYRNAILYNQNP	0.0129441	61.48	2	2.881	0	NA	INS(Phospho)LDEDYR	no	yes	no	yes	yes	yes	yes	0	38.1888	38.1888
PF3D7_0304300	Uncharacterized protein	O97230	ILS*LLS*NIR	2	ILS(1)LLS(1)NIR	S	739	1	ITQYYYKNENFFKILSLLSNIRYLLTCNKRQ	0.0222759	40.882	2	-3.6106	0	NA	NA	yes	no	no	no	yes	no	no	0	0	0
PF3D7_0305100	Uncharacterized protein	O97236	NDDDNIVKT*DLR	1	NDDDNIVKT(1)DLR	T	3170	1	HFVSTLKNDDDNIVKTDLRDIKKKKKTIIIY	0.00198493	62.528	2	0.13092	0	NA	NA	no	yes	no	no	yes	no	no	0	0	0
PF3D7_0305300	Uncharacterized protein	O97238	KKNS*EENNAYNLFNNEK	1	KNS(1)EENNAYNLFNNEK	S	275	1	PGDVKSNNNMLRKKNSEENNAYNLFNNEKLK	4.60554e-46	167.89	3	1.3409	9924200	(Acetyl)K(TMT6plex)K(TMT6plex)NS(Phospho)EENN(Deamidated)AYNLFNNEK(TMT6plex)	KNS(Phospho)EENNAYNLFNNEK	yes	yes	yes	yes	yes	yes	yes	23.146	79.0089	79.0089
PF3D7_0305300	Uncharacterized protein	O97238	MDVYKEENS*DLLNHQEEEISR	1	MDVYKEENS(1)DLLNHQEEEISR	S	10	0.999984	______MMDVYKEENSDLLNHQEEEISRNSN	1.36882e-60	135.25	3	0.25064	19261000	(Acetyl)MDVYK(TMT6plex)EENS(Phospho)DLLNHQEEEISR	(Acetyl)MDVYKEEN(Deamidated)S(Phospho)DLLNHQEEEISR	no	yes	yes	yes	yes	yes	yes	33.5399	30.6353	33.5399
PF3D7_0305300	Uncharacterized protein	O97238	S*NNYDNVVNSNMGNNK	1	S(0.975)NNY(0.025)DNVVNSNMGNNK	S	170	0.975115	NLNNEVLNVENRKKKSNNYDNVVNSNMGNNK	2.52e-60	113.73	3	2.9168	712810	(TMT6plex)S(Phospho)NNYDNVVNSNMGNNK(TMT6plex)	NA	yes	no	yes	no	yes	yes	no	12.6471	0	12.6471
PF3D7_0305500	conserved Plasmodium protein, unknown function	NA	NKYDNNEYS*ESEIK	1	NKYDNNEYS(0.961)ES(0.039)EIK	S	990	0.960984	NEIVDRKNKYDNNEYSESEIKMRAVDNSMNY	1.60606e-25	110.12	2	-1.7098	593400	NA	NKYDNNEYS(Phospho)ESEIK	no	yes	no	yes	yes	yes	no	0	0	0
PF3D7_0305500	conserved Plasmodium protein, unknown function	NA	YFIDS*NDVVSGR	1	Y(0.001)FIDS(0.998)NDVVS(0.001)GR	S	887	0.998317	KYSHVKDLNEKYFIDSNDVVSGRHSTLYYFY	2.76085e-19	81.632	2	-2.1056	307100	NA	YFIDS(Phospho)NDVVSGR	no	yes	no	yes	yes	yes	yes	0	30.6401	30.6401
PF3D7_0305500	conserved Plasmodium protein, unknown function	NA	FLTNES*TEKDK	1	FLTNES(0.897)T(0.103)EKDK	S	1890	0.896679	PLYEKNIDKKFLTNESTEKDKVFKRMKYNNY	1.88119e-17	115.34	2	-2.8423	300010	NA	FLTNES(Phospho)TEKDK	no	yes	no	yes	yes	yes	yes	0	24.437	24.437
PF3D7_0305500	conserved Plasmodium protein, unknown function	NA	SEYGQVS*YDESLER	1	SEYGQVS(0.998)YDES(0.002)LER	S	460	0.997973	CGKKHLGLKSEYGQVSYDESLERRLNNNNNN	5.64e-10	67.418	2	1.6836	223370	(TMT6plex)SEYGQVS(Phospho)YDESLER	SEYGQVS(Phospho)YDESLER	yes	yes	yes	yes	yes	yes	no	0	8.63534	8.63534
PF3D7_0305500	conserved Plasmodium protein, unknown function	NA	GIKS*HEDIMGSNQNK	1	GIKS(1)HEDIMGSNQNK	S	406	0.999998	TSKEHLDNMHNRGIKSHEDIMGSNQNKMNLS	1.76e-45	105.9	3	-1.264	1464600	(TMT6plex)GIK(TMT6plex)S(Phospho)HEDIMGSNQNK(TMT6plex)	NA	yes	no	yes	no	yes	yes	yes	84.1087	0	84.1087
PF3D7_0305500	conserved Plasmodium protein, unknown function	NA	MNLS*NDEKDHWGGNLNSK	1	MNLS(1)NDEKDHWGGNLNSK	S	421	0.999997	SHEDIMGSNQNKMNLSNDEKDHWGGNLNSKV	3.64e-38	78.976	4	-1.2901	192080	(TMT6plex)MNLS(Phospho)N(Deamidated)DEK(TMT6plex)DHWGGNLNSK(TMT6plex)	NA	yes	no	yes	no	yes	yes	yes	40.0672	0	40.0672
PF3D7_0305500	conserved Plasmodium protein, unknown function	NA	YVS*S*EELK	2	YVS(1)S(1)EELK	S	3617	0.999823	RIYSPNNILNKKYVSSEELKNEKSTRTYNSS	0.00269868	65.719	2	-2.3256	0	(TMT6plex)YVS(Phospho)S(Phospho)EELK(TMT6plex)	NA	yes	yes	yes	no	yes	yes	no	13.0972	0	13.0972
PF3D7_0305600	DNA-(apurinic or apyrimidinic site) lyase (EC 4.2.99.18)	O97240	KEYS*KDDFVTDVK	1	KEY(0.017)S(0.753)KDDFVT(0.23)DVK	S	193	0.753273	SHYFCDEIKVMKKEYSKDDFVTDVKLEMNDK	0.000324026	52.862	4	0.20044	267040	NA	KEYS(Phospho)KDDFVTDVK	yes	no	no	yes	yes	yes	no	0	0	0
PF3D7_0305600	DNA-(apurinic or apyrimidinic site) lyase (EC 4.2.99.18)	O97240	DNHALDTQES*QELVNK	1	DNHALDTQES(1)QELVNK	S	64	0.999866	AEIKKRDNHALDTQESQELVNKIKEIKNSDE	3.2e-37	143.57	2	0.010257	919860	NA	DNHALDTQES(Phospho)QELVNK	no	yes	no	yes	yes	yes	yes	0	47.0877	47.0877
PF3D7_0306100	Uncharacterized protein	O97243	TLNFLNKEFDS*NDITNYNDR	1	TLNFLNKEFDS(0.992)NDIT(0.008)NYNDR	S	472	0.991962	YYYEKTLNFLNKEFDSNDITNYNDRNIIEKT	1.36213e-07	61.039	3	-1.5693	792120	(TMT6plex)EFDS(Phospho)NDITNYNDR	TLNFLNKEFDS(Phospho)NDITNYNDR	yes	yes	yes	yes	yes	yes	yes	25.5535	42.6814	42.6814
PF3D7_0306200	Activator of Hsp90 ATPase	O97244	S*GSVWNSNSWHWEER	1	S(0.839)GS(0.161)VWNSNSWHWEER	S	2	0.838785	______________MSGSVWNSNSWHWEERN	1.29e-27	131.45	2	-0.47195	1333500	NA	(Acetyl)S(Phospho)GSVWNSNSWHWEER	no	yes	no	yes	yes	yes	no	0	7.00561	7.00561
PF3D7_0306200	Activator of Hsp90 ATPase	O97244	SGSVWNS*NSWHWEER	1	S(0.025)GS(0.025)VWNS(0.893)NS(0.057)WHWEER	S	8	0.893445	________MSGSVWNSNSWHWEERNYNKWAE	1.12e-22	90.379	2	0.60986	370160	NA	(Acetyl)SGSVWNS(Phospho)NSWHWEER	no	yes	no	yes	yes	yes	yes	0	20.1669	20.1669
PF3D7_0306800	T-complex protein 1 subunit beta	O97247	VNVHS*FEDVQDLENEER	1	VNVHS(1)FEDVQDLENEER	S	262	1	DTDKIKIYGTKVNVHSFEDVQDLENEERLKM	2.63e-21	92.8	3	2.4528	13393000	(TMT6plex)VN(Deamidated)VHS(Phospho)FEDVQDLENEER	VN(Deamidated)VHS(Phospho)FEDVQDLENEER	yes	yes	yes	yes	yes	yes	yes	-1	-1	-1
PF3D7_0307100	40S ribosomal protein S12, putative	NA	S*DVES*ADNNVVVEEK	2	S(1)DVES(1)ADNNVVVEEK	S	2	1	______________MSDVESADNNVVVEEKA	1.49e-26	110.6	2	-0.42244	1570100	(Acetyl)S(Phospho)DVES(Phospho)ADNN(Deamidated)VVVEEK(TMT6plex)	(Acetyl)S(Phospho)DVES(Phospho)ADNN(Deamidated)VVVEEK	no	yes	yes	yes	yes	yes	yes	-1	-1	-1
PF3D7_0307200	60S ribosomal protein L7, putative	O97250	ADRYENQVENELGKS*MTSLR	1	ADRYENQVENELGKS(0.948)MT(0.049)S(0.003)LR	S	16	0.948385	MADRYENQVENELGKSMTSLRAKKVNKNKEL	9.22036e-60	129.08	3	-1.1784	1511300	(Acetyl)ADRYENQ(Deamidated)VEN(Deamidated)ELGK(TMT6plex)S(Phospho)MTSLR	(Acetyl)ADRYENQVENELGKS(Phospho)MTSLR	no	yes	yes	yes	yes	yes	yes	26.3144	22.8513	26.3144
PF3D7_0307200	60S ribosomal protein L7, putative	O97250	ADRYENQVENELGKSMT*S*LR	2	S(0.276)MT(0.761)S(0.962)LR	S	18	0.761158	DRYENQVENELGKSMTSLRAKKVNKNKELKQ	0.0203471	41.025	2	0.60792	95983	(Acetyl)ADRYENQVENELGK(TMT6plex)SMT(Phospho)S(Phospho)LR	(Acetyl)ADRYENQVENELGKSM(Oxidation)T(Phospho)S(Phospho)LR	yes	yes	yes	yes	yes	yes	no	4.04895	9.42495	9.42495
PF3D7_0307200	60S ribosomal protein L7, putative	O97250	ADRYENQVENELGKSMTS*LR	1	SMT(0.003)S(0.997)LR	S	19	0.996987	RYENQVENELGKSMTSLRAKKVNKNKELKQA	0.0141856	81.32	2	-0.59372	2266800	NA	(Acetyl)ADRYENQVENELGKSM(Oxidation)TS(Phospho)LR	yes	yes	no	yes	yes	yes	no	0	0	0
PF3D7_0307700	Uncharacterized protein	O97255	LNS*SQLLNENLDNTLSR	1	LNS(0.801)S(0.199)QLLNENLDNTLSR	S	89	0.80074	SNNQSDSICGIYRLNSSQLLNENLDNTLSRI	8.17089e-11	76.492	2	1.4253	579200	NA	LN(Deamidated)S(Phospho)SQLLNENLDNTLSR	no	yes	no	yes	yes	yes	yes	0	17.0115	17.0115
PF3D7_0308200	T-complex protein 1 subunit eta (CCT7)	NA	S*HLMSLPIVLLK	1	S(0.994)HLMS(0.006)LPIVLLK	S	2	0.994069	______________MSHLMSLPIVLLKEGTD	0.00246168	66.004	2	-0.23123	71102	NA	(Acetyl)S(Phospho)HLMSLPIVLLK	no	yes	no	yes	yes	yes	no	0	0	0
PF3D7_0308300	Uncharacterized protein	O77324	SDLPSSNIDEGS*CKGCK	1	SDLPSSNIDEGS(1)CKGCK	S	313	1	FYAKSDLPSSNIDEGSCKGCKASDTSSEFFS	4.70659e-40	136.46	2	-3.4347	6245900	(TMT6plex)SDLPSSNIDEGS(Phospho)C(Carbamidomethyl)K(TMT6plex)	SDLPSSNIDEGS(Phospho)C(Carbamidomethyl)KGC(Carbamidomethyl)K	yes	yes	yes	yes	yes	yes	yes	56.4714	25.6531	56.4714
PF3D7_0308300	Uncharacterized protein	O77324	DVENLTYTNS*EHTLNNK	1	DVENLTYT(0.003)NS(0.994)EHT(0.002)LNNK	S	155	0.994035	PFNSLRDVENLTYTNSEHTLNNKEYSYIKNS	2.09e-42	89.011	3	2.962	1509000	(TMT6plex)DVENLTYTNS(Phospho)EHTLNNK(TMT6plex)	DVENLTYTNS(Phospho)EHTLNNK	yes	yes	yes	yes	yes	yes	yes	19.0463	13.6689	19.0463
PF3D7_0308300	Uncharacterized protein	O77324	SDLPSS*NIDEGSCKGCK	1	S(0.001)DLPS(0.096)S(0.902)NIDEGS(0.002)CK	S	307	0.901533	NQAYSNFYAKSDLPSSNIDEGSCKGCKASDT	3.76e-15	90.453	2	-0.3751	1816900	NA	SDLPSS(Phospho)NIDEGSC(Carbamidomethyl)KGC(Carbamidomethyl)K	no	yes	no	yes	yes	yes	yes	0	15.6526	15.6526
PF3D7_0308300	Uncharacterized protein	O77324	SDLPS*SNIDEGSCK	1	SDLPS(0.889)S(0.111)NIDEGSCK	S	306	0.888761	KNQAYSNFYAKSDLPSSNIDEGSCKGCKASD	2.35221e-29	116.86	2	0.94252	1097600	NA	SDLPS(Phospho)SNIDEGSC(Carbamidomethyl)K	no	yes	no	yes	yes	yes	no	0	11.6791	11.6791
PF3D7_0308300	Uncharacterized protein	O77324	EYS*YIKNS*IDLDFDQQIK	2	EY(0.027)S(0.839)Y(0.295)IKNS(0.839)IDLDFDQQIK	S	165	0.839122	LTYTNSEHTLNNKEYSYIKNSIDLDFDQQIK	9.06e-12	45.579	3	1.7767	634330	NA	NA	yes	no	no	no	yes	no	no	0	0	0
PF3D7_0308300	Uncharacterized protein	O77324	NNIHNT*KDELTNNYNIIK	1	NNIHNT(0.998)KDELT(0.002)NNYNIIK	T	234	0.997569	FKFSVLNNIKNNIHNTKDELTNNYNIIKNTL	0	171.06	3	-2.5498	1128700	(TMT6plex)NNIHN(Deamidated)T(Phospho)K(TMT6plex)DELTNNYNIIK(TMT6plex)	NA	yes	no	yes	no	yes	yes	yes	26.9265	0	26.9265
PF3D7_0308700	Uncharacterized protein	O77326	S*IDTYNNQDIK	1	S(1)IDTYNNQDIK	S	355	0.999984	KDNEIGNYDHLKGSKSIDTYNNQDIKNSLYE	5.04894e-13	98.942	2	-2.2993	580190	NA	S(Phospho)IDTYNNQDIK	no	yes	no	yes	yes	yes	yes	0	30.0871	30.0871
PF3D7_0308900	Splicing factor 3B subunit 1, putative	O77327	ADPFADKS*PS*PGER	2	ADPFADKS(1)PS(1)PGER	S	146	1	DYTLSPQRADPFADKSPSPGERTYTDIMLEN	8.58e-09	58.024	3	2.9015	0	(TMT6plex)ADPFADK(TMT6plex)S(Phospho)PS(Phospho)PGER	NA	yes	no	yes	no	yes	yes	yes	-1	0	-1
PF3D7_0309500	Asparagine synthetase [glutamine-hydrolyzing],putative (EC 6.3.5.4)	O77330	HS*KQFDDVK	1	HS(1)KQFDDVK	S	591	1	NADQSGRSVLGIHRHSKQFDDVKCIPLQNQE	0.00818475	43.68	3	1.2823	512060	NA	NA	yes	no	no	no	yes	no	no	0	0	0
PF3D7_0309600	60S acidic ribosomal protein P2 (PfP2)	NA	KEEEEEEEDDLGFS*LFG	1	KEEEEEEEDDLGFS(1)LFG	S	109	1	EKKEEEEEEEDDLGFSLFG____________	5.95871e-12	83.423	2	-1.8101	839840	NA	KEEEEEEEDDLGFS(Phospho)LFG	no	yes	no	yes	yes	yes	yes	0	-1	-1
PF3D7_0310200	Phd finger protein, putative	O77336	YIKY*NTK	1	YIKY(0.999)NTK	Y	436	0.999354	GGDEKKNKRKRKYIKYNTKGNTKGNTKGNTQ	0.0302411	65.252	2	-3.2547	0	NA	NA	yes	no	no	no	yes	no	no	0	0	0
PF3D7_0310500	ATP-dependent RNA helicase DHX57, putative (EC 3.6.4.13)	O77360	NVS*KNDIHR	1	NVS(1)KNDIHR	S	1726	1	TNNALVNNNSLGKNVSKNDIHRDNINDYSLN	0.0195906	48.981	3	1.4424	0	NA	NA	yes	no	no	no	yes	no	no	0	0	0
PF3D7_0311300	Phosphatidylinositol 3-and 4-kinase, putative (EC 2.7.1.137) (EC 2.7.1.67)	O77353	KKDS*DLDGYPK	1	KKDS(0.864)DLDGY(0.136)PK	S	792	0.863835	PNDDTKVKKKKKKKDSDLDGYPKDQKNYTNC	0.00909351	40.278	3	0.10626	509410	NA	NA	yes	no	no	no	yes	no	no	0	0	0
PF3D7_0312400	Glycogen synthase kinase 3 (EC 2.7.11.26)	O77344	SVSY*ICSR	1	SVS(0.001)Y(0.999)ICSR	Y	229	0.998882	FGSAKNLLAGQRSVSYICSRFYRAPELMLGS	0.000403778	118.33	2	-1.4769	426650	(TMT6plex)SVSY(Phospho)IC(Carbamidomethyl)SR	NA	yes	no	yes	no	yes	yes	yes	23.098	0	23.098
PF3D7_0312500	Transporter, putative	O77343	NDNQLVS*EDNIQTNQDKNK	1	NDNQLVS(1)EDNIQTNQDKNK	S	268	0.999813	LDDKTNTHKNDNQLVSEDNIQTNQDKNKINY	1.11945e-42	69.188	3	-0.79309	671490	(TMT6plex)NDNQLVS(Phospho)EDNIQTNQDK(TMT6plex)	NDNQLVS(Phospho)EDNIQTNQDK	yes	yes	yes	yes	yes	yes	yes	16.3624	71.267	71.267
PF3D7_0312500	Transporter, putative	O77343	NLYNS*GEKKEK	1	NLYNS(1)GEKKEK	S	329	0.999739	EHVNEKTLLTKNLYNSGEKKEKEKNVQAASQ	1.26e-06	65.374	3	-0.048467	1339500	NA	NA	yes	no	no	no	yes	no	no	0	0	0
PF3D7_0313000	Uncharacterized protein	O77363	KLTS*YNECPVDLYR	1	LT(0.008)S(0.988)Y(0.004)NECPVDLYR	S	153	0.988214	KNVEGEKKNTYKKLTSYNECPVDLYRDNNKT	7.74954e-26	141	2	-1.7102	5101100	(TMT6plex)K(TMT6plex)LTS(Phospho)YNEC(Carbamidomethyl)PVDLYR	LTS(Phospho)YNEC(Carbamidomethyl)PVDLYR	no	yes	yes	yes	yes	yes	yes	14.023	14.023	14.023
PF3D7_0316600	Formate-nitrite transporter	O77389	DNNDAQMKS*LS*IELR	2	S(1)LS(1)IELRN	S	302	1	NFERSKRDNNDAQMKSLSIELRN________	1.65623e-36	131.82	2	-0.98515	15164000	(TMT6plex)DNNDAQ(Deamidated)MK(TMT6plex)S(Phospho)LS(Phospho)IELR	DNN(Deamidated)DAQM(Oxidation)KS(Phospho)LS(Phospho)IELR	yes	yes	yes	yes	yes	yes	yes	-1	-1	-1
PF3D7_0316700	HVA22/TB2/DP1 family protein, putative	O77388	ISS*NVFGEK	1	IS(0.001)S(0.999)NVFGEK	S	28	0.998621	EDRPNTSLNSLKRISSNVFGEKLNNLDVSRV	2.30317e-11	93.839	2	3.0273	5803200	(TMT6plex)ISS(Phospho)NVFGEK(TMT6plex)	ISS(Phospho)NVFGEK	yes	yes	yes	yes	yes	yes	yes	17.0115	20	20
PF3D7_0316700	HVA22/TB2/DP1 family protein, putative	O77388	IS*SNVFGEKLNNLDVSR	1	IS(0.882)S(0.118)NVFGEKLNNLDVSR	S	27	0.882147	KEDRPNTSLNSLKRISSNVFGEKLNNLDVSR	1.20022e-14	72.433	2	-0.20109	170590	(TMT6plex)IS(Phospho)SNVFGEK(TMT6plex)	IS(Phospho)SNVFGEK	yes	yes	yes	yes	yes	yes	yes	15.0965	10.11	15.0965
PF3D7_0317200	Cdc2-related protein kinase 4 (EC 2.7.11.22)	O77385	NQYS*PSLETVQR	1	NQY(0.009)S(0.991)PSLETVQR	S	997	0.991309	DFSFQRHRKPERNQYSPSLETVQRNNRYSNF	4.06702e-13	101.3	2	-1.0568	1338600	NA	NQYS(Phospho)PSLETVQR	no	yes	no	yes	yes	yes	yes	0	15.9106	15.9106
PF3D7_0317200	Cdc2-related protein kinase 4 (EC 2.7.11.22)	O77385	NQY*SPSLET*VQR	2	NQY(0.945)S(0.055)PS(0.009)LET(0.991)VQR	T	1002	0.991332	RHRKPERNQYSPSLETVQRNNRYSNFVAKNC	2.02393e-19	127.02	2	1.3593	0	NA	NA	no	yes	no	no	yes	no	no	0	0	0
PF3D7_0317300	conserved Plasmodium protein, unknown function	NA	SHFS*GDNEYIQDQLSNR	1	S(0.015)HFS(0.985)GDNEYIQDQLSNR	S	568	0.985134	NKSGKSRSIKSRSHFSGDNEYIQDQLSNREM	2.29576e-14	71.853	2	-0.94705	0	(TMT6plex)SHFS(Phospho)GDN(Deamidated)EYIQDQLSNR	SHFS(Phospho)GDNEYIQDQLSNR	no	yes	yes	yes	yes	yes	yes	17.9108	30.0871	30.0871
PF3D7_0317300	conserved Plasmodium protein, unknown function	NA	NLS*QEIYK	1	NLS(1)QEIYK	S	2172	1	NATNREDNKNKERNLSQEIYKYINENIDLTS	1.74109e-07	88.134	2	4.2951	1174700	NA	NLS(Phospho)QEIYK	no	yes	no	yes	yes	yes	yes	0	52.8564	52.8564
PF3D7_0317700	CPSF (Cleavage and polyadenylation specific factor), subunit A, putative	O77380	FLES*DNEINK	1	FLES(1)DNEINK	S	1740	1	NIESDNFVSLQKFLESDNEINKMDTGSAVVD	0.000109331	61.423	2	-2.1475	665570	NA	FLES(Phospho)DNEINK	no	yes	no	yes	yes	yes	yes	0	-1	-1
PF3D7_0318200	DNA-directed RNA polymerase subunit (EC 2.7.7.6)	O77375	NEDS*ISINSSNNEQVK	1	NEDS(0.994)IS(0.005)INS(0.001)SNNEQVK	S	1659	0.99368	VKNNISSDINTKNEDSISINSSNNEQVKNIN	3.71079e-12	80.316	2	0.62404	269960	NA	NEDS(Phospho)ISINSSNNEQVK	no	yes	no	yes	yes	yes	yes	0	14.0446	14.0446
PF3D7_0318200	DNA-directed RNA polymerase subunit (EC 2.7.7.6)	O77375	TST*KNAEEDLELK	1	T(0.038)S(0.038)T(0.923)KNAEEDLELK	T	1838	0.923334	ITIKEDNDVAFMKTSTKNAEEDLELKNKNHI	8.6e-19	122.96	2	-0.69255	1960800	(TMT6plex)TST(Phospho)K(TMT6plex)NAEEDLELK(TMT6plex)	TST(Phospho)KNAEEDLELK	no	yes	yes	yes	yes	yes	no	12.3056	8.69345	12.3056
PF3D7_0318200	DNA-directed RNA polymerase subunit (EC 2.7.7.6)	O77375	NEDSISINS*SNNEQVK	1	NEDSIS(0.002)INS(0.808)S(0.19)NNEQVK	S	1664	0.807537	SSDINTKNEDSISINSSNNEQVKNINSSPVS	1.26138e-07	77.871	2	0.98621	763040	NA	NEDSISINS(Phospho)SNNEQVK	no	yes	no	yes	yes	yes	no	0	0	0
PF3D7_0318700	Trophozoite stage antigen	Q9NDU5	TQVSS*HSAYDLK	1	T(0.002)QVS(0.455)S(0.884)HS(0.649)AY(0.01)DLK	S	41	0.883523	NNKKAKKLSLRTQVSSHSAYDLKCNSVDTTM	2.61e-25	107.5	2	1.6558	1356400	(TMT6plex)TQVSS(Phospho)HSAYDLK(TMT6plex)	TQVSS(Phospho)HSAYDLK	yes	no	yes	yes	yes	yes	no	12.2841	0	12.2841
PF3D7_0319200	Endonuclease/exonuclease/phosphatase family protein, putative	O77366	S*GELINNIIDNINENK	1	S(1)GELINNIIDNINENK	S	376	1	KEQNGKDKTLIKEEKSGELINNIIDNINENK	7.58e-42	90.453	3	-1.2806	464570	(TMT6plex)S(Phospho)GELINNIIDNINENK(TMT6plex)	NA	yes	no	yes	no	yes	yes	yes	-1	0	-1
PF3D7_0320000	Protein phosphatase inhibitor 2	C0H480	TIS*WDEVTINEQDKER	1	TIS(1)WDEVTINEQDKER	S	15	0.999711	_MKKKVDKSVTKKTISWDEVTINEQDKERGS	4.0874e-195	209.25	2	0.018788	7652900	(TMT6plex)TIS(Phospho)WDEVTIN(Deamidated)EQDK(TMT6plex)ER	TIS(Phospho)WDEVTINEQDKER	yes	yes	yes	yes	yes	yes	yes	30.6353	29.2665	30.6353
PF3D7_0320000	Protein phosphatase inhibitor 2	C0H480	S*GT*LDDIDEEYKPDNK	2	S(1)GT(1)LDDIDEEYKPDNK	S	115	0.999987	KKHYNEYKMLQKLRKSGTLDDIDEEYKPDNK	3.01e-66	117.38	3	-0.90169	2230300	(TMT6plex)S(Phospho)GT(Phospho)LDDIDEEYK(TMT6plex)PDNK(TMT6plex)	NA	yes	yes	yes	no	yes	yes	no	7.59872	0	7.59872
PF3D7_0321800	WD repeat-containing protein, putative	O97292	TSNS*DDELEIISR	1	T(0.004)S(0.004)NS(0.993)DDELEIISR	S	1452	0.992963	HRLTRGGNKIERTSNSDDELEIISRNNVNNS	2.24179e-13	83.54	2	1.9646	0	(TMT6plex)TSNS(Phospho)DDELEIISR	TSNS(Phospho)DDELEIISR	no	yes	yes	yes	yes	yes	yes	0	18.5329	18.5329
PF3D7_0321800	WD repeat-containing protein, putative	O97292	LIYS*DEECDKYK	1	LIY(0.002)S(0.998)DEECDKYK	S	305	0.997739	DMMMVGMKRKKKLIYSDEECDKYKKKKMCIK	0.000665077	82.651	2	-3.0913	988850	NA	LIYS(Phospho)DEEC(Carbamidomethyl)DKYK	no	yes	no	yes	yes	yes	yes	0	17.0115	17.0115
PF3D7_0322000	Peptidyl-prolyl cis-trans isomerase (PPIase) (EC 5.2.1.8)	Q76NN7	SFT*DENFNMK	1	SFT(1)DENFNMK	T	91	0.999996	NGNGSGGESIYGRSFTDENFNMKHDQPGLLS	9.35e-67	202.05	2	1.1393	21104000	(TMT6plex)SFT(Phospho)DENFNMK(TMT6plex)	SFT(Phospho)DENFNM(Oxidation)K	yes	yes	yes	yes	yes	yes	yes	15.2723	10.5885	15.2723
PF3D7_0322200	Uncharacterized protein	O97294	KLGESKQFS*VLK	1	KLGES(0.025)KQFS(0.975)VLK	S	58	0.975037	NTLCNYKKLGESKQFSVLKCLKTKEGTRKDN	4.26295e-12	85.837	2	0.51703	1423100	NA	NA	no	yes	no	no	yes	no	no	0	0	0
PF3D7_0322400	Regulator of initiation factor 2 (EIF2)	C0H485	INNQCEDNS*EGDTHMEGK	1	INNQCEDNS(0.959)EGDT(0.041)HMEGK	S	441	0.959002	KKKKTNRINNQCEDNSEGDTHMEGKKIKNKN	7.82e-14	63.869	3	-0.13221	2485900	(TMT6plex)INNQC(Carbamidomethyl)EDNS(Phospho)EGDTHMEGK(TMT6plex)	NA	yes	no	yes	no	yes	yes	yes	32.9721	0	32.9721
PF3D7_0323100	Uncharacterized protein	O97299	DKNLS*DTELYEK	1	NLS(0.99)DT(0.01)ELYEK	S	43	0.990214	KKKKLKYSINRDKNLSDTELYEKNKLVIRKK	7.81e-21	153.23	2	0.2448	2968900	(TMT6plex)DK(TMT6plex)NLS(Phospho)DTELYEK(TMT6plex)	NLS(Phospho)DTELYEK	no	yes	yes	yes	yes	yes	yes	20.4116	33.1763	33.1763
PF3D7_0323700	U4/U6.U5 tri-snRNP-associated protein 1,putative	O97303	LEQDELKYS*DDENEEQSYNKK	1	LEQDELKY(0.11)S(0.89)DDENEEQSYNKK	S	116	0.88958	RNTMNQRLEQDELKYSDDENEEQSYNKKNKK	7.64e-24	67.194	4	2.8477	561060	(TMT6plex)LEQDELK(TMT6plex)YS(Phospho)DDENEEQSYNK(TMT6plex)K(TMT6plex)	LEQDELKYS(Phospho)DDENEEQSYNKK	yes	no	yes	yes	yes	yes	yes	0	17.0115	17.0115
PF3D7_0323700	U4/U6.U5 tri-snRNP-associated protein 1,putative	O97303	YKDEKHS*FDVNVTYEK	1	Y(0.001)KDEKHS(0.993)FDVNVT(0.004)Y(0.001)EK	S	246	0.993005	NSSMQMLPKYKDEKHSFDVNVTYEKTQTKYK	5.72e-08	53.033	4	-1.686	220940	NA	NA	yes	no	no	no	yes	no	no	0	0	0
PF3D7_0401800	Uncharacterized protein	Q8I207	S*ASAASTTR	1	S(0.918)AS(0.08)AAST(0.001)T(0.001)R	S	133	0.917932	TASTASTASAASTTRSASAASTTRSASAAST	1.29159e-08	95.498	2	-2.7701	0	NA	NA	yes	no	no	no	yes	no	no	0	0	0
PF3D7_0403100	Regulator of chromosome condensation, putative	Q8I1Z9	HQQTLS*T*VK	2	HQQT(0.278)LS(0.861)T(0.861)VK	S	543	0.86105	YFQCGRHLGKHQQTLSTVKLPNNKINDFACG	0.0179254	46.462	3	1.3957	3941900	NA	NA	yes	no	no	no	yes	no	no	0	0	0
PF3D7_0403200	Uncharacterized protein	Q8I1Z8	YQHERFS*DIER	1	YQHERFS(1)DIER	S	249	1	TNMESERKKYQHERFSDIEREIKRRRKDEKE	6.95e-29	115.68	3	2.3988	1810400	(TMT6plex)YQHERFS(Phospho)DIER	NA	yes	no	yes	no	yes	yes	yes	20.1521	0	20.1521
PF3D7_0403800	Alpha/beta hydrolase, putative	Q8I1Z1	GIPDSNTLCEKNS*VQR	1	GIPDSNTLCEKNS(1)VQR	S	373	1	IMKGIPDSNTLCEKNSVQRNNNIKKNNSSNE	0	166.29	3	2.5648	399290	(TMT6plex)GIPDSNTLC(Carbamidomethyl)EK(TMT6plex)NS(Phospho)VQR	GIPDSN(Deamidated)TLC(Carbamidomethyl)EKNS(Phospho)VQR	yes	no	yes	yes	yes	yes	yes	17.0845	9.44564	17.0845
PF3D7_0403800	Alpha/beta hydrolase, putative	Q8I1Z1	GNGLINTNIGS*SNVKPNIR	1	GNGLINT(0.015)NIGS(0.782)S(0.203)NVKPNIR	S	525	0.781739	SYNNKGNGLINTNIGSSNVKPNIRILQTKRN	2.47e-24	72.316	3	-0.73042	149040	(TMT6plex)GNGLINTNIGS(Phospho)SNVK(TMT6plex)PNIR	NA	yes	no	yes	no	yes	yes	no	0	0	0
PF3D7_0404300	Uncharacterized protein	Q8I1Y6	KNS*FAEETKK	1	KNS(1)FAEETKK	S	99	0.999631	KNKMKKKKNGKDRKNSFAEETKKTIQKKSNV	7.36e-11	79.614	3	-1.3825	5782400	(TMT6plex)K(TMT6plex)NS(Phospho)FAEETK(TMT6plex)K(TMT6plex)	KNS(Phospho)FAEETKK	yes	no	yes	yes	yes	yes	yes	32.5169	13.8903	32.5169
PF3D7_0404300	Uncharacterized protein	Q8I1Y6	ITS*PTKIPK	1	IT(0.062)S(0.912)PT(0.026)KIPK	S	28	0.912479	SKIANSKKRNIEKITSPTKIPKTELDSLNQN	0.00402878	66.953	2	-2.7444	1087700	NA	ITS(Phospho)PTKIPK	no	yes	no	yes	yes	yes	yes	0	24.318	24.318
PF3D7_0404300	Uncharacterized protein	Q8I1Y6	KVTS*DENVR	1	KVT(0.173)S(0.827)DENVR	S	131	0.827372	EKKRKKELKKNKKVTSDENVRNAEDEEEEED	6.35e-06	91.313	2	-1.6562	258900	(TMT6plex)K(TMT6plex)VTS(Phospho)DENVR	NA	yes	no	yes	no	yes	yes	no	0	0	0
PF3D7_0405100	Protein transport protein Sec24B	C0H489	SINEISVQQNNNS*IEK	1	SINEISVQQNNNS(1)IEK	S	300	1	KSKSINEISVQQNNNSIEKSTIHNFDVGKGI	6.72886e-22	90.453	2	3.885	802090	(TMT6plex)SINEISVQQNNNS(Phospho)IEK(TMT6plex)	SINEISVQQNNNS(Phospho)IEK	no	yes	yes	yes	yes	yes	yes	17.7668	20.7566	20.7566
PF3D7_0405400	Pre-mRNA-processing-splicing factor 8, putative	Q8I1X5	VGS*LKDEVTK	1	VGS(1)LKDEVTK	S	1796	0.999999	KNGLLHDDEKSKKVGSLKDEVTKGKSHVDKN	5.74728e-18	142.39	2	2.0814	4323000	NA	VGS(Phospho)LKDEVTK	yes	yes	no	yes	yes	yes	yes	0	63.0548	63.0548
PF3D7_0405900	Apical sushi protein	Q8I1W9	NTT*LGELDLKK	1	NT(0.011)T(0.989)LGELDLKK	T	43	0.989098	FLNGIYKLQNIWRNTTLGELDLKKANIENAE	0.000598351	74.475	2	-1.2848	630620	NA	NTT(Phospho)LGELDLKK	no	yes	no	yes	yes	yes	no	0	12.2841	12.2841
PF3D7_0405900	Apical sushi protein	Q8I1W9	YINHASHT*QNEK	1	YINHAS(0.212)HT(0.788)QNEK	T	560	0.788186	NKNNLHNKYINHASHTQNEKDILKHNFYGKD	2.75e-16	86.214	3	-1.0816	0	(TMT6plex)YINHASHT(Phospho)QNEK(TMT6plex)	NA	yes	no	yes	no	yes	yes	yes	26.3144	0	26.3144
PF3D7_0406100	Vacuolar proton pump subunit B (V-ATPase subunit B) (Vacuolar proton pump subunit B)	Q6ZMA8	S*KEVVNTKAEASR	1	S(1)KEVVNTK	S	2	1	______________MSKEVVNTKAEASRVNA	9.15998e-07	150.15	2	0.66349	30050000	(Acetyl)S(Phospho)K(TMT6plex)EVVNTK(TMT6plex)AEASR	(Acetyl)S(Phospho)KEVVNTKAEASR	no	yes	yes	yes	yes	yes	yes	73.5715	73.5715	73.5715
PF3D7_0407800	Uncharacterized protein	Q9U0K8	FKS*DLGLIYAR	1	FKS(1)DLGLIYAR	S	1764	1	NRSMSSSKKQYHKFKSDLGLIYARKKKVHKY	3.58e-13	148.89	2	0.60527	1566800	(TMT6plex)FK(TMT6plex)S(Phospho)DLGLIYAR	FKS(Phospho)DLGLIYAR	yes	yes	yes	yes	yes	yes	yes	53.2628	78.1914	78.1914
PF3D7_0407800	Uncharacterized protein	Q9U0K8	YEHLQS*GKNEGDQFDLK	1	Y(0.002)EHLQS(0.998)GKNEGDQFDLK	S	923	0.99804	RENLRKRRKKYEHLQSGKNEGDQFDLKNMKN	2.23e-06	40.493	3	1.588	9904700	(TMT6plex)YEHLQS(Phospho)GK(TMT6plex)NEGDQFDLK(TMT6plex)	NA	yes	no	yes	no	yes	yes	yes	59.1706	0	59.1706
PF3D7_0407800	Uncharacterized protein	Q9U0K8	NSYNNNNNNNIDVNRYNS*KDGTR	1	Y(0.003)NS(0.996)KDGTR	S	608	0.996134	YNNNNNNNIDVNRYNSKDGTRCRAGTLNQNG	0.000284453	82.831	2	-1.918	1092600	(TMT6plex)YNS(Phospho)K(TMT6plex)DGTR	NSYNNNNNNNIDVNRYNS(Phospho)KDGTR	yes	yes	yes	yes	yes	yes	no	12.3056	7.31671	12.3056
PF3D7_0407800	Uncharacterized protein	Q9U0K8	KYYSVDYS*NENNEYIHK	1	KYYS(0.027)VDY(0.001)S(0.972)NENNEYIHK	S	1792	0.972039	HKYNHVPKKYYSVDYSNENNEYIHKNSVLYE	8.69e-43	84.249	4	-2.2052	4885000	(TMT6plex)K(TMT6plex)YYSVDYS(Phospho)NENNEYIHK(TMT6plex)	YYSVDYS(Phospho)NENNEYIHK	yes	no	yes	yes	yes	yes	yes	14.023	0	14.023
PF3D7_0407800	Uncharacterized protein	Q9U0K8	NLT*NILPFEK	1	NLT(1)NILPFEK	T	276	1	DTSSISNDYNNKKNLTNILPFEKIVEQCDIN	0.00156945	66.989	2	2.1986	0	NA	NLT(Phospho)NILPFEK	no	yes	no	yes	yes	yes	yes	0	-1	-1
PF3D7_0407800	Uncharacterized protein	Q9U0K8	S*VEFYPPDINSK	1	S(1)VEFYPPDINSK	S	10	0.999837	______MSSIRPELKSVEFYPPDINSKGSIL	5.96e-12	84.753	2	-0.825	487630	(TMT6plex)S(Phospho)VEFYPPDINSK(TMT6plex)	S(Phospho)VEFYPPDINSK	no	yes	yes	yes	yes	yes	yes	12.2493	45.7906	45.7906
PF3D7_0407800	Uncharacterized protein	Q9U0K8	KIS*STYLGIDK	1	KIS(0.789)S(0.172)T(0.039)YLGIDK	S	1610	0.788931	TDNNKKYEYQKSKKISSTYLGIDKNNNNNNN	5.39e-08	71.98	2	-2.9295	0	(TMT6plex)K(TMT6plex)IS(Phospho)STYLGIDK(TMT6plex)	NA	yes	no	yes	no	yes	yes	yes	14.023	0	14.023
PF3D7_0407800	Uncharacterized protein	Q9U0K8	KISST*YLGIDK	1	KIS(0.009)S(0.083)T(0.907)Y(0.001)LGIDK	T	1612	0.907022	NNKKYEYQKSKKISSTYLGIDKNNNNNNNNN	1e-17	87.447	3	-4.0144	1970000	NA	NA	yes	no	no	no	yes	no	no	0	0	0
PF3D7_0407800	Uncharacterized protein	Q9U0K8	SLTHANS*R	1	SLTHANS(1)R	S	1567	0.999998	SYALPKEKKSLTHANSRTHENNDNNKYNNNN	1.07267e-09	80.916	2	-0.20014	56731	(TMT6plex)SLTHANS(Phospho)R	NA	yes	no	yes	no	yes	yes	yes	33.8147	0	33.8147
PF3D7_0407800	Uncharacterized protein	Q9U0K8	NVLS*PK	1	NVLS(1)PK	S	941	1	NEGDQFDLKNMKNVLSPKDNHKSEDNHKGIN	0.0196839	43.808	2	0.18273	31791	NA	NA	yes	no	no	no	yes	no	no	0	0	0
PF3D7_0407800	Uncharacterized protein	Q9U0K8	QKS*DDNQNNMVGK	1	QKS(1)DDNQNNMVGK	S	390	1	SSVKSNKFDIDNKQKSDDNQNNMVGKDIDNH	4.13e-27	98.408	3	-0.12393	1761100	(TMT6plex)QK(TMT6plex)S(Phospho)DDNQNNM(Oxidation)VGK(TMT6plex)	NA	yes	no	yes	no	yes	yes	yes	-1	0	-1
PF3D7_0407800	Uncharacterized protein	Q9U0K8	S*ISNHK	1	S(0.967)IS(0.033)NHK	S	966	0.966788	NHKGINNHKGINNHKSISNHKSISNHKSISN	0.0167538	58.981	2	-1.6276	660210	NA	NA	yes	no	no	no	yes	no	no	0	0	0
PF3D7_0407800	Uncharacterized protein	Q9U0K8	S*LTHANS*R	2	S(0.996)LT(0.007)HANS(0.998)R	S	1561	0.99557	DNKQKKSYALPKEKKSLTHANSRTHENNDNN	0.00175657	72.731	2	0.55218	445100	NA	NA	yes	no	no	no	yes	no	no	0	0	0
PF3D7_0407800	Uncharacterized protein	Q9U0K8	YLSSNS*R	1	YLSSNS(1)R	S	1853	0.999861	NYNALQQNNKYLSSNSRLYSKNDKLGNHSKS	0.00299114	86.67	2	3.9421	652470	(TMT6plex)YLSSNS(Phospho)R	NA	yes	no	yes	no	yes	yes	yes	26.3144	0	26.3144
PF3D7_0408300	Zinc finger, RAN binding protein, putative	Q9U0K3	RVHDS*EDEEYDEFGR	1	VHDS(1)EDEEYDEFGR	S	117	1	GHYDIQHNNEKRVHDSEDEEYDEFGRKKKKK	1.83e-39	165.45	2	0.98786	9543200	(TMT6plex)RVHDS(Phospho)EDEEYDEFGR	VHDS(Phospho)EDEEYDEFGR	yes	yes	yes	yes	yes	yes	yes	76.1676	76.1676	76.1676
PF3D7_0408300	Zinc finger, RAN binding protein, putative	Q9U0K3	SKS*GDWICTDENCR	1	S(0.034)KS(0.966)GDWICTDENCR	S	12	0.966453	____MDNHKYIDKSKSGDWICTDENCRNVNF	1.99586e-41	171.71	2	1.0842	3409900	(TMT6plex)SK(TMT6plex)S(Phospho)GDWIC(Carbamidomethyl)TDENC(Carbamidomethyl)R	SKS(Phospho)GDWIC(Carbamidomethyl)TDENC(Carbamidomethyl)R	yes	yes	yes	yes	yes	yes	no	0	6.08308	6.08308
PF3D7_0409300	Uncharacterized protein	Q9U0J3	EILPAGY*S*DFRKR	2	EILPAGY(1)S(1)DFRKR	Y	8	1	________MEILPAGYSDFRKREYWNNFFRI	0.00156643	45.28	2	-1.1075	17814000	NA	NA	yes	no	no	no	yes	no	no	0	0	0
PF3D7_0409600	Replication protein A1, large subunit	Q9U0J0	NNMCYENNS*PGNEAYNK	1	NNMCYENNS(1)PGNEAYNK	S	393	0.999581	EYSEYNRNNMCYENNSPGNEAYNKNSRAYIN	8.07e-30	76.82	3	-2.805	0	(TMT6plex)NNMC(Carbamidomethyl)YENNS(Phospho)PGNEAYNK(TMT6plex)	NA	yes	no	yes	no	yes	yes	yes	41.5718	0	41.5718
PF3D7_0409800	Zinc finger protein, putative	Q9U0I8	S*EDIKFVER	1	S(1)EDIKFVER	S	2	1	______________MSEDIKFVERNNNNNIN	0.000278698	89.805	2	3.0342	0	NA	(Acetyl)S(Phospho)EDIKFVER	no	yes	no	yes	yes	yes	yes	0	-1	-1
PF3D7_0413700	Lysine decarboxylase-like protein, putative (EC 4.1.1.18)	Q8I1V0	INENNTS*DIES*DNGEVEVHEIYNK	2	INENNT(0.225)S(0.786)DIES(0.989)DNGEVEVHEIYNK	S	10	0.786037	______MEKINENNTSDIESDNGEVEVHEIY	5.5e-27	60.527	3	2.3654	2313200	(TMT6plex)INENNTS(Phospho)DIES(Phospho)DNGEVEVHEIYNK(TMT6plex)	INENNTS(Phospho)DIES(Phospho)DNGEVEVHEIYNK	yes	yes	yes	yes	yes	yes	yes	17.0115	0	17.0115
PF3D7_0413700	Lysine decarboxylase-like protein, putative (EC 4.1.1.18)	Q8I1V0	INENNTSDIES*DNGEVEVHEIYNK	1	INENNT(0.471)S(0.531)DIES(0.999)DNGEVEVHEIYNK	S	14	0.998567	__MEKINENNTSDIESDNGEVEVHEIYNKSN	8.30677e-18	65.766	2	1.8029	20588000	(TMT6plex)INENNTSDIES(Phospho)DN(Deamidated)GEVEVHEIYNK(TMT6plex)	INENNTSDIES(Phospho)DNGEVEVHEIYNK	yes	yes	yes	yes	yes	yes	no	12.327	12.327	12.327
PF3D7_0413900	Ubiquitin carboxyl-terminal hydrolase (EC 3.4.19.12)	Q8I1U8	VQPNS*TDVLNGQK	1	VQPNS(0.968)T(0.032)DVLNGQK	S	648	0.968083	TDEQLNLEFMRVQPNSTDVLNGQKEQETSPG	2.01673e-26	146.59	2	-1.1543	2200100	(TMT6plex)VQPNS(Phospho)TDVLNGQK(TMT6plex)	VQPNS(Phospho)TDVLNGQK	yes	yes	yes	yes	yes	yes	yes	14.023	17.0115	17.0115
PF3D7_0414900	Armadillo-domain containing rhoptry protein	C0H4A5	LLS*FTSNDILR	1	LLS(1)FTSNDILR	S	33	0.999979	QEFGIEGSKTIRKLLSFTSNDILRFDKAYDE	3.33833e-47	157.62	2	-1.9398	52704000	(TMT6plex)LLS(Phospho)FTSNDILR	LLS(Phospho)FTSNDILR	yes	yes	yes	yes	yes	yes	yes	32.2766	52.0412	52.0412
PF3D7_0414900	Armadillo-domain containing rhoptry protein	C0H4A5	NLKT*LQQCPEQDLAEASNVLLLR	1	NLKT(0.994)LQQCPEQDLAEAS(0.006)NVLLLR	T	253	0.994447	FLEAVKNSNSIKNLKTLQQCPEQDLAEASNV	2.38e-26	49.66	3	-3.5521	133520	(TMT6plex)NLK(TMT6plex)T(Phospho)LQQ(Deamidated)C(Carbamidomethyl)PEQDLAEASNVLLLR	NLKT(Phospho)LQQC(Carbamidomethyl)PEQDLAEASNVLLLR	yes	no	yes	yes	yes	yes	yes	101.954	62.2	101.954
PF3D7_0414900	Armadillo-domain containing rhoptry protein	C0H4A5	KLLSFT*S*NDILR	2	LLS(0.042)FT(0.96)S(0.998)NDILR	S	36	0.998177	GIEGSKTIRKLLSFTSNDILRFDKAYDENDV	2.42e-98	141.37	2	3.2939	67292000	(TMT6plex)LLSFT(Phospho)S(Phospho)NDILR	KLLSFT(Phospho)S(Phospho)NDILR	yes	yes	yes	yes	yes	yes	yes	20.4116	9.42495	20.4116
PF3D7_0415300	Cdc2-related protein kinase 3 (EC 2.7.11.22)	Q8I1T4	KT*IAVIK	1	KT(1)IAVIK	T	1105	1	ATISRDGSLRRNERKTIAVIKYYDHKMKEYN	0.0326427	66.073	2	1.6193	2141100	NA	NA	yes	no	no	no	yes	no	no	0	0	0
PF3D7_0416000	RNA-binding protein, putative	Q8I1S7	NNS*KENQPTTLLSNNDR	1	NNS(1)KENQPTTLLSNNDR	S	90	0.999891	IIKKNKKKGKIKKNNSKENQPTTLLSNNDRN	2.8e-44	94.234	3	-1.1306	1640000	(TMT6plex)NNS(Phospho)K(TMT6plex)ENQPTTLLSNNDR	NN(Deamidated)S(Phospho)KENQPTTLLSNNDR	yes	no	yes	yes	yes	yes	yes	71.267	71.267	71.267
PF3D7_0416000	RNA-binding protein, putative	Q8I1S7	KLSS*VELR	1	LS(0.082)S(0.918)VELR	S	272	0.917996	YMKKGEPNINMKKLSSVELRHSINYNINTNN	0.0291981	90.709	2	1.4642	684150	(TMT6plex)K(TMT6plex)LSS(Phospho)VELR	LSS(Phospho)VELR	yes	yes	yes	yes	yes	yes	yes	10.11	17.0115	17.0115
PF3D7_0416400	Histone acetyltransferase, putative (EC 2.3.1.48)	C0H4A7	LIS*ENYHNR	1	LIS(1)ENYHNR	S	612	1	VEEEIDEEERLRKLISENYHNRYDYTVKDNF	0.000242464	92.866	2	-1.5953	620960	(TMT6plex)LIS(Phospho)ENYHNR	LIS(Phospho)ENYHNR	yes	yes	yes	yes	yes	yes	yes	40.6345	47.0877	47.0877
PF3D7_0416400	Histone acetyltransferase, putative (EC 2.3.1.48)	C0H4A7	EALIKNDADGNNS*GEENK	1	NDADGNNS(1)GEENKVVK	S	484	1	KKREALIKNDADGNNSGEENKVVKSLYTRNV	3.62e-23	84.947	2	-2.4648	1584900	(TMT6plex)EALIK(TMT6plex)NDADGNNS(Phospho)GEENK(TMT6plex)	EALIKNDADGNNS(Phospho)GEENK	yes	yes	yes	yes	yes	yes	yes	-1	-1	-1
PF3D7_0416400	Histone acetyltransferase, putative (EC 2.3.1.48)	C0H4A7	LNVEQTT*GEIK	1	LNVEQT(0.235)T(0.765)GEIK	T	15	0.764902	_MRTKNANKLNVEQTTGEIKKVELNREYYNC	7.32e-12	108.23	2	-1.329	423390	NA	LNVEQTT(Phospho)GEIK	no	yes	no	yes	yes	yes	no	0	0	0
PF3D7_0416400	Histone acetyltransferase, putative (EC 2.3.1.48)	C0H4A7	VEGGS*LEVANK	1	VEGGS(1)LEVANK	S	714	1	DVKEETMNGCKVEGGSLEVANKLSEKKNAST	1.07e-12	121.56	2	-0.80813	8720100	(TMT6plex)VEGGS(Phospho)LEVANK(TMT6plex)	VEGGS(Phospho)LEVANK	yes	yes	yes	yes	yes	yes	yes	-1	-1	-1
PF3D7_0416400	Histone acetyltransferase, putative (EC 2.3.1.48)	C0H4A7	KNS*YEELVR	1	KNS(1)YEELVR	S	175	1	LSILNRNDKKLVKKNSYEELVRNAMYKPPGY	9.07e-16	165.07	2	0.93322	9406300	(TMT6plex)K(TMT6plex)NS(Phospho)YEELVR	NS(Phospho)YEELVR	yes	yes	yes	yes	yes	yes	yes	17.0115	17.0115	17.0115
PF3D7_0417800	Cdc2-related protein kinase 1 (EC 2.7.11.22)	Q8I1Q9	YVHS*PS*PK	2	YVHS(1)PS(1)PK	S	94	0.999897	KHISIKPVNKNKYVHSPSPKKTKKIYDELSD	0.0115243	48.998	2	0.75433	0	NA	NA	yes	no	no	no	yes	no	no	0	0	0
PF3D7_0418600	Regulator of chromosome condensation, putative	Q8I1Q1	GGES*FSEENHIGK	1	GGES(1)FSEENHIGK	S	1252	0.999858	KNNNYVNRFQFRGGESFSEENHIGKAGDRYR	1.12e-24	157.33	2	-0.18635	3062100	(TMT6plex)GGES(Phospho)FSEENHIGK(TMT6plex)	GGES(Phospho)FSEENHIGK	no	yes	yes	yes	yes	yes	yes	0	32.2766	32.2766
PF3D7_0418600	Regulator of chromosome condensation, putative	Q8I1Q1	RLS*FYDNYNKK	1	RLS(1)FYDNYNKK	S	129	0.999868	LIDFSTIMINKCKRLSFYDNYNKKFKKSTDK	8.99e-12	76.358	3	-3.3898	0	NA	RLS(Phospho)FYDNYNKK	yes	yes	no	yes	yes	yes	no	0	0	0
PF3D7_0418600	Regulator of chromosome condensation, putative	Q8I1Q1	S*MSGVHTYSDR	1	S(0.985)MS(0.011)GVHT(0.002)Y(0.002)SDR	S	1598	0.984681	NSYSSNWGSALRRKKSMSGVHTYSDRASHQI	5.51e-06	64.374	2	-1.136	471140	(TMT6plex)S(Phospho)MSGVHTYSDR	S(Phospho)MSGVHTYSDR	yes	yes	yes	yes	yes	yes	yes	29.2665	15.2723	29.2665
PF3D7_0418600	Regulator of chromosome condensation, putative	Q8I1Q1	SAS*NSVQIIEVDK	1	S(0.031)AS(0.958)NS(0.012)VQIIEVDK	S	1710	0.9578	NNDDNNSTCAVRKSASNSVQIIEVDKNKKKK	4.92122e-30	127.3	2	-1.1153	1102500	(TMT6plex)SAS(Phospho)NSVQIIEVDK(TMT6plex)	SAS(Phospho)NSVQIIEVDK	yes	yes	yes	yes	yes	yes	yes	0	14.0446	14.0446
PF3D7_0418600	Regulator of chromosome condensation, putative	Q8I1Q1	INS*YSSNWGSALR	1	INS(0.994)Y(0.005)S(0.002)SNWGSALR	S	1584	0.993602	LSPNKKSSSGTCKINSYSSNWGSALRRKKSM	2.31336e-09	82.59	2	-0.72654	0	NA	INS(Phospho)YSSNWGSALR	no	yes	no	yes	yes	yes	yes	0	21.9382	21.9382
PF3D7_0418600	Regulator of chromosome condensation, putative	Q8I1Q1	GGESFS*EENHIGK	1	GGES(0.032)FS(0.968)EENHIGK	S	1254	0.967896	NNYVNRFQFRGGESFSEENHIGKAGDRYRNK	4.24e-35	110.55	3	-1.9456	5084700	(TMT6plex)GGESFS(Phospho)EENHIGK(TMT6plex)	NA	yes	no	yes	no	yes	yes	yes	22.8513	0	22.8513
PF3D7_0418600	Regulator of chromosome condensation, putative	Q8I1Q1	KFS*LER	1	KFS(1)LER	S	1626	1	HQILNFKLSKTFKKFSLEREKWYFSDRDKVE	0.0122322	69.825	3	3.2366	300020	NA	NA	yes	no	no	no	yes	no	no	0	0	0
PF3D7_0418600	Regulator of chromosome condensation, putative	Q8I1Q1	KKYS*DQISYNSK	1	KKY(0.022)S(0.977)DQIS(0.001)YNSK	S	1526	0.977077	NKKYNFLNSSNRKKYSDQISYNSKLFNLKKY	0.00360474	47.548	3	0.75319	639200	(TMT6plex)K(TMT6plex)K(TMT6plex)YS(Phospho)DQISYNSK(TMT6plex)	NA	yes	no	yes	no	yes	yes	no	0	0	0
PF3D7_0418600	Regulator of chromosome condensation, putative	Q8I1Q1	KYSDQIS*YNSK	1	KY(0.002)S(0.034)DQIS(0.817)Y(0.139)NS(0.008)K	S	1530	0.817208	NFLNSSNRKKYSDQISYNSKLFNLKKYHEKI	0.00731932	52.247	3	-1.9173	0	NA	NA	yes	no	no	no	yes	no	no	0	0	0
PF3D7_0418600	Regulator of chromosome condensation, putative	Q8I1Q1	MGS*EPIHKK	1	MGS(1)EPIHKK	S	1688	1	IKRESIKRESIIKMGSEPIHKKNNDDNNSTC	0.00140737	60.598	3	-3.4713	792540	NA	NA	yes	no	no	no	yes	no	no	0	0	0
PF3D7_0418600	Regulator of chromosome condensation, putative	Q8I1Q1	RES*FIR	1	RES(1)FIR	S	325	1	IIDPINIMDTLKRRESFIRRESLIRRESINI	0.00856785	86.833	2	0.68018	3210200	NA	NA	yes	no	no	no	yes	no	no	0	0	0
PF3D7_0418600	Regulator of chromosome condensation, putative	Q8I1Q1	RES*LIR	1	RES(1)LIR	S	331	1	IMDTLKRRESFIRRESLIRRESINILESINI	0.00989216	86.095	2	1.0709	2539800	NA	NA	yes	no	no	no	yes	no	no	0	0	0
PF3D7_0418600	Regulator of chromosome condensation, putative	Q8I1Q1	WGVDTNENES*IKR	1	WGVDTNENES(1)IKR	S	1662	0.999559	SIIKLKWGVDTNENESIKRESIKRESIKRES	0.000504759	50.305	3	1.1312	0	(TMT6plex)WGVDTNENES(Phospho)IK(TMT6plex)R	NA	yes	no	yes	no	yes	yes	yes	47.1446	0	47.1446
PF3D7_0419600	Ran binding protein 1, putative	Q76NN6	SDDKKS*DEEENIK	1	S(0.012)DDKKS(0.988)DEEENIK	S	270	0.987929	EKEKEKDDKRSDDKKSDEEENIKRED_____	0.000163209	66.022	3	0.018787	0	(TMT6plex)SDDK(TMT6plex)K(TMT6plex)S(Phospho)DEEENIK(TMT6plex)	NA	yes	no	yes	no	yes	yes	yes	18.8224	0	18.8224
PF3D7_0419900	Phosphatidylinositol 4-kinase, putative (EC 2.7.1.67)	B9ZSJ6	YIEYPS*DKEEDFSLLK	1	YIEY(0.005)PS(0.995)DKEEDFSLLK	S	3327	0.994747	KRTKHIKEERYIEYPSDKEEDFSLLKNKEED	3.73329e-11	77.871	2	-2.0137	2454300	(TMT6plex)YIEYPS(Phospho)DK(TMT6plex)EEDFSLLK(TMT6plex)	YIEYPS(Phospho)DKEEDFSLLK	no	yes	yes	yes	yes	yes	yes	14.0446	22.8513	22.8513
PF3D7_0420000	Zinc finger protein, putative	Q8I1N9	YGGSS*K	1	YGGS(0.044)S(0.956)K	S	2905	0.956147	RYDSKCDGSSKYGGSSKYYDSIHDGSKYYDS	0.0261539	50.966	2	2.3621	274800	NA	NA	yes	no	no	no	yes	no	no	0	0	0
PF3D7_0420300	transcription factor with AP2 domain(s) (ApiAP2)	NA	SNS*FFLDGK	1	S(0.005)NS(0.995)FFLDGK	S	2472	0.994942	NNNDDNNDDNNIRSNSFFLDGKDINNEYINN	6.06881e-06	76.326	2	-2.1675	657220	NA	SNS(Phospho)FFLDGK	no	yes	no	yes	yes	yes	yes	0	23.305	23.305
PF3D7_0420300	transcription factor with AP2 domain(s) (ApiAP2)	NA	TSS*LNLSR	1	T(0.005)S(0.024)S(0.971)LNLSR	S	2060	0.971238	TNYTTTAAHRELKTSSLNLSRLKEKTGVSQG	0.0316285	62.466	2	-2.0317	0	NA	TSS(Phospho)LNLSR	no	yes	no	yes	yes	yes	yes	0	24.437	24.437
PF3D7_0420300	transcription factor with AP2 domain(s) (ApiAP2)	NA	ALS*SSLYFDNK	1	ALS(0.994)S(0.005)S(0.001)LYFDNK	S	3163	0.994444	GYDDNMMRGMVERALSSSLYFDNKQKGKESS	5.56605e-18	120.84	2	-0.66737	3369000	NA	ALS(Phospho)SSLYFDNK	no	yes	no	yes	yes	yes	yes	0	24.437	24.437
PF3D7_0422400	40S ribosomal protein S19	Q8IFP2	RQFS*SK	1	RQFS(0.85)S(0.15)K	S	103	0.850139	YLHPDIGVGFLRRQFSSKQRRGVAPNHTSLA	0.0355074	51.346	2	-2.2053	55173	NA	NA	yes	no	no	no	yes	no	no	0	0	0
PF3D7_0422500	Pre-mRNA-splicing helicase BRR2, putative (EC 3.6.4.13)	Q8IFP1	MNS*NLVLQR	1	MNS(1)NLVLQR	S	17	1	AEEYEKFKRFEYRMNSNLVLQREGPISNTKE	0.00822083	61.165	2	-1.6499	1494900	NA	M(Oxidation)NS(Phospho)NLVLQR	no	yes	no	yes	yes	yes	yes	0	-1	-1
PF3D7_0422500	Pre-mRNA-splicing helicase BRR2, putative (EC 3.6.4.13)	Q8IFP1	GVKEEDNDGGS*GKEDNEPTQK	1	GVKEEDNDGGS(1)GKEDNEPTQK	S	603	0.999548	VKNIKGVKEEDNDGGSGKEDNEPTQKSFYNN	9.92e-18	47.806	4	2.0929	1537500	(TMT6plex)GVK(TMT6plex)EEDNDGGS(Phospho)GK(TMT6plex)EDNEPTQK(TMT6plex)	NA	yes	no	yes	no	yes	yes	yes	49.5437	0	49.5437
PF3D7_0422500	Pre-mRNA-splicing helicase BRR2, putative (EC 3.6.4.13)	Q8IFP1	LYNS*DS*QGEDANKK	2	LY(0.001)NS(0.999)DS(1)QGEDANKK	S	572	0.999557	DDDNYYESTKLYNSDSQGEDANKKININAKD	2.61e-07	49.773	3	-0.27117	0	(TMT6plex)LYNS(Phospho)DS(Phospho)QGEDANK(TMT6plex)K(TMT6plex)	NA	yes	yes	yes	no	yes	yes	yes	16.509	0	16.509
PF3D7_0423500	Glideosome associated protein with multiple membrane spans 2	Q8IFN1	WSPELHS*R	1	WSPELHS(1)R	S	272	1	FSFEPLLEKWSPELHSRDINADVLPEIKHED	3.69e-06	99.788	2	0.094061	21108000	(TMT6plex)WSPELHS(Phospho)R	WSPELHS(Phospho)R	yes	yes	yes	yes	yes	yes	yes	35.0314	7.37722	35.0314
PF3D7_0423600	conserved Plasmodium protein, unknown function	NA	NVIS*DEQDGEDTLYK	1	NVIS(1)DEQDGEDTLYK	S	677	0.999999	IKEEDENFISAKNVISDEQDGEDTLYKKRKR	3.10478e-26	97.797	2	-2.2278	3146900	NA	NVIS(Phospho)DEQDGEDTLYK	no	yes	no	yes	yes	yes	yes	0	81.6724	81.6724
PF3D7_0423600	conserved Plasmodium protein, unknown function	NA	NDPAIIS*PR	1	NDPAIIS(1)PR	S	1041	1	NNNDNGVKKNDPAIISPRSSFLFFVEYDKND	0.00153686	79.492	2	-2.0026	0	NA	NDPAIIS(Phospho)PR	no	yes	no	yes	yes	yes	yes	0	-1	-1
PF3D7_0424900	Uncharacterized protein	Q8IFL7	LLY*KDT*WDR	2	LLY(1)KDT(1)WDR	Y	205	1	NYLDNDIQLKNGKLLYKDTWDRIVLKFCRTV	0.0222603	40.352	2	4.3513	0	NA	NA	yes	no	no	no	yes	no	no	0	0	0
PF3D7_0425800	Erythrocyte membrane protein 1, PfEMP1	Q8I098	T*SENPQK	1	T(0.896)S(0.104)ENPQK	T	2425	0.895642	EKEKQAAQNHLVQRKTSENPQKKLEGGEIPE	0.00864528	51.346	2	-0.66758	780210	NA	NA	yes	no	no	no	yes	no	no	0	0	0
PF3D7_0500800	Mature parasite-infected erythrocyte surface antigen	Q8I492	NIET*DDEEETLVVKDDAK	1	NIET(1)DDEEETLVVKDDAK	T	448	0.99999	FQMLGCNFLCNKNIETDDEEETLVVKDDAKK	5.02246e-49	133.74	3	0.04682	9850000	(TMT6plex)NIET(Phospho)DDEEETLVVK(TMT6plex)	NIET(Phospho)DDEEETLVVKDDAK	yes	yes	yes	yes	yes	yes	yes	12.327	94.2681	94.2681
PF3D7_0500800	Mature parasite-infected erythrocyte surface antigen	Q8I492	KDVIEQEIVS*EEVNEKDTK	1	KDVIEQEIVS(1)EEVNEKDTK	S	1165	0.99984	NRKNERKDVIEQEIVSEEVNEKDTKNNDKKI	2.17587e-21	67.827	3	1.1655	880860	(TMT6plex)K(TMT6plex)DVIEQEIVS(Phospho)EEVN(Deamidated)EK(TMT6plex)DTK(TMT6plex)	KDVIEQ(Deamidated)EIVS(Phospho)EEVNEKDTK	no	yes	yes	yes	yes	yes	yes	10.1376	67.0552	67.0552
PF3D7_0500800	Mature parasite-infected erythrocyte surface antigen	Q8I492	NIETDDEEET*LVVKDDAK	1	NIET(0.144)DDEEET(0.856)LVVKDDAK	T	454	0.855977	NFLCNKNIETDDEEETLVVKDDAKKKHKFLR	1.78207e-11	56.817	3	1.9563	193110	(TMT6plex)NIETDDEEET(Phospho)LVVK(TMT6plex)DDAK(TMT6plex)	NIETDDEEET(Phospho)LVVKDDAK	yes	no	yes	yes	yes	yes	yes	38.8889	6.6699	38.8889
PF3D7_0500800	Mature parasite-infected erythrocyte surface antigen	Q8I492	LGENVNDGAS*ENS*EDPKK	2	LGENVNDGAS(1)ENS(1)EDPKK	S	383	1	ENEGEKLGENVNDGASENSEDPKKLTEQEEN	1.98e-34	77.959	3	2.2258	12566000	(TMT6plex)LGENVNDGAS(Phospho)ENS(Phospho)EDPK(TMT6plex)	NA	yes	no	yes	no	yes	yes	yes	-1	0	-1
PF3D7_0501300	Protein phosphatase (EC 3.1.3.16)	Q8I487	TQQNPQQNAQQNTQQNTQQQS*TTK	1	TQQNPQQNAQQNTQQNTQQQS(0.753)T(0.196)T(0.051)K	S	324	0.75285	QQNAQQNTQQNTQQQSTTKSTTKTVARET__	1.43961e-97	147.23	3	1.1471	13940000	(TMT6plex)TQQNPQQNAQQNTQQNTQQQS(Phospho)TTK(TMT6plex)	TQQNPQQNAQQNTQQNTQQQS(Phospho)TTK	yes	no	yes	yes	yes	yes	no	5.55003	5.98689	5.98689
PF3D7_0501400	Interspersed repeat antigen	Q8I486	KGS*EGDNISLSSLSEETQEK	1	KGS(0.939)EGDNIS(0.037)LS(0.015)S(0.008)LS(0.001)EETQEK	S	414	0.93885	QEPVTVEEHIDEKKGSEGDNISLSSLSEETQ	4.36e-24	53.998	3	0.78558	0	(TMT6plex)K(TMT6plex)GS(Phospho)EGDN(Deamidated)ISLSSLSEETQEK(TMT6plex)	KGS(Phospho)EGDN(Deamidated)ISLSSLSEETQEK	yes	no	yes	yes	yes	yes	yes	9.44564	17.0845	17.0845
PF3D7_0503300	Serine/arginine-rich splicing factor 12	Q8I468	SISFNS*EKDDAK	1	SISFNS(1)EKDDAK	S	258	0.999649	KHSRKEHVSRSISFNSEKDDAKKKNDNTSER	2.01676e-05	77.664	2	1.4353	0	NA	SISFNS(Phospho)EKDDAK	no	yes	no	yes	yes	yes	no	0	0	0
PF3D7_0503300	Serine/arginine-rich splicing factor 12	Q8I468	KMSS*YR	1	KMS(0.109)S(0.89)Y(0.001)R	S	158	0.890244	KERFRYRSSYDRKMSSYRDRKNYHMKSYDKY	0.0161455	50.703	3	-3.2299	142180	NA	NA	yes	no	no	no	yes	no	no	0	0	0
PF3D7_0503300	Serine/arginine-rich splicing factor 12	Q8I468	S*YDKYR	1	S(0.986)Y(0.013)DKYR	S	169	0.986316	RKMSSYRDRKNYHMKSYDKYRDRNHDRSLSR	0.0334172	48.756	2	0.49372	6011000	NA	NA	yes	no	no	no	yes	no	no	0	0	0
PF3D7_0503300	Serine/arginine-rich splicing factor 12	Q8I468	YGS*YSR	1	Y(0.024)GS(0.884)Y(0.036)S(0.056)R	S	130	0.884149	KIRRRYISKSNSRYGSYSRDKIRRRERSKER	0.033421	58.815	2	-3.4616	0	NA	NA	yes	no	no	no	yes	no	no	0	0	0
PF3D7_0503300	Serine/arginine-rich splicing factor 12	Q8I468	YRSS*YDRK	1	Y(0.001)RS(0.035)S(0.95)Y(0.014)DRK	S	151	0.950474	IRRRERSKERFRYRSSYDRKMSSYRDRKNYH	0.0147177	44.425	3	-1.0512	23121000	NA	NA	yes	no	no	no	yes	no	no	0	0	0
PF3D7_0503600	Myosin B	Q8I465	INS*TFINK	1	INS(0.787)T(0.213)FINK	S	16	0.787403	MVNKINELNNYFRINSTFINKSENESENFYV	0.00328858	74.533	2	-4.4443	423930	NA	INS(Phospho)TFINK	no	yes	no	yes	yes	yes	yes	0	14.023	14.023
PF3D7_0504000	Cation transporting P-ATPase (EC 3.6.3.12)	Q8I461	NQTS*LLNVSK	1	NQT(0.06)S(0.94)LLNVSK	S	1028	0.939728	KLLSDDDLKQIKNQTSLLNVSKTLKSIFTKN	0.000247962	80.96	2	-0.48146	848340	NA	NQTS(Phospho)LLNVSK	no	yes	no	yes	yes	yes	yes	0	21.9382	21.9382
PF3D7_0504000	Cation transporting P-ATPase (EC 3.6.3.12)	Q8I461	NTQNS*KNDKYDR	1	NT(0.064)QNS(0.935)KNDKY(0.001)DR	S	713	0.934956	FNSYHTTSNERNTQNSKNDKYDRYQEGEEEE	0.000551615	48.216	3	-0.64645	0	NA	NA	yes	no	no	no	yes	no	no	0	0	0
PF3D7_0504800	Uncharacterized protein	C0H4C4	DLHQYS*NER	1	DLHQY(0.009)S(0.991)NER	S	2786	0.99088	CKTFNNYNEKDLHQYSNERLYNNLTNVNLIN	0.0303976	43.68	2	4.1463	0	(TMT6plex)DLHQYS(Phospho)NER	DLHQYS(Phospho)NER	yes	no	yes	yes	yes	yes	no	0	0	0
PF3D7_0505000	Uncharacterized protein	C0H4C6	NNMYGS*DES*DKNIFTIIK	2	NNMY(0.002)GS(0.902)DES(0.945)DKNIFT(0.151)IIK	S	869	0.944693	NTNEHNKNNMYGSDESDKNIFTIIKEKNEIE	6.67e-14	62.193	3	2.2934	959160	(TMT6plex)NNMYGS(Phospho)DES(Phospho)DK(TMT6plex)NIFTIIK(TMT6plex)	NA	yes	no	yes	no	yes	yes	yes	14.621	0	14.621
PF3D7_0505700	Uncharacterized protein	Q8I445	KGS*YDYNR	1	KGS(0.999)Y(0.001)DYNR	S	752	0.999308	RMNNYERVNSFDRKGSYDYNRNGYDEKGSYE	0.000310953	90.913	2	-2.0508	6524200	(TMT6plex)K(TMT6plex)GS(Phospho)YDYNR	NA	yes	no	yes	no	yes	yes	yes	17.0115	0	17.0115
PF3D7_0505700	Uncharacterized protein	Q8I445	VNS*FDR	1	VNS(1)FDR	S	746	1	FMYNNDRMNNYERVNSFDRKGSYDYNRNGYD	0.0321096	56.81	2	1.6048	0	(TMT6plex)VNS(Phospho)FDR	NA	yes	no	yes	no	yes	yes	yes	-1	0	-1
PF3D7_0505800	Small ubiquitin-related modifier	Q8I444	MGDDDS*AVNNNGSSPVNNQGEHIQVK	1	GDDDS(0.953)AVNNNGS(0.036)S(0.011)PVNNQGEHIQVK	S	6	0.952707	__________MGDDDSAVNNNGSSPVNNQGE	1.76873e-42	72.566	3	-0.34484	5809600	(Acetyl)M(Oxidation)GDDDS(Phospho)AVNNNGSSPVNNQ(Deamidated)GEHIQVK(TMT6plex)	(Acetyl)GDDDS(Phospho)AVNNN(Deamidated)GSSPVNNQGEHIQVK	no	yes	yes	yes	yes	yes	yes	8.2815	15.221	15.221
PF3D7_0505800	Small ubiquitin-related modifier	Q8I444	LGQS*MEAVR	1	LGQS(1)MEAVR	S	59	1	KLEKLMEVYCNRLGQSMEAVRFLYDGDRIHG	0.00864682	60.301	2	-2.6046	674370	(TMT6plex)LGQS(Phospho)MEAVR	LGQS(Phospho)MEAVR	yes	yes	yes	yes	yes	yes	yes	-1	-1	-1
PF3D7_0505900	Uncharacterized protein	C0H4C7	EQYVQAHDS*MEK	1	EQY(0.041)VQAHDS(0.959)MEK	S	117	0.959346	DKLSNLKEQYVQAHDSMEKEANNNS______	2.56e-18	76.82	3	0.08696	3384000	(TMT6plex)EQYVQAHDS(Phospho)MEK(TMT6plex)	NA	yes	no	yes	no	yes	yes	yes	53.3327	0	53.3327
PF3D7_0506800	Transcription factor 25, putative	Q8I434	NVDDEIS*DILNEINKEEK	1	NVDDEIS(1)DILNEINKEEK	S	133	1	KKKKKKKKKNVDDEISDILNEINKEEKKNNK	3.82625e-07	61.345	2	-2.0865	644060	(TMT6plex)NVDDEIS(Phospho)DILN(Deamidated)EIN(Deamidated)K(TMT6plex)EEK(TMT6plex)	NVDDEIS(Phospho)DILNEINKEEK	yes	yes	yes	yes	yes	yes	yes	-1	-1	-1
PF3D7_0506900	RHOMBOID-like protein	Q8I433	ISIFS*DLETSTNIDDISSKR	1	IS(0.01)IFS(0.99)DLETSTNIDDISSKR	S	222	0.989776	TQSSKREDEKRISIFSDLETSTNIDDISSKR	2.27055e-17	82.177	2	-4.0747	458210	NA	ISIFS(Phospho)DLETSTNIDDISSKR	no	yes	no	yes	yes	yes	no	0	13.3795	13.3795
PF3D7_0506900	RHOMBOID-like protein	Q8I433	IIVTSDENLHTLPS*GAVGR	1	IIVTSDENLHT(0.019)LPS(0.981)GAVGR	S	291	0.981308	IKIIVTSDENLHTLPSGAVGRRAPLNPFSSP	4.1329e-162	178.22	2	-2.4081	1912700	NA	IIVTSDENLHTLPS(Phospho)GAVGR	no	yes	no	yes	yes	yes	yes	0	22.6934	22.6934
PF3D7_0506900	RHOMBOID-like protein	Q8I433	SFS*INGDEKK	1	S(0.001)FS(0.999)INGDEKK	S	94	0.998735	KINIFNNNNEKKESFSINGDEKKKSFSINGD	5.0727e-05	92.295	2	1.8666	2186500	NA	SFS(Phospho)INGDEKK	no	yes	no	yes	yes	yes	yes	0	18.5344	18.5344
PF3D7_0506900	RHOMBOID-like protein	Q8I433	SCS*INDDERK	1	S(0.032)CS(0.968)INDDERK	S	182	0.968307	KESFSINEDETKKSCSINDDERKISIFSNNE	1.12e-08	71.806	3	1.3603	100850	(TMT6plex)SC(Carbamidomethyl)S(Phospho)INDDERK(TMT6plex)	NA	yes	no	yes	no	yes	yes	no	8.45804	0	8.45804
PF3D7_0507100	60S ribosomal protein L4	Q8I431	LQNKNS*LTNFAVR	1	LQNKNS(0.933)LT(0.067)NFAVR	S	318	0.932724	LAKKKPCKKRLQNKNSLTNFAVRCRLNPAYK	4.89e-05	47.548	3	-3.7694	293910	(TMT6plex)LQNK(TMT6plex)NS(Phospho)LTNFAVR	LQNKNS(Phospho)LTNFAVR	yes	no	yes	yes	yes	yes	yes	11.2162	26.3144	26.3144
PF3D7_0507700	Nuclear protein localization protein 4,putative	Q8I426	KES*IVNNNMNK	1	KES(1)IVNNNMNK	S	127	1	VHKNQMDSLCIQKKESIVNNNMNKMYDHKNT	1.36e-12	126.56	2	-1.3589	406460	(TMT6plex)K(TMT6plex)ES(Phospho)IVNNNM(Oxidation)NK(TMT6plex)	KES(Phospho)IVNNNMNK	yes	yes	yes	yes	yes	yes	yes	-1	-1	-1
PF3D7_0508000	6-cysteine protein (P38)	NA	SIGVNKHS*FSNSEIFER	1	SIGVNKHS(0.938)FS(0.061)NS(0.001)EIFER	S	312	0.93822	SYLTNNTRSIGVNKHSFSNSEIFERIEREEI	2.85e-58	105.38	3	2.2222	12402000	(TMT6plex)SIGVNK(TMT6plex)HS(Phospho)FSNSEIFER	SIGVNKHS(Phospho)FSNSEIFER	yes	no	yes	yes	yes	yes	yes	17.0417	22.8513	22.8513
PF3D7_0508100	SET domain protein, putative	Q8I422	EAVIFDGLKETS*IDGK	1	EAVIFDGLKET(0.204)S(0.796)IDGK	S	1164	0.795579	DGKREAVIFDGLKETSIDGKILNNNNINGDD	1.54092e-08	87.411	2	-0.17599	916630	NA	EAVIFDGLKETS(Phospho)IDGK	no	yes	no	yes	yes	yes	no	0	8.13609	8.13609
PF3D7_0508300	Triose phosphate transporter	Q8I420	KNEYGTFPITINEGYS*DNVGDNKLK	1	NEYGTFPITINEGYS(1)DNVGDNKLK	S	22	0.999987	KNEYGTFPITINEGYSDNVGDNKLKSKGIYH	7.55354e-30	94.15	3	-0.12251	41001000	(TMT6plex)K(TMT6plex)NEYGTFPITIN(Deamidated)EGYS(Phospho)DN(Deamidated)VGDNK(TMT6plex)LK(TMT6plex)	NEYGTFPITINEGYS(Phospho)DNVGDNKLK	yes	yes	yes	yes	yes	yes	yes	0	17.0115	17.0115
PF3D7_0508400	Transcription factor IIb, putative	Q8I419	IS*ILDDKR	1	IS(1)ILDDKR	S	92	1	VLIIKNMNKYFSFRISILDDKRCRRTFRISN	0.0413658	45.081	3	-1.9911	0	NA	NA	yes	no	no	no	yes	no	no	0	0	0
PF3D7_0508700	Pre-mRNA-processing ATP-dependent RNA helicase PRP5, putative (EC 3.6.4.13)	Q8I416	KYS*VDDSYNK	1	KYS(1)VDDSYNK	S	82	0.999996	EENKKKKKKRDSKKYSVDDSYNKTKNKIYND	1.18717e-12	121.42	2	-2.5678	1282600	NA	KYS(Phospho)VDDSYNK	no	yes	no	yes	yes	yes	no	0	11.1207	11.1207
PF3D7_0509800	Phosphatidylinositol 4-kinase (EC 2.7.1.67)	Q8I406	TSIET*ISNGIDDIQVEK	1	T(0.003)S(0.003)IET(0.808)IS(0.185)NGIDDIQVEK	T	1153	0.80839	SSYDNTSNNIKTSIETISNGIDDIQVEKNIE	5.38411e-06	62.739	2	0.88832	288280	NA	TSIET(Phospho)ISNGIDDIQVEK	no	yes	no	yes	yes	yes	no	0	0	0
PF3D7_0509800	Phosphatidylinositol 4-kinase (EC 2.7.1.67)	Q8I406	KNS*NNEFIDYNEHMVK	1	KNS(0.966)NNEFIDY(0.034)NEHMVK	S	1181	0.965945	NIEKNETFEEMKRKNSNNEFIDYNEHMVKLS	2.73e-67	118.32	3	1.494	2043900	(TMT6plex)K(TMT6plex)NS(Phospho)NNEFIDYNEHMVK(TMT6plex)	NA	yes	no	yes	no	yes	yes	yes	32.5684	0	32.5684
PF3D7_0511500	RNA pseudouridylate synthase, putative	NA	VKS*IDINKEEDFPDLLSNSK	1	VKS(1)IDINKEEDFPDLLSNSK	S	7733	1	KSTENNISVVEEKVKSIDINKEEDFPDLLSN	1.08525e-13	71.06	3	0.56812	3679900	(TMT6plex)VK(TMT6plex)S(Phospho)IDINK(TMT6plex)EEDFPDLLSNSK(TMT6plex)	VKS(Phospho)IDINKEEDFPDLLSNSK	no	yes	yes	yes	yes	yes	yes	28.7268	114.932	114.932
PF3D7_0511500	RNA pseudouridylate synthase, putative	NA	NLLS*KENLK	1	NLLS(1)KENLK	S	7873	1	GSLDEYNNFKEKNLLSKENLKINDTTTITTS	0.000234356	86.463	2	1.6685	1191900	NA	NLLS(Phospho)KENLK	no	yes	no	yes	yes	yes	yes	0	-1	-1
PF3D7_0511800	Inositol-3-phosphate synthase (EC 5.5.1.4)	Q8I3Y8	S*IDYCEGDSLNEK	1	S(1)IDYCEGDSLNEK	S	409	0.999958	LYVDDEKDTNVLVKKSIDYCEGDSLNEKGKV	3.18e-19	128.71	2	-0.14719	1174300	NA	S(Phospho)IDYC(Carbamidomethyl)EGDSLNEK	no	yes	no	yes	yes	yes	yes	0	35.8839	35.8839
PF3D7_0512000	prefoldin subunit 6, putative	NA	LFS*DLEAHAGQR	1	LFS(1)DLEAHAGQR	S	103	1	KKVITNSEEKLRKLFSDLEAHAGQRKIPVPQ	2.90094e-11	68.972	2	0.095353	0	NA	LFS(Phospho)DLEAHAGQR	no	yes	no	yes	yes	yes	yes	0	-1	-1
PF3D7_0512000	prefoldin subunit 6, putative	NA	S*QEKISEIIKDISALK	1	S(1)QEKISEIIKDISALK	S	2	0.999984	______________MSQEKISEIIKDISALK	7.3e-07	75.533	2	3.324	0	NA	(Acetyl)S(Phospho)QEKISEIIKDISALK	no	yes	no	yes	yes	yes	yes	0	24.6398	24.6398
PF3D7_0512600	Ras-related protein Rab-1B (EC 3.6.5.2)	Q7K6A8	TIT*SSYYR	1	T(0.001)IT(0.956)S(0.039)S(0.004)YYR	T	74	0.956078	LQIWDTAGQERFRTITSSYYRGAQGIIIVYD	2.98852e-06	90.15	2	0.27381	740970	NA	TIT(Phospho)SSYYR	no	yes	no	yes	yes	yes	no	0	10.4185	10.4185
PF3D7_0512600	Ras-related protein Rab-1B (EC 3.6.5.2)	Q7K6A8	TITS*SYYR	1	T(0.008)IT(0.063)S(0.866)S(0.063)YYR	S	75	0.865573	QIWDTAGQERFRTITSSYYRGAQGIIIVYDV	0.000933477	93.649	2	-3.6086	1793600	NA	TITS(Phospho)SYYR	no	yes	no	yes	yes	yes	no	0	0	0
PF3D7_0512600	Ras-related protein Rab-1B (EC 3.6.5.2)	Q7K6A8	GKT*NINLNAR	1	GKT(1)NINLNAR	T	183	1	EIKNKSQHETINKGKTNINLNARPIKDTKKK	3.02e-17	104.17	3	4.1471	7503900	NA	NA	yes	no	no	no	yes	no	no	0	0	0
PF3D7_0514900	Uncharacterized protein	Q8I3V9	NFNS*INNLFTNEFNNK	1	NFNS(0.999)INNLFT(0.001)NEFNNK	S	235	0.999383	TKKNNNTHDLIKNFNSINNLFTNEFNNKNIQ	7.02e-48	100.02	3	-1.263	528570	(TMT6plex)NFNS(Phospho)INNLFTNEFNNK(TMT6plex)	NA	yes	no	yes	no	yes	yes	yes	23.146	0	23.146
PF3D7_0515700	Glideosome-associated protein 40, putative	Q8I3V1	NYS*SKQHEMLDSQA	1	NYS(0.976)S(0.024)KQHEMLDSQA	S	445	0.976422	RAATFKSKSKLSRNYSSKQHEMLDSQA____	8.07669e-28	131.56	2	0.41801	170120000	NA	NYS(Phospho)SKQHEMLDSQA	yes	yes	no	yes	yes	yes	no	0	10.11	10.11
PF3D7_0515700	Glideosome-associated protein 40, putative	Q8I3V1	AAT*FKS*K	2	AAT(1)FKS(1)K	T	433	1	VISADEGRGEHSRAATFKSKSKLSRNYSSKQ	0.0139181	61.161	2	-1.3251	151250	NA	NA	yes	no	no	no	yes	no	no	0	0	0
PF3D7_0515700	Glideosome-associated protein 40, putative	Q8I3V1	AS*YAKS*R	2	AS(0.979)Y(0.021)AKS(1)R	S	347	0.999972	EDERKRKNPRASYAKSRQGTQASKPFLSSAD	0.0198723	50.13	2	-0.6223	583410	NA	NA	yes	no	no	no	yes	no	no	0	0	0
PF3D7_0515700	Glideosome-associated protein 40, putative	Q8I3V1	FNIPEWS*DIER	1	FNIPEWS(1)DIER	S	12	1	____MKFEKFNIPEWSDIERYFKDPELLTAE	4.43e-15	73.927	2	-1.9743	143180	(TMT6plex)FNIPEWS(Phospho)DIER	NA	yes	no	yes	no	yes	yes	yes	-1	0	-1
PF3D7_0515700	Glideosome-associated protein 40, putative	Q8I3V1	GTSHMDSS*S*NQTSHGVISADEGR	2	GTSHMDS(0.395)S(0.759)S(0.76)NQT(0.071)S(0.014)HGVISADEGR	S	411	0.759965	QQYSVHKGTSHMDSSSNQTSHGVISADEGRG	4.31e-84	86.357	3	1.4826	648700	(TMT6plex)GTSHM(Oxidation)DSS(Phospho)S(Phospho)NQTSHGVISADEGR	NA	yes	no	yes	no	yes	yes	no	0	0	0
PF3D7_0515700	Glideosome-associated protein 40, putative	Q8I3V1	NPRAS*YAK	1	NPRAS(1)YAK	S	343	0.999792	YMHAEDERKRKNPRASYAKSRQGTQASKPFL	0.0116199	50.194	2	-0.40921	760150	(TMT6plex)NPRAS(Phospho)YAK(TMT6plex)	NA	yes	no	yes	no	yes	yes	no	12.2841	0	12.2841
PF3D7_0515700	Glideosome-associated protein 40, putative	Q8I3V1	NYS*S*KQHEMLDSQA	2	NY(0.001)S(0.917)S(0.926)KQHEMLDS(0.156)QA	S	446	0.926253	AATFKSKSKLSRNYSSKQHEMLDSQA_____	2.06e-31	90.561	3	4.3218	64496000	(TMT6plex)NYS(Phospho)S(Phospho)K(TMT6plex)QHEM(Oxidation)LDSQA	NA	yes	yes	yes	no	yes	yes	no	4.63568	0	4.63568
PF3D7_0515700	Glideosome-associated protein 40, putative	Q8I3V1	NYSSKQHEMLDS*QA	1	NYS(0.451)S(0.55)KQHEMLDS(0.998)QA	S	454	0.998481	KLSRNYSSKQHEMLDSQA_____________	2.1e-15	70.802	3	2.0767	66190000	(TMT6plex)NYSSK(TMT6plex)QHEMLDS(Phospho)QA	NA	yes	no	yes	no	yes	yes	no	4.13698	0	4.13698
PF3D7_0516200	40S ribosomal protein S11	Q8I3U6	TPQPETAIVS*GPQPK	1	TPQPET(0.001)AIVS(0.999)GPQPK	S	17	0.999488	ASKKVKTPQPETAIVSGPQPKEGELVFGVAH	1.24477e-06	75.548	2	-0.69159	242390	(TMT6plex)TPQPETAIVS(Phospho)GPQPK(TMT6plex)	TPQPETAIVS(Phospho)GPQPK	yes	yes	yes	yes	yes	yes	yes	42.6814	6.65031	42.6814
PF3D7_0516400	Phosducin-like protein, putative	Q8I3U4	DNNS*DNYDDEDELNKK	1	DNNS(0.997)DNY(0.003)DDEDELNKK	S	267	0.996965	FRTCHNNMYNSKDNNSDNYDDEDELNKKNIR	1.69354e-14	73.296	2	2.8227	1779700	(TMT6plex)DNNS(Phospho)DN(Deamidated)YDDEDELNK(TMT6plex)K(TMT6plex)	DNNS(Phospho)DNYDDEDELNKK	yes	yes	yes	yes	yes	yes	yes	0	56.3379	56.3379
PF3D7_0516400	Phosducin-like protein, putative	Q8I3U4	DNNSDNY*DDEDELNKK	1	DNNS(0.002)DNY(0.998)DDEDELNKK	Y	270	0.997833	CHNNMYNSKDNNSDNYDDEDELNKKNIRTQK	8.01805e-47	71.98	3	-0.67461	0	(TMT6plex)DNNSDNY(Phospho)DDEDELNK(TMT6plex)K(TMT6plex)	NA	yes	no	yes	no	yes	yes	yes	20.6996	0	20.6996
PF3D7_0516900	60S ribosomal protein L2	Q8I3T9	LVGKS*EE	1	LVGKS(1)EE	S	258	1	TGLLRGAKKTKLVGKSEE_____________	0.00797307	66.27	2	-0.27102	117760	NA	NA	no	yes	no	no	yes	no	no	0	0	0
PF3D7_0517300	Serine/arginine-rich splicing factor 1	Q8I3T5	TVS*GAAFAFIEFEDAR	1	T(0.178)VS(0.822)GAAFAFIEFEDAR	S	44	0.821567	RKYGNILKCDVKKTVSGAAFAFIEFEDARDA	1.28814e-10	63.998	2	1.1385	0	NA	TVS(Phospho)GAAFAFIEFEDAR	no	yes	no	yes	yes	yes	no	0	10.5885	10.5885
PF3D7_0517300	Serine/arginine-rich splicing factor 1	Q8I3T5	S*LS*YQER	2	S(1)LS(1)YQER	S	263	0.999996	DRRRDTYDKKRSYSRSLSYQERRRNNRTISK	0.0127995	85.716	2	0.040227	246330	(TMT6plex)S(Phospho)LS(Phospho)YQER	S(Phospho)LS(Phospho)YQER	yes	yes	yes	yes	yes	yes	yes	10.11	17.0115	17.0115
PF3D7_0517300	Serine/arginine-rich splicing factor 1	Q8I3T5	RDT*YDK	1	RDT(1)YDK	T	253	0.999998	SSSRSRSRSMDRRRDTYDKKRSYSRSLSYQE	0.0157138	78.149	2	1.2891	0	(TMT6plex)RDT(Phospho)YDK(TMT6plex)	NA	yes	no	yes	no	yes	yes	yes	17.0115	0	17.0115
PF3D7_0517300	Serine/arginine-rich splicing factor 1	Q8I3T5	VIRES*VSR	1	VIRES(1)VSR	S	6	0.999567	__________MVIRESVSRIYVGNLPSHVSS	0.000244223	72.922	2	-0.20155	1675900	(TMT6plex)VIRES(Phospho)VSR	NA	yes	no	yes	no	yes	yes	yes	24.318	0	24.318
PF3D7_0517400	FACT complex subunit SPT16, putative	Q8I3T4	FAYKS*DEDDEGYNK	1	FAYKS(1)DEDDEGYNK	S	1125	0.999999	EERAKKDDKKRFAYKSDEDDEGYNKRKKKKK	4.11009e-34	123.92	2	-0.46636	3015000	(TMT6plex)FAYK(TMT6plex)S(Phospho)DEDDEGYNK(TMT6plex)	FAYKS(Phospho)DEDDEGYNK	yes	yes	yes	yes	yes	yes	yes	20.4116	33.1763	33.1763
PF3D7_0517400	FACT complex subunit SPT16, putative	Q8I3T4	FAY*KSDEDDEGYNKR	1	FAY(0.872)KS(0.128)DEDDEGYNKR	Y	1123	0.872229	ELEERAKKDDKKRFAYKSDEDDEGYNKRKKK	5.13897e-40	157.56	3	-1.1264	15505000	NA	FAY(Phospho)KSDEDDEGYNK	no	yes	no	yes	yes	yes	yes	0	15.7303	15.7303
PF3D7_0517700	Eukaryotic translation initiation factor 3 subunit B (eIF3b) (Eukaryotic translation initiation factor 3 subunit 9)	Q8I3T1	VSDNELSDKELVDFLS*EDS*DNGDENLLNKK	2	ELVDFLS(1)EDS(1)DNGDENLLNKK	S	19	1	VSDNELSDKELVDFLSEDSDNGDENLLNKKY	1.4416e-16	77.63	3	-0.13019	887650	(TMT6plex)VSDNELSDK(TMT6plex)ELVDFLS(Phospho)EDS(Phospho)DN(Deamidated)GDENLLNK(TMT6plex)K(TMT6plex)	VSDNELSDKELVDFLS(Phospho)EDS(Phospho)DN(Deamidated)GDENLLNKK	yes	yes	yes	yes	yes	yes	yes	17.7316	32.2208	32.2208
PF3D7_0517700	Eukaryotic translation initiation factor 3 subunit B (eIF3b) (Eukaryotic translation initiation factor 3 subunit 9)	Q8I3T1	VRVS*DNELS*DK	2	VRVS(1)DNELS(1)DK	S	10	1	______MVRVSDNELSDKELVDFLSEDSDNG	5.9e-29	44.734	2	-4.3772	1050100	NA	NA	yes	no	no	no	yes	no	no	0	0	0
PF3D7_0518500	ATP-dependent RNA helicase DDX23, putative (EC 3.6.4.13)	Q8I0W7	NS*YEDIHPNNTK	1	NS(1)YEDIHPNNTK	S	251	0.999975	YNDNNKNNNFHYARNSYEDIHPNNTKANQKI	9.95e-19	125.5	2	0.3904	815600	(TMT6plex)NS(Phospho)YEDIHPNNTK(TMT6plex)	NS(Phospho)YEDIHPNNTK	no	yes	yes	yes	yes	yes	yes	0	27.9588	27.9588
PF3D7_0518600	WD repeat-containing protein 26, putative	Q8I3S4	EGT*IENILK	1	EGT(1)IENILK	T	771	1	YVIQKQNNDIIIKEGTIENILKTYEDVIITN	1.85537e-07	74.962	2	-1.7768	0	NA	EGT(Phospho)IENILK	no	yes	no	yes	yes	yes	yes	0	-1	-1
PF3D7_0519700	Uncharacterized protein	C0H4F1	FKS*ANFR	1	FKS(1)ANFR	S	110	1	FGNSNGNTTFTRKFKSANFRKRRTTFRNNKK	0.0285942	67.897	2	-1.6877	0	(TMT6plex)FK(TMT6plex)S(Phospho)ANFR	FKS(Phospho)ANFR	yes	yes	yes	yes	yes	yes	yes	-1	-1	-1
PF3D7_0519700	Uncharacterized protein	C0H4F1	RGGNS*FFSK	1	RGGNS(1)FFSK	S	77	0.999617	NLSMMNRKFTKRGGNSFFSKNKRKLANKFQD	0.011264	52.391	3	1.6903	0	(TMT6plex)RGGNS(Phospho)FFSK(TMT6plex)	GGNS(Phospho)FFSK	yes	yes	yes	yes	yes	yes	yes	38.1555	38.1555	38.1555
PF3D7_0519700	Uncharacterized protein	C0H4F1	FQDKS*FGNSNGNTTFTR	1	FQDKS(0.97)FGNS(0.025)NGNT(0.004)T(0.001)FTR	S	94	0.970077	FSKNKRKLANKFQDKSFGNSNGNTTFTRKFK	3.85e-13	45.423	3	-1.8571	0	(TMT6plex)FQDK(TMT6plex)S(Phospho)FGNSN(Deamidated)GNTTFTR	S(Phospho)FGN(Deamidated)SNGNTTFTRK	yes	no	yes	yes	yes	yes	yes	33.8147	7.1666	33.8147
PF3D7_0519700	Uncharacterized protein	C0H4F1	LTS*KDLDDELDKYMGSSNVK	1	LT(0.004)S(0.996)KDLDDELDK	S	145	0.995602	FRKNQNLHDKIGKLTSKDLDDELDKYMGSSN	1.13136e-24	118.08	2	-0.56992	1986500	(TMT6plex)LTS(Phospho)K(TMT6plex)DLDDELDK(TMT6plex)YMGSSNVK(TMT6plex)	LTS(Phospho)KDLDDELDKYM(Oxidation)GSSNVK	yes	yes	yes	yes	yes	yes	yes	14.023	17.0115	17.0115
PF3D7_0519700	Uncharacterized protein	C0H4F1	LTSKDLDDELDKY*MGSSNVK	1	LT(0.008)S(0.023)KDLDDELDKY(0.863)MGS(0.081)S(0.025)NVK	Y	155	0.863399	IGKLTSKDLDDELDKYMGSSNVKTRLDNDLD	4.27e-17	45.916	4	1.5877	7993200	(TMT6plex)LTSK(TMT6plex)DLDDELDK(TMT6plex)Y(Phospho)MGSSNVK(TMT6plex)	LTSKDLDDELDKY(Phospho)M(Oxidation)GSSNVK	yes	no	yes	yes	yes	yes	yes	21.0037	4.45112	21.0037
PF3D7_0519700	Uncharacterized protein	C0H4F1	SFGNS*NGNTTFTR	1	S(0.002)FGNS(0.998)NGNTTFTR	S	98	0.998395	KRKLANKFQDKSFGNSNGNTTFTRKFKSANF	2.29242e-27	82.837	2	1.1438	1120800	(TMT6plex)SFGNS(Phospho)NGNTTFTR	SFGNS(Phospho)NGNTTFTR	yes	yes	yes	yes	yes	yes	yes	28.6971	41.5265	41.5265
PF3D7_0519700	Uncharacterized protein	C0H4F1	RGGNSFFS*K	1	RGGNS(0.209)FFS(0.791)K	S	80	0.791202	MMNRKFTKRGGNSFFSKNKRKLANKFQDKSF	1.21e-06	81.525	3	4.2237	3917300	NA	NA	yes	no	no	no	yes	no	no	0	0	0
PF3D7_0519800	Uncharacterized protein	Q8I3R2	TLS*DENNLQNNVPHGR	1	T(0.026)LS(0.974)DENNLQNNVPHGR	S	228	0.973626	NNNMNGGGTNFIKTLSDENNLQNNVPHGRRK	2.15187e-16	68.972	2	-2.8624	279750	(TMT6plex)TLS(Phospho)DENNLQNNVPHGR	TLS(Phospho)DENNLQNNVPHGR	yes	yes	yes	yes	yes	yes	no	9.38306	12.3056	12.3056
PF3D7_0520000	40S ribosomal protein S9, putative	Q8I3R0	VDS*EKHIDFATTSPFGGARPGR	1	VDS(0.988)EKHIDFAT(0.01)T(0.002)SPFGGARPGR	S	152	0.988003	GKQMVDIPSFLVRVDSEKHIDFATTSPFGGA	4.13e-84	91.416	4	-0.94815	144990	(TMT6plex)VDS(Phospho)EK(TMT6plex)HIDFATTSPFGGARPGR	VDS(Phospho)EKHIDFATTSPFGGARPGR	yes	no	yes	yes	yes	yes	yes	19.6126	24.9985	24.9985
PF3D7_0520900	adenosylhomocysteinase (SAHH)	NA	SGPFKS*NEYRY	1	SGPFKS(1)NEYRY	S	474	0.999997	NQCQFLGVNKSGPFKSNEYRY__________	3.67981e-18	127.07	2	-0.8663	28136000	(TMT6plex)S(Phospho)NEYRY	S(Phospho)GPFKSNEYRY	yes	yes	yes	yes	yes	yes	yes	39.1094	34.2358	39.1094
PF3D7_0521700	ATP-dependent RNA helicase DDX1, putative (EC 3.6.4.13)	Q8I3P6	KIFFS*SENIRDEK	1	KIFFS(0.766)S(0.234)ENIRDEK	S	297	0.765946	NCNDNDTLSDRKIFFSSENIRDEKNFKLEKA	3.41131e-06	60.246	3	-1.2562	0	NA	KIFFS(Phospho)SENIRDEK	no	yes	no	yes	yes	yes	yes	0	14.023	14.023
PF3D7_0521900	Uncharacterized protein	Q8I3P4	MIY*DQTK	1	MIY(0.999)DQT(0.001)K	Y	423	0.998725	RVHNTNEYGENEKMIYDQTKCDQNEYYLTKY	0.00254889	40.103	2	-0.29865	118550	NA	NA	yes	no	no	no	yes	no	no	0	0	0
PF3D7_0522100	Uncharacterized protein	Q8I3P2	SNS*CNLINYNNNK	1	S(0.03)NS(0.97)CNLINYNNNK	S	107	0.970472	CDHNKMKQHKPFRSNSCNLINYNNNKIYIHE	3.12027e-27	124.62	2	1.144	7637700	(TMT6plex)SNS(Phospho)C(Carbamidomethyl)NLINYNNNK(TMT6plex)	SNS(Phospho)C(Carbamidomethyl)NLINYNNNK	no	yes	yes	yes	yes	yes	yes	12.3056	23.305	23.305
PF3D7_0522100	Uncharacterized protein	Q8I3P2	SNSCNLINY*NNNK	1	S(0.002)NS(0.005)CNLINY(0.993)NNNK	Y	113	0.993329	KQHKPFRSNSCNLINYNNNKIYIHESTNKSN	0.00042451	53.448	2	1.4386	0	(TMT6plex)SNSC(Carbamidomethyl)NLINY(Phospho)NNNK(TMT6plex)	NA	yes	no	yes	no	yes	yes	yes	22.094	0	22.094
PF3D7_0522400	Uncharacterized protein	C0H4F8	FVNS*INEEQNQNR	1	FVNS(1)INEEQNQNR	S	7079	1	PDMNEHPLFTSKFVNSINEEQNQNRNRKDNY	3.65e-19	126.71	2	-2.7115	991500	NA	FVNS(Phospho)INEEQNQNR	no	yes	no	yes	yes	yes	yes	0	-1	-1
PF3D7_0522400	Uncharacterized protein	C0H4F8	KY*YRIK	1	KY(0.999)Y(0.001)RIK	Y	1591	0.999302	IPYDHLELIKIRLKKYYRIKQFLIDNNKNTS	0.0226694	87.582	3	-3.3295	6217900	NA	NA	yes	no	no	no	yes	no	no	0	0	0
PF3D7_0522400	Uncharacterized protein	C0H4F8	SLS*LFS*FK	2	S(0.009)LS(0.991)LFS(1)FK	S	3048	0.999996	ASKKIKGIKRSLSLFSFKSLPIRRRKFGKWN	5.64e-05	79.659	2	4.1327	225830	(TMT6plex)SLS(Phospho)LFS(Phospho)FK(TMT6plex)	NA	yes	no	yes	no	yes	yes	no	7.79233	0	7.79233
PF3D7_0522600	Inner membrane complex protein	Q8I3N7	NIT*DSANVYPK	1	NIT(0.995)DS(0.005)ANVYPK	T	223	0.994519	TEDENISSLINSKNITDSANVYPKTIGLAYG	5.53e-11	96.089	2	-1.4494	997490	NA	NIT(Phospho)DSANVYPK	no	yes	no	yes	yes	yes	yes	0	26.3144	26.3144
PF3D7_0522600	Inner membrane complex protein	Q8I3N7	KPET*EDENISSLINSK	1	KPET(1)EDENISSLINSK	T	208	1	KRYVELNVMDEKKPETEDENISSLINSKNIT	2.431e-168	223.07	2	-2.204	1144700	(TMT6plex)K(TMT6plex)PET(Phospho)EDENISSLINSK(TMT6plex)	KPET(Phospho)EDENISSLINSK	no	yes	yes	yes	yes	yes	yes	9.44564	74.5496	74.5496
PF3D7_0522600	Inner membrane complex protein	Q8I3N7	KPETEDENIS*S*LINSK	2	KPET(0.029)EDENIS(0.94)S(0.854)LINS(0.176)K	S	214	0.939948	NVMDEKKPETEDENISSLINSKNITDSANVY	9.44e-08	58.079	3	-0.30413	1501600	(TMT6plex)K(TMT6plex)PETEDEN(Deamidated)IS(Phospho)S(Phospho)LINSK(TMT6plex)	NA	yes	no	yes	no	yes	yes	no	9.67515	0	9.67515
PF3D7_0523000	Multidrug resistance protein 1 (EC 3.6.3.44)	Q7K6A5	KST*AELFR	1	S(0.002)T(0.998)AELFR	T	28	0.998275	LSIKEEVEKELNKKSTAELFRKIKNEKISFF	0.000329335	137.84	2	-2.1394	2252600	(TMT6plex)K(TMT6plex)ST(Phospho)AELFR	KST(Phospho)AELFR	yes	yes	yes	yes	yes	yes	yes	0	23.098	23.098
PF3D7_0523000	Multidrug resistance protein 1 (EC 3.6.3.44)	Q7K6A5	DGNLS*IKEEVEK	1	DGNLS(1)IKEEVEK	S	14	1	__MGKEQKEKKDGNLSIKEEVEKELNKKSTA	1.59092e-16	95.067	2	-0.85783	599140	NA	DGNLS(Phospho)IKEEVEK	yes	yes	no	yes	yes	yes	yes	0	-1	-1
PF3D7_0523000	Multidrug resistance protein 1 (EC 3.6.3.44)	Q7K6A5	KS*TAELFR	1	S(0.935)T(0.065)AELFR	S	27	0.935436	NLSIKEEVEKELNKKSTAELFRKIKNEKISF	3.35e-35	129.42	2	-0.80661	485350	(TMT6plex)K(TMT6plex)S(Phospho)TAELFR	S(Phospho)TAELFR	yes	yes	yes	yes	yes	yes	yes	20.9151	0	20.9151
PF3D7_0523000	Multidrug resistance protein 1 (EC 3.6.3.44)	Q7K6A5	NFSLISNS*MTSNELLEMKK	1	NFS(0.005)LIS(0.119)NS(0.768)MT(0.366)S(0.742)NELLEMKK	S	511	0.76813	TNDTYENKNFSLISNSMTSNELLEMKKEYQT	2.39879e-16	56.817	3	2.7242	386070	NA	NA	yes	no	no	no	yes	no	no	0	0	0
PF3D7_0523000	Multidrug resistance protein 1 (EC 3.6.3.44)	Q7K6A5	NFSLISNSMT*S*NELLEMKK	2	NFSLISNS(0.051)MT(0.974)S(0.974)NELLEMK	T	513	0.974277	DTYENKNFSLISNSMTSNELLEMKKEYQTIK	2.18e-64	103.13	3	0.42529	17043000	(TMT6plex)NFSLISNSMT(Phospho)S(Phospho)NELLEMK(TMT6plex)	NFSLISNSM(Oxidation)T(Phospho)S(Phospho)NELLEMKK	yes	no	yes	yes	yes	yes	no	7.77211	7.31671	7.77211
PF3D7_0523400	DnaJ protein, putative	Q8I3N0	TS*SLANQIR	1	T(0.028)S(0.868)S(0.104)LANQIR	S	415	0.868006	VIGTGFKFVKTLIKTSSLANQIRKKEDDDDI	4.1829e-05	72.2	2	-0.91268	685150	NA	TS(Phospho)SLANQIR	no	yes	no	yes	yes	yes	no	0	0	0
PF3D7_0523900	Uncharacterized protein	C0H4G1	NLDHCCS*IKR	1	NLDHCCS(1)IK	S	143	1	TSQKMIKKRNLDHCCSIKRFGKNANNSSFTN	0.00237417	61.233	2	-1.0278	0	(TMT6plex)NLDHC(Carbamidomethyl)C(Carbamidomethyl)S(Phospho)IK(TMT6plex)R	NLDHC(Carbamidomethyl)C(Carbamidomethyl)S(Phospho)IK	no	yes	yes	yes	yes	yes	yes	-1	-1	-1
PF3D7_0525100	Acyl-CoA synthetase (EC 6.2.1.3)	Q8I3L4	SLET*CEEIYLK	1	SLET(1)CEEIYLK	T	183	0.999663	VCDKTCARNLFKSLETCEEIYLKTLILVDEI	0.00211997	65.043	2	0.94929	375500	NA	SLET(Phospho)C(Carbamidomethyl)EEIYLK	no	yes	no	yes	yes	yes	no	0	10.1737	10.1737
PF3D7_0525800	Inner membrane complex protein 1g, putative	Q8I3K7	DSGFPS*IR	1	DSGFPS(1)IR	S	281	1	FSSISIYKSKDSGFPSIRIAKTPQMFQRNLY	2.02753e-05	123.96	2	-2.3729	2196600	(TMT6plex)DSGFPS(Phospho)IR	DSGFPS(Phospho)IR	yes	yes	yes	yes	yes	yes	yes	28.6971	36.2352	36.2352
PF3D7_0525800	Inner membrane complex protein 1g, putative	Q8I3K7	ENQT*IS*LADEKEIQILNDLTSQK	2	ENQT(1)IS(1)LADEK	T	189	1	EDKEEIPINELKENQTISLADEKEIQILNDL	1e-84	110.35	2	1.8301	26932000	(TMT6plex)ENQT(Phospho)IS(Phospho)LADEK(TMT6plex)EIQILNDLTSQK(TMT6plex)	ENQT(Phospho)IS(Phospho)LADEKEIQILNDLTSQK	yes	no	yes	yes	yes	yes	yes	61.3976	80.2387	80.2387
PF3D7_0525800	Inner membrane complex protein 1g, putative	Q8I3K7	FSSIS*IYKS*KDSGFPSIR	2	FS(0.469)S(0.55)IS(0.977)IY(0.004)KS(0.921)KDS(0.079)GFPSIR	S	270	0.977386	LCKGGPEKEKRFSSISIYKSKDSGFPSIRIA	4.7197e-22	99.148	2	-1.2497	14374000	NA	FSSIS(Phospho)IYKS(Phospho)KDSGFPSIR	yes	yes	no	yes	yes	yes	no	0	0	0
PF3D7_0525800	Inner membrane complex protein 1g, putative	Q8I3K7	IAKT*PQMFQR	1	IAKT(1)PQMFQR	T	287	1	YKSKDSGFPSIRIAKTPQMFQRNLYCSYA__	0.00272424	73.435	2	0.50936	798010	(TMT6plex)T(Phospho)PQMFQR	IAKT(Phospho)PQMFQR	yes	yes	yes	yes	yes	yes	yes	-1	-1	-1
PF3D7_0525800	Inner membrane complex protein 1g, putative	Q8I3K7	GDNVFDGQINGNES*YPQVVNK	1	GDNVFDGQINGNES(1)YPQVVNK	S	26	0.999911	CKGDNVFDGQINGNESYPQVVNKQLPPKVLE	7.50614e-13	68.445	2	0.82897	3734100	NA	GDNVFDGQ(Deamidated)INGN(Deamidated)ES(Phospho)YPQVVNK	yes	yes	no	yes	yes	yes	yes	0	17.0115	17.0115
PF3D7_0525800	Inner membrane complex protein 1g, putative	Q8I3K7	FSSISIY*KS*K	2	FS(0.003)S(0.013)IS(0.165)IY(0.946)KS(0.874)K	Y	272	0.946018	KGGPEKEKRFSSISIYKSKDSGFPSIRIAKT	0.00280435	68.016	3	-2.6596	622110	NA	NA	yes	no	no	no	yes	no	no	0	0	0
PF3D7_0525800	Inner membrane complex protein 1g, putative	Q8I3K7	S*KDS*GFPS*IR	3	S(1)KDS(1)GFPS(1)IR	S	274	1	GPEKEKRFSSISIYKSKDSGFPSIRIAKTPQ	2.44e-15	99.991	3	1.4735	54573000	(TMT6plex)S(Phospho)K(TMT6plex)DS(Phospho)GFPS(Phospho)IR	NA	yes	yes	yes	no	yes	yes	yes	-1	0	-1
PF3D7_0526200	ADP-ribosylation factor GTPase-activating protein, putative (ARF-GAP)	NA	NLSS*LEEFKK	1	NLS(0.001)S(0.999)LEEFKK	S	353	0.998878	INNNNNNNLSYKNLSSLEEFKKINTNKDDKN	3.77472e-07	96.82	2	0.067337	22080000	(TMT6plex)NLSS(Phospho)LEEFK(TMT6plex)K(TMT6plex)	NLSS(Phospho)LEEFKK	yes	yes	yes	yes	yes	yes	yes	17.0115	20.9151	20.9151
PF3D7_0526200	ADP-ribosylation factor GTPase-activating protein, putative (ARF-GAP)	NA	NLS*SLEEFKK	1	NLS(0.885)S(0.115)LEEFKK	S	352	0.884943	NINNNNNNNLSYKNLSSLEEFKKINTNKDDK	0.00083893	64.121	2	-1.4986	528980	NA	NLS(Phospho)SLEEFKK	no	yes	no	yes	yes	yes	no	0	10.11	10.11
PF3D7_0526200	ADP-ribosylation factor GTPase-activating protein, putative (ARF-GAP)	NA	KNS*NLKNDTEVR	1	KNS(0.996)NLKNDT(0.004)EVR	S	487	0.995976	INSNINILNENHKKNSNLKNDTEVRKKNDFD	0.000587911	48.391	3	0.4298	0	NA	NA	yes	no	no	no	yes	no	no	0	0	0
PF3D7_0526400	Uncharacterized protein	Q8I3K1	YSS*LNEETFYK	1	YS(0.031)S(0.969)LNEETFYK	S	9	0.968597	_______MENKERYSSLNEETFYKYKNKRVI	0.000258356	84.297	2	-3.6962	0	NA	YSS(Phospho)LNEETFYK	no	yes	no	yes	yes	yes	no	0	10.11	10.11
PF3D7_0526500	Uncharacterized protein	Q8I3K0	IGS*HLSDDEIR	1	IGS(0.957)HLS(0.043)DDEIR	S	779	0.957281	NGNKLGDNGIPSKIGSHLSDDEIRRRFHKSD	7.45516e-05	66.004	2	1.4978	89298	NA	IGS(Phospho)HLSDDEIR	no	yes	no	yes	yes	yes	yes	0	27.0735	27.0735
PF3D7_0526500	Uncharacterized protein	Q8I3K0	IGSHLS*DDEIRR	1	IGSHLS(1)DDEIR	S	782	0.999999	KLGDNGIPSKIGSHLSDDEIRRRFHKSDYEK	3.56e-198	158.11	2	-0.88373	1324400	(TMT6plex)IGSHLS(Phospho)DDEIRR	NA	yes	no	yes	no	yes	yes	yes	28.3551	0	28.3551
PF3D7_0526600	Uncharacterized protein	Q8I3J9	EIS*KMFMK	1	EIS(1)KMFMK	S	1607	1	IERQNELEWRRRKEISKMFMKQQNDISKENV	0.0117054	57.281	2	3.812	0	NA	NA	yes	no	no	no	yes	no	no	0	0	0
PF3D7_0527200	Ubiquitin carboxyl-terminal hydrolase (EC 3.4.19.12)	Q8I3J3	IMLVGSAES*LVEKPK	1	IMLVGS(0.04)AES(0.96)LVEKPK	S	77	0.960415	NIKENDKIMLVGSAESLVEKPKDIIFEEDLT	2.06e-10	66.022	3	-2.8251	297730	NA	NA	yes	no	no	no	yes	no	no	0	0	0
PF3D7_0528100	AP complex subunit beta	Q8I3I6	S*MDLIGLNDDESKPQK	1	S(1)MDLIGLNDDESKPQK	S	669	0.999847	DEFNNDIDDADDSKKSMDLIGLNDDESKPQK	2.62e-51	101.38	3	-0.51676	3273900	(TMT6plex)S(Phospho)MDLIGLNDDESK(TMT6plex)PQK(TMT6plex)	NA	yes	no	yes	no	yes	yes	yes	17.3255	0	17.3255
PF3D7_0528400	Palmitoyltransferase (EC 2.3.1.225)	Q8I3I3	YSS*DKSIINVTK	1	YS(0.03)S(0.97)DKSIINVTK	S	56	0.970042	NKQKKGRKEENIKYSSDKSIINVTKGMKDNF	1.56e-24	160.8	2	-1.5307	1951500	(TMT6plex)YSS(Phospho)DK(TMT6plex)SIINVTK(TMT6plex)	YSS(Phospho)DKSIINVTK	yes	yes	yes	yes	yes	yes	yes	14.023	12.327	14.023
PF3D7_0528400	Palmitoyltransferase (EC 2.3.1.225)	Q8I3I3	GYIKEYS*EKS*VEEIIPIK	2	EYS(1)EKS(1)VEEIIPIK	S	395	0.999999	GIYFMKGYIKEYSEKSVEEIIPIKTNI____	2.22122e-41	171.26	2	0.64081	7605300	NA	GYIKEYS(Phospho)EKS(Phospho)VEEIIPIK	yes	yes	no	yes	yes	yes	no	0	12.4227	12.4227
PF3D7_0528400	Palmitoyltransferase (EC 2.3.1.225)	Q8I3I3	YSSDKS*IINVTK	1	YS(0.001)S(0.022)DKS(0.977)IINVTK	S	59	0.977349	KKGRKEENIKYSSDKSIINVTKGMKDNFKED	8.31339e-10	87.088	2	-0.30409	4940000	NA	YSSDKS(Phospho)IINVTK	yes	yes	no	yes	yes	yes	yes	0	20.6996	20.6996
PF3D7_0528700	Peptidyl-prolyl cis-trans isomerase (PPIase) (EC 5.2.1.8)	Q8I3I0	GYS*EDEDEEEVKDIIDNLK	1	GYS(1)EDEDEEEVKDIIDNLK	S	9	1	_______MFTLCKGYSEDEDEEEVKDIIDNL	2.31e-47	128.67	2	-1.7333	853670	(TMT6plex)GYS(Phospho)EDEDEEEVK(TMT6plex)DIIDNLK(TMT6plex)	GYS(Phospho)EDEDEEEVKDIIDNLK	yes	yes	yes	yes	yes	yes	yes	17.0115	17.0115	17.0115
PF3D7_0529400	conserved Plasmodium protein, unknown function	NA	SPS*PLFVNQNMNVK	1	S(0.187)PS(0.813)PLFVNQNMNVK	S	1009	0.812961	INEFDDITHVTLKSPSPLFVNQNMNVKQHIV	0.000220229	57.973	3	-2.3539	217760	(TMT6plex)SPS(Phospho)PLFVNQNMNVK(TMT6plex)	NA	yes	no	yes	no	yes	yes	no	7.08536	0	7.08536
PF3D7_0529800	Uncharacterized protein	Q8I3H0	ITS*YDDIELDKK	1	IT(0.18)S(0.812)Y(0.008)DDIELDKK	S	375	0.811983	LLHCDTHDSNYNRITSYDDIELDKKKKMYER	0.00162631	66.246	2	-0.87871	0	NA	ITS(Phospho)YDDIELDKK	no	yes	no	yes	yes	yes	no	0	8.13609	8.13609
PF3D7_0530100	SNARE protein, putative	Q8I3G6	FLVHQLS*NDYIK	1	FLVHQLS(0.98)NDY(0.02)IK	S	57	0.980127	ITEFNQSVKFLVHQLSNDYIKNDKHFIKNET	0.00222424	48.527	3	-2.1388	233220	(TMT6plex)FLVHQ(Deamidated)LS(Phospho)NDYIK(TMT6plex)	NA	yes	no	yes	no	yes	yes	yes	32.9721	0	32.9721
PF3D7_0530300	Uncharacterized protein	C0H4G8	LSS*FGTTDYRK	1	LS(0.026)S(0.974)FGTTDYRK	S	230	0.973968	KGNSFFYINGKKKLSSFGTTDYRKSVYNKYK	2.61027e-08	98.167	2	-1.2906	1797100	NA	LSS(Phospho)FGTTDYRK	no	yes	no	yes	yes	yes	no	0	0	0
PF3D7_0530300	Uncharacterized protein	C0H4G8	NVS*LDEVK	1	NVS(1)LDEVK	S	279	1	TSSNEYNNNFIRKNVSLDEVKMKIMKYDEEF	0.000230505	89.317	2	-1.4723	1281200	NA	NVS(Phospho)LDEVK	yes	yes	no	yes	yes	yes	yes	0	-1	-1
PF3D7_0530900	Formin 1	Q8I3F9	NNS*ALNKDVPYAK	1	NNS(1)ALNKDVPYAK	S	2029	1	MNEDSKNNNLLKRNNSALNKDVPYAKNINDK	6.65175e-19	97.235	2	-1.6854	335200	(TMT6plex)NNS(Phospho)ALNK(TMT6plex)DVPYAK(TMT6plex)	NNS(Phospho)ALNKDVPYAK	yes	yes	yes	yes	yes	yes	yes	19.6126	101.723	101.723
PF3D7_0532100	Early transcribed membrane protein 5	Q8I3F3	NNVDDLDS*DVEEADVTEESAVETKK	1	NNVDDLDS(1)DVEEADVTEESAVETKK	S	152	1	RKSSKACKNNVDDLDSDVEEADVTEESAVET	2.13355e-73	114.15	3	0.96925	111190000	(TMT6plex)NNVDDLDS(Phospho)DVEEADVTEESAVETK(TMT6plex)	NNVDDLDS(Phospho)DVEEADVTEESAVETKK	yes	yes	yes	yes	yes	yes	yes	24.9985	119.214	119.214
PF3D7_0532400	Lysine-rich membrane-associated PHISTb protein	Q8I3F0	RKS*NPNNEISLR	1	RKS(0.998)NPNNEIS(0.002)LR	S	310	0.997662	VSKLPKKKKLRNRRKSNPNNEISLRTYGQST	0.00141138	53.565	3	0.36601	216740	(TMT6plex)S(Phospho)NPNNEISLR	S(Phospho)N(Deamidated)PNNEISLR	yes	no	yes	yes	yes	yes	yes	60.0753	70.1181	70.1181
PF3D7_0601900	Uncharacterized protein	C6KSL9	HSS*LPNER	1	HS(0.015)S(0.985)LPNER	S	96	0.98451	EDDDDDDDYQPPRHSSLPNERKTSSSSRQAA	0.0117533	64.064	2	-0.64785	0	(TMT6plex)HSS(Phospho)LPNER	NA	yes	no	yes	no	yes	yes	no	10.11	0	10.11
PF3D7_0602100	ATP-dependent RNA helicase, putative (EC 3.6.4.13)	C6KSM1	KLT*INDDDDDNINHNNNNYGEEYQPASDR	1	KLT(0.999)INDDDDDNINHNNNNYGEEYQPASDR	T	955	0.999465	VECLVPCNHNMKRKLTINDDDDDNINHNNNN	1.14e-28	44.167	4	2.0064	505360	NA	KLT(Phospho)INDDDDDNINHNNNNYGEEYQPASDR	yes	no	no	yes	yes	yes	yes	0	34.7208	34.7208
PF3D7_0602600	Uncharacterized protein	C6KSM6	SISDAVSEVSDLS*DDNKNEK	1	SISDAVSEVSDLS(1)DDNKNEK	S	473	0.999586	NNKSISDAVSEVSDLSDDNKNEKGKEKVRNN	1.36128e-58	101.6	2	1.6388	728140	(TMT6plex)SISDAVSEVSDLS(Phospho)DDNK(TMT6plex)NEK(TMT6plex)	SISDAVSEVSDLS(Phospho)DDNKNEK	no	yes	yes	yes	yes	yes	no	12.327	9.42495	12.327
PF3D7_0602600	Uncharacterized protein	C6KSM6	SISDAVSEVS*DLS*DDNKNEK	2	SISDAVS(0.003)EVS(0.997)DLS(0.999)DDNKNEK	S	470	0.99689	NNKNNKSISDAVSEVSDLSDDNKNEKGKEKV	2.62866e-18	86.519	2	-1.6608	836280	NA	SISDAVSEVS(Phospho)DLS(Phospho)DDN(Deamidated)KNEK	no	yes	no	yes	yes	yes	no	0	0	0
PF3D7_0603100	Uncharacterized protein	C6KSN1	VNSNS*NNNMYFKEDR	1	VNS(0.128)NS(0.872)NNNMYFKEDR	S	33	0.872108	SYENKGNDMNRVNSNSNNNMYFKEDRYYSNN	1.41e-33	94.281	3	0.45721	0	(TMT6plex)VNSNS(Phospho)NNNMYFK(TMT6plex)EDR	NA	yes	no	yes	no	yes	yes	yes	22.8513	0	22.8513
PF3D7_0603400	trophozoite exported protein 1 (TEX1)	NA	NLSKNS*DDHLLIEENNELR	1	NLSKNS(1)DDHLLIEENNELR	S	1032	0.999899	EIKNSKMLSKNLSKNSDDHLLIEENNELRRR	6.77e-119	132.84	3	-1.3775	3010400	(TMT6plex)NLSK(TMT6plex)N(Deamidated)S(Phospho)DDHLLIEENNELR	NLSKNS(Phospho)DDHLLIEENNELR	yes	no	yes	yes	yes	yes	no	12.7639	12.327	12.7639
PF3D7_0603400	trophozoite exported protein 1 (TEX1)	NA	DNSFNEESKS*EEGKIQLR	1	DNSFNEES(0.035)KS(0.965)EEGKIQLR	S	804	0.964577	SGIHIKDNSFNEESKSEEGKIQLRDIQNDND	2.17039e-39	94.632	3	-2.4004	304770	NA	DNSFNEESKS(Phospho)EEGKIQLR	no	yes	no	yes	yes	yes	no	0	0	0
PF3D7_0603400	trophozoite exported protein 1 (TEX1)	NA	S*LECNPNEAK	1	S(1)LECNPNEAK	S	326	1	EEQEEKENMLNNKKRSLECNPNEAKKICFSL	0.00010156	73.082	2	1.6836	47086	(TMT6plex)S(Phospho)LEC(Carbamidomethyl)NPNEAK(TMT6plex)	S(Phospho)LEC(Carbamidomethyl)NPNEAK	yes	yes	yes	yes	yes	yes	yes	-1	-1	-1
PF3D7_0603400	trophozoite exported protein 1 (TEX1)	NA	NIS*YDKNLVK	1	NIS(1)YDKNLVK	S	231	1	FVSFNLYHNNNEKNISYDKNLVKQENDNKDE	2.33e-08	127.71	2	-1.3849	1140100	(TMT6plex)NIS(Phospho)YDK(TMT6plex)NLVK(TMT6plex)	NIS(Phospho)YDKNLVK	no	yes	yes	yes	yes	yes	yes	0	27.9588	27.9588
PF3D7_0603500	Cation/H+ antiporter	C6KSN3	TIS*QPLNK	1	TIS(1)QPLNK	S	17	0.999903	VMGRVRATSYVRRTISQPLNKNVPPMKNMKN	2.59587e-05	72.848	2	2.0103	215200	(TMT6plex)TIS(Phospho)QPLNK(TMT6plex)	TIS(Phospho)QPLNK	yes	yes	yes	yes	yes	yes	yes	12.3056	29.2665	29.2665
PF3D7_0603500	Cation/H+ antiporter	C6KSN3	ATS*YVRR	1	AT(0.003)S(0.996)Y(0.001)VRR	S	10	0.995566	______MVMGRVRATSYVRRTISQPLNKNVP	0.0343169	49.85	2	-1.0478	534310	NA	NA	yes	no	no	no	yes	no	no	0	0	0
PF3D7_0604500	Uncharacterized protein	C6KSP3	MS*EQFDR	1	MS(1)EQFDR	S	878	1	TDNKKASDDLLWHKMSEQFDRNNKSILELSE	0.0185701	69.275	2	-3.9566	0	(TMT6plex)MS(Phospho)EQFDR	MS(Phospho)EQFDR	yes	no	yes	yes	yes	yes	yes	-1	-1	-1
PF3D7_0604500	Uncharacterized protein	C6KSP3	NNLNDS*FDSLNNNDNNNMNRR	1	NNLNDS(0.986)FDS(0.014)LNNNDNNNMNRR	S	229	0.98555	NNERNDFYCRNNLNDSFDSLNNNDNNNMNRR	3.30231e-21	92.01	3	-1.1729	1179400	(TMT6plex)NNLNDS(Phospho)FDSLNNNDNNNMNR	NNLN(Deamidated)DS(Phospho)FDSLNNNDNNNMNR	no	yes	yes	yes	yes	yes	yes	6.63056	28.3551	28.3551
PF3D7_0604500	Uncharacterized protein	C6KSP3	NFDEDNDQQYNVS*FER	1	NFDEDNDQQYNVS(1)FER	S	167	1	NIRNFDEDNDQQYNVSFERDFDNRRLNDEHD	3e-41	155.88	2	-2.0436	2215500	(TMT6plex)NFDEDNDQQYNVS(Phospho)FER	NFDEDNDQQYNVS(Phospho)FER	yes	yes	yes	yes	yes	yes	yes	4.04895	44.439	44.439
PF3D7_0604500	Uncharacterized protein	C6KSP3	KAS*DDLLWHK	1	KAS(1)DDLLWHK	S	869	1	SLIRKKSSITDNKKASDDLLWHKMSEQFDRN	4.51e-06	66.246	3	-1.4266	425400	NA	NA	yes	no	no	no	yes	no	no	0	0	0
PF3D7_0604500	Uncharacterized protein	C6KSP3	SNTPSHHS*FDNAK	1	SNTPS(0.001)HHS(0.999)FDNAK	S	813	0.999364	NLAKKSEKSNTPSHHSFDNAKNQTTNFTGSH	1.96e-33	104.16	3	-0.15086	4053100	(TMT6plex)SNTPSHHS(Phospho)FDNAK(TMT6plex)	NA	yes	no	yes	no	yes	yes	yes	34.8655	0	34.8655
PF3D7_0605100	RNA-binding protein, putative	C6KSP9	RSYALVDNEVGNSNIS*DEENIIKR	1	SYALVDNEVGNS(0.001)NIS(0.999)DEENIIKR	S	22	0.99932	RSYALVDNEVGNSNISDEENIIKRQRNESRS	1.33495e-60	112.34	2	1.4096	23216000	(TMT6plex)SYALVDN(Deamidated)EVGN(Deamidated)SNIS(Phospho)DEENIIK(TMT6plex)R	RSYALVDNEVGN(Deamidated)SNIS(Phospho)DEENIIKR	yes	yes	yes	yes	yes	yes	yes	7.77211	19.2684	19.2684
PF3D7_0606500	Polypyrimidine tract-binding protein, putative	C6KSR3	TLS*DDRNTR	1	TLS(0.999)DDRNT(0.001)R	S	7	0.998692	_________MNKRTLSDDRNTREKNKVGVKR	0.00704187	66.56	2	0.775	0	(TMT6plex)TLS(Phospho)DDRNTR	NA	yes	no	yes	no	yes	yes	yes	15.2723	0	15.2723
PF3D7_0606600	Uncharacterized protein	C6KSR4	KNSLS*EPYENIVNILK	1	KNS(0.162)LS(0.808)EPY(0.029)ENIVNILK	S	756	0.808086	DDINHHYNFVKKNSLSEPYENIVNILKYKQS	9.87e-43	92.133	3	-3.6818	648240	(TMT6plex)K(TMT6plex)NSLS(Phospho)EPYENIVNILK(TMT6plex)	KNSLS(Phospho)EPYENIVNILK	yes	no	yes	yes	yes	yes	no	0	0	0
PF3D7_0606600	Uncharacterized protein	C6KSR4	KNS*LSEPYENIVNILK	1	KNS(0.998)LS(0.002)EPYENIVNILK	S	754	0.997966	EIDDINHHYNFVKKNSLSEPYENIVNILKYK	1.57446e-36	134.32	2	-2.2319	699030	NA	KNS(Phospho)LSEPYENIVNILK	yes	yes	no	yes	yes	yes	no	0	11.0996	11.0996
PF3D7_0606700	Coatomer alpha subunit, putative	C6KSR5	GDKTNIS*QEHITNILTDEK	1	GDKT(0.001)NIS(0.999)QEHITNILTDEK	S	1133	0.998872	TNYKDHLTRGDKTNISQEHITNILTDEKKKK	4.04412e-42	145.02	3	-2.3033	8074900	(TMT6plex)GDK(TMT6plex)TNIS(Phospho)QEHITNILTDEK(TMT6plex)	TNIS(Phospho)Q(Deamidated)EHITNILTDEKK	yes	yes	yes	yes	yes	yes	yes	11.2742	30.0871	30.0871
PF3D7_0606700	Coatomer alpha subunit, putative	C6KSR5	GDKTNISQEHIT*NILTDEK	1	GDKT(0.001)NIS(0.183)QEHIT(0.816)NILTDEK	T	1138	0.815959	HLTRGDKTNISQEHITNILTDEKKKKDEESY	1.05e-106	128.95	3	2.1302	914430	(TMT6plex)TNISQEHIT(Phospho)NILTDEK(TMT6plex)K(TMT6plex)	NA	yes	no	yes	no	yes	yes	no	7.60684	0	7.60684
PF3D7_0606700	Coatomer alpha subunit, putative	C6KSR5	NNIPS*FSDHINTNQTK	1	NNIPS(0.946)FS(0.054)DHINTNQTK	S	1041	0.946055	DDTLNTSQKKKNNIPSFSDHINTNQTKKNVM	5.86e-30	77.871	3	-3.6874	0	NA	NA	yes	no	no	no	yes	no	no	0	0	0
PF3D7_0608300	Uncharacterized protein	C6KST1	CLS*IY*LLYISK	2	CLS(1)IY(1)LLYISK	S	984	0.999929	INIRKKIFKINSKCLSIYLLYISKFNIIQDT	0.0051856	66.393	2	-0.92817	786380	NA	NA	no	yes	no	no	yes	no	no	0	0	0
PF3D7_0608700	T-complex protein 1 subunit zeta	C6KST5	S*IHLLNK	1	S(1)IHLLNK	S	2	1	______________MSIHLLNKKADSLRSTN	0.0302703	80.165	2	-2.7869	157990	NA	(Acetyl)S(Phospho)IHLLNK	no	yes	no	yes	yes	yes	yes	0	-1	-1
PF3D7_0608800	ornithine aminotransferase (OAT)	NA	ELKSS*QDYMNNELTYGAHNYDPIPVVLKR	1	ELKS(0.066)S(0.876)QDY(0.057)MNNELTYGAHNYDPIPVVLKR	S	10	0.876128	______MDFVKELKSSQDYMNNELTYGAHNY	1.21789e-29	74.525	4	-0.11621	10680000	(TMT6plex)ELK(TMT6plex)SS(Phospho)QDYM(Oxidation)NNELTYGAHNYDPIPVVLK(TMT6plex)	ELKSS(Phospho)QDYMNNELTYGAHNYDPIPVVLK	yes	yes	yes	yes	yes	yes	yes	0	14.7074	14.7074
PF3D7_0609000	Uncharacterized protein	C6KST7	MMT*DDDKSFGDTK	1	MMT(1)DDDKSFGDTK	T	970	0.999884	SKGMFYNTHGFVKMMTDDDKSFGDTKGVGDT	2.50865e-08	78.75	2	0.17568	0	NA	MMT(Phospho)DDDKSFGDTK	no	yes	no	yes	yes	yes	yes	0	61.2991	61.2991
PF3D7_0609000	Uncharacterized protein	C6KST7	YIYDYLS*DNDLIDTIK	1	YIYDY(0.002)LS(0.997)DNDLIDTIK	S	3505	0.997245	KLREKYESKYIYDYLSDNDLIDTIKSKKICV	2.1e-09	75.215	2	-0.42585	2152800	(TMT6plex)YIYDYLS(Phospho)DNDLIDTIK(TMT6plex)	YIYDYLS(Phospho)DNDLIDTIK	no	yes	yes	yes	yes	yes	yes	8.81887	22.8513	22.8513
PF3D7_0609000	Uncharacterized protein	C6KST7	KIINPYNNMSS*LQEGK	1	KIINPY(0.002)NNMS(0.223)S(0.775)LQEGK	S	1335	0.774732	ILLERKIINPYNNMSSLQEGKNSSNINDNYD	2.74e-16	61.096	3	1.6466	0	(TMT6plex)K(TMT6plex)IINPYNNMSS(Phospho)LQEGK(TMT6plex)	NA	yes	no	yes	no	yes	yes	no	0	0	0
PF3D7_0609000	Uncharacterized protein	C6KST7	VEEDEIDS*IGDSR	1	VEEDEIDS(1)IGDSR	S	4476	0.999563	FDSYYINKVEEDEIDSIGDSRNDNNHNKKND	6.09024e-53	151.8	2	-2.9278	0	(TMT6plex)VEEDEIDS(Phospho)IGDSR	NA	yes	no	yes	no	yes	yes	yes	25.7024	0	25.7024
PF3D7_0609100	Zn2+ or Fe2+ permease	C6KST8	KLEDTLS*QHITK	1	LEDTLS(1)QHITK	S	136	0.999866	CVSNLDSKKKLEDTLSQHITKNASTTVNIEM	1.81e-12	142.1	2	-0.25907	2509800	(TMT6plex)LEDTLS(Phospho)Q(Deamidated)HITK(TMT6plex)	KLEDTLS(Phospho)QHITK	no	yes	yes	yes	yes	yes	yes	11.0996	40	40
PF3D7_0609700	Uncharacterized protein	C6KSU4	AIIS*KEDDHYER	1	AIIS(0.998)KEDDHY(0.002)ER	S	1200	0.997598	YHKDGIVSEYSKAIISKEDDHYERSYYDETY	0.0009483	48.513	3	3.4237	0	(TMT6plex)AIIS(Phospho)K(TMT6plex)EDDHYER	AIIS(Phospho)KEDDHYER	yes	no	yes	yes	yes	yes	yes	41.5718	47.9246	47.9246
PF3D7_0610400	Histone H3	C6KSV0	KSAPIS*AGIK	1	KSAPIS(1)AGIK	S	33	0.999557	RKQLASKAARKSAPISAGIKKPHRYRPGTVA	3.02e-12	93.345	3	-2.314	2918200	(TMT6plex)SAPIS(Phospho)AGIK(TMT6plex)	SAPIS(Phospho)AGIK	yes	yes	yes	yes	yes	yes	yes	43.9297	38.6777	43.9297
PF3D7_0610400	Histone H3	C6KSV0	S*APISAGIK	1	S(1)APISAGIK	S	29	0.999831	GKAPRKQLASKAARKSAPISAGIKKPHRYRP	8.16386e-09	83.045	2	1.9275	3916900	(TMT6plex)S(Phospho)APISAGIK(TMT6plex)	S(Phospho)APISAGIK	yes	yes	yes	yes	yes	yes	yes	56.9691	64.6639	64.6639
PF3D7_0610400	Histone H3	C6KSV0	S*TDLLIR	1	S(0.994)T(0.006)DLLIR	S	58	0.99421	RPGTVALREIRRYQKSTDLLIRKLPFQRLVR	2.92363e-12	128.08	2	-2.5826	56131000	NA	S(Phospho)TDLLIR	yes	yes	no	yes	yes	yes	yes	0	20	20
PF3D7_0610400	Histone H3	C6KSV0	YRPGT*VALR	1	YRPGT(1)VALR	T	46	0.999998	PISAGIKKPHRYRPGTVALREIRRYQKSTDL;PVSTGIKKPHRYRPGTVALREIRKFQKSTDL	3.94e-11	102.52	2	1.0892	442310	NA	NA	yes	no	no	no	yes	no	no	0	0	0
PF3D7_0610600	calcium-dependent protein kinase 2 (CDPK2)	NA	NLGTGEFTTT*K	1	NLGTGEFT(0.007)T(0.187)T(0.806)K	T	228	0.806033	DFGLSKNLGTGEFTTTKAGTPYYVAPQVLDG	1.03e-09	87.083	2	0.42318	520440	(TMT6plex)NLGTGEFTTT(Phospho)K(TMT6plex)	NLGTGEFTTT(Phospho)K	no	yes	yes	yes	yes	yes	no	0	7.64724	7.64724
PF3D7_0610900	Transcription elongation factor SPT5, putative	C6KSV4	NIFS*DDES*DVDKEMIK	2	NIFS(1)DDES(1)DVDKEMIK	S	16	1	MAEKEKEQNFTKNIFSDDESDVDKEMIKNNK	1.0453e-06	46.953	3	-2.0997	1171000	(TMT6plex)NIFS(Phospho)DDES(Phospho)DVDK(TMT6plex)EMIK(TMT6plex)	NIFS(Phospho)DDES(Phospho)DVDKEMIK	yes	no	yes	yes	yes	yes	yes	-1	-1	-1
PF3D7_0610900	Transcription elongation factor SPT5, putative	C6KSV4	KKDS*LDEALQLR	1	KKDS(1)LDEALQLR	S	512	1	EENLKKKTKQKKKKDSLDEALQLRKKKKERP	2.74871e-34	155.37	3	0.67485	1224000	(TMT6plex)K(TMT6plex)DS(Phospho)LDEALQLR	KKDS(Phospho)LDEALQLR	yes	yes	yes	yes	yes	yes	yes	-1	-1	-1
PF3D7_0610900	Transcription elongation factor SPT5, putative	C6KSV4	HFS*IDSTNNQR	1	HFS(0.999)IDS(0.001)TNNQR	S	989	0.998714	PREKKSFDKLPPKHFSIDSTNNQRNYYNYGD	1.12e-28	115.34	2	-3.793	401130	(TMT6plex)HFS(Phospho)IDSTNNQR	NA	yes	no	yes	no	yes	yes	yes	28.3551	0	28.3551
PF3D7_0610900	Transcription elongation factor SPT5, putative	C6KSV4	KNDNNNDDIS*EHDAK	1	NDNNNDDIS(1)EHDAK	S	42	1	IKNNKRKNDNNNDDISEHDAKNIEMSRKRKK	0.000437923	40.278	3	1.5471	36622	(TMT6plex)K(TMT6plex)NDNNNDDIS(Phospho)EHDAK(TMT6plex)	NA	yes	no	yes	no	yes	yes	yes	-1	0	-1
PF3D7_0611400	SWI/SNF-related matrix-associated actin-dependent regulator of chromatin	C6KSV9	ESNNLT*DVENDNEVIDENITK	1	ES(0.045)NNLT(0.955)DVENDNEVIDENITK	T	470	0.954708	SEDISLSNIKESNNLTDVENDNEVIDENITK	2.12995e-18	72.158	2	-1.8551	2014600	(TMT6plex)ESNNLT(Phospho)DVENDN(Deamidated)EVIDENITK(TMT6plex)	ESNNLT(Phospho)DVENDNEVIDENITK	no	yes	yes	yes	yes	yes	yes	25.7024	16.7571	25.7024
PF3D7_0611400	SWI/SNF-related matrix-associated actin-dependent regulator of chromatin	C6KSV9	ENLDNNS*EDISLSNIK	1	ENLDNNS(0.994)EDIS(0.005)LSNIK	S	455	0.994179	ETEKDIMQKENLDNNSEDISLSNIKESNNLT	3.11524e-06	62.617	2	-2.4625	444480	NA	ENLDNNS(Phospho)EDISLSNIK	no	yes	no	yes	yes	yes	yes	0	61.6885	61.6885
PF3D7_0611600	Uncharacterized protein	C6KSW1	SIIS*DELKEK	1	SIIS(1)DELKEK	S	365	0.999918	KKNDRSYSLDSKSIISDELKEKNNEKEDLKK	1.32862e-08	91.093	2	-2.0146	1258800	NA	SIIS(Phospho)DELKEK	yes	yes	no	yes	yes	yes	yes	0	35.8839	35.8839
PF3D7_0611600	Uncharacterized protein	C6KSW1	MFS*IDQEKK	1	MFS(1)IDQEKK	S	479	1	ISYEIFKSKNENKMFSIDQEKKNKDSLLKVV	1.71306e-07	115.29	2	1.5613	1653000	NA	MFS(Phospho)IDQEKK	no	yes	no	yes	yes	yes	yes	0	-1	-1
PF3D7_0611600	Uncharacterized protein	C6KSW1	KNT*IYDIYEK	1	KNT(1)IYDIYEK	T	156	0.999993	QIKRYNSHNKIERKNTIYDIYEKTLKKLSIQ	4.20428e-12	115.06	2	-0.37146	2031400	(TMT6plex)K(TMT6plex)NT(Phospho)IYDIYEK(TMT6plex)	KNT(Phospho)IYDIYEK	no	yes	yes	yes	yes	yes	yes	26.3144	27.1554	27.1554
PF3D7_0611600	Uncharacterized protein	C6KSW1	YNS*HNKIER	1	Y(0.022)NS(0.978)HNKIER	S	147	0.978234	VSNVIESKEQIKRYNSHNKIERKNTIYDIYE	0.0109815	40.516	3	-0.70866	943090	NA	NA	yes	no	no	no	yes	no	no	0	0	0
PF3D7_0613300	Rhoptry protein ROP14	C6KSX6	SS*S*KEINLFYK	2	S(0.109)S(0.905)S(0.986)KEINLFYK	S	488	0.985827	KEQQQQYRALIPKSSSKEINLFYKKQNILKS	1.02e-19	98.942	3	0.34582	4868700	(TMT6plex)SS(Phospho)S(Phospho)K(TMT6plex)EINLFYK(TMT6plex)	NA	yes	yes	yes	no	yes	yes	no	0	0	0
PF3D7_0613500	AP-3 complex subunit beta, putative	C6KSX7	IQGEDEES*EDENEHTNGHQNK	1	IQGEDEES(0.992)EDENEHT(0.008)NGHQNK	S	1290	0.991722	ILFNKGTKIQGEDEESEDENEHTNGHQNKHQ	2.78e-21	65.022	4	0.22948	128440	(TMT6plex)IQGEDEES(Phospho)EDEN(Deamidated)EHTN(Deamidated)GHQNK(TMT6plex)	IQGEDEES(Phospho)EDENEHTNGHQNK	yes	no	yes	yes	yes	yes	yes	8.81887	20.7566	20.7566
PF3D7_0613900	Myosin E, putative	C6KSY1	YDNETNGS*TFVCESK	1	YDNET(0.031)NGS(0.785)T(0.183)FVCESK	S	57	0.785202	EDHIILTKYDNETNGSTFVCESKHLYNANNN	6.31e-07	74.732	2	-0.43195	1036000	NA	YDNETNGS(Phospho)TFVC(Carbamidomethyl)ESK	no	yes	no	yes	yes	yes	yes	0	17.0115	17.0115
PF3D7_0613900	Myosin E, putative	C6KSY1	IGS*YNTELNNK	1	IGS(1)YNTELNNK	S	979	0.999945	NVDTIKEMEVEIKIGSYNTELNNKMVDHDIV	9.70012e-13	102.33	2	-0.34692	708520	NA	IGS(Phospho)YNTELNNK	no	yes	no	yes	yes	yes	yes	0	30.4576	30.4576
PF3D7_0613900	Myosin E, putative	C6KSY1	KSS*LLR	1	KS(0.016)S(0.984)LLR	S	1077	0.9843	SKEKDRKGSKVKRKSSLLRLSTSLRNSFQKM	0.0230204	55.531	2	2.3118	2817300	NA	NA	yes	no	no	no	yes	no	no	0	0	0
PF3D7_0614300	Organic anion transporter	C6KSY4	NISS*GKS*IDDSTDNSK	2	NIS(0.1)S(0.906)GKS(0.991)IDDS(0.002)T(0.001)DNSK	S	432	0.906108	SSAKTSNISNLKNISSGKSIDDSTDNSKNKN	1.38349e-08	87.062	2	2.2844	3245500	(TMT6plex)NISS(Phospho)GK(TMT6plex)S(Phospho)IDDSTDNSK(TMT6plex)	NISS(Phospho)GKS(Phospho)IDDSTDNSK	yes	yes	yes	yes	yes	yes	yes	20.5444	9.34047	20.5444
PF3D7_0614300	Organic anion transporter	C6KSY4	NISSGKS*IDDSTDNSK	1	NISSGKS(1)IDDSTDNSK	S	435	0.999762	KTSNISNLKNISSGKSIDDSTDNSKNKNSTD	1.93451e-82	191.97	2	-0.43618	21606000	NA	NISSGKS(Phospho)IDDSTDNSK	yes	yes	no	yes	yes	yes	yes	0	30.413	30.413
PF3D7_0614300	Organic anion transporter	C6KSY4	VVS*KIDENIIDGCGK	1	VVS(1)KIDENIIDGCGK	S	44	1	FLKSNTTEMKGRKVVSKIDENIIDGCGKIEK	1.8582e-18	87.352	2	0.47392	938390	(TMT6plex)S(Phospho)K(TMT6plex)QDDPHVSNDFK(TMT6plex)	NES(Phospho)KKYEGEFLK	yes	yes	yes	yes	yes	yes	yes	10.2466	28.3551	28.3551
PF3D7_0614300	Organic anion transporter	C6KSY4	S*NMVAAIYEEDAVFR	1	S(1)NMVAAIYEEDAVFR	S	467	0.999994	SDHKLYNENFKLNKKSNMVAAIYEEDAVFRN	1.48877e-05	68.168	2	2.4003	95512	(TMT6plex)S(Phospho)NMVAAIYEEDAVFR	S(Phospho)NMVAAIYEEDAVFR	yes	yes	yes	yes	yes	yes	yes	128.084	87.0424	128.084
PF3D7_0614300	Organic anion transporter	C6KSY4	NDS*NNLSFSSSQK	1	NDS(1)NNLSFSSSQK	S	490	0.999781	EEDAVFRNNALHKNDSNNLSFSSSQKLNNND	4.5e-19	120.7	2	-2.7951	456520	(TMT6plex)NDS(Phospho)NNLSFSSSQK(TMT6plex)	NDS(Phospho)NNLSFSSSQK	no	yes	yes	yes	yes	yes	yes	11.1207	42.6814	42.6814
PF3D7_0614300	Organic anion transporter	C6KSY4	NKTNTS*YEHPLNK	1	T(0.006)NT(0.046)S(0.943)Y(0.005)EHPLNK	S	398	0.943281	NNNKNNYENKNKTNTSYEHPLNKGNDNTNDT	0.00185805	63.185	2	0.11971	9574100	(TMT6plex)NK(TMT6plex)TNTS(Phospho)YEHPLNK(TMT6plex)	TNTS(Phospho)YEHPLNK	yes	yes	yes	yes	yes	yes	yes	0	20	20
PF3D7_0614300	Organic anion transporter	C6KSY4	SKS*KQDDPHVS*NDFK	2	S(1)KQDDPHVS(1)NDFK	S	313	1	NNTIKSSKSIKDKSKSKQDDPHVSNDFKTMD	0.00193993	43.326	3	1.3735	586570	(TMT6plex)SK(TMT6plex)S(Phospho)K(TMT6plex)QDDPHVS(Phospho)NDFK(TMT6plex)	NA	yes	no	yes	no	yes	yes	no	0	0	0
PF3D7_0614300	Organic anion transporter	C6KSY4	S*S*TEKNEVINSNDTR	2	S(0.893)S(0.893)T(0.214)EKNEVINSNDTR	S	2	0.892758	______________MSSTEKNEVINSNDTRL	3.4e-96	198.98	2	1.7252	1488500	NA	(Acetyl)S(Phospho)S(Phospho)TEKN(Deamidated)EVINSNDTR	no	yes	no	yes	yes	yes	no	0	10.5885	10.5885
PF3D7_0614300	Organic anion transporter	C6KSY4	SNMVAAIY*EEDAVFR	1	S(0.089)NMVAAIY(0.911)EEDAVFR	Y	474	0.910653	ENFKLNKKSNMVAAIYEEDAVFRNNALHKND	6.88e-32	91.076	2	-0.53455	328140	NA	NA	yes	no	no	no	yes	no	no	0	0	0
PF3D7_0614300	Organic anion transporter	C6KSY4	SST*EKNEVINSNDTR	1	S(0.012)S(0.015)T(0.972)EKNEVINSNDTR	T	4	0.97225	____________MSSTEKNEVINSNDTRLRK	6.05e-28	116.06	3	-1.0305	0	(Acetyl)SST(Phospho)EK(TMT6plex)NEVINSNDTR	(Acetyl)SST(Phospho)EKNEVINSNDTR	no	yes	yes	yes	yes	yes	yes	0	17.0115	17.0115
PF3D7_0614300	Organic anion transporter	C6KSY4	SSTEKNEVINS*NDTR	1	SSTEKNEVINS(0.997)NDT(0.002)R	S	12	0.99712	____MSSTEKNEVINSNDTRLRKNESKKYEG	1.21785e-41	158.92	2	3.1131	35366000	NA	(Acetyl)SSTEKNEVINS(Phospho)NDTR	no	yes	no	yes	yes	yes	yes	0	40.6345	40.6345
PF3D7_0614800	Endonuclease III homolog (EC 3.2.2.-) (EC 4.2.99.18) (Bifunctional DNA N-glycosylase/DNA-(apurinic or apyrimidinic site) lyase) (DNA glycosylase/AP lyase)	C6KSY9	MKLFPY*LNK	1	MKLFPY(1)LNK	Y	6	1	__________MKLFPYLNKICLLNLYFIKME	0.0169952	41.448	3	-3.6783	0	NA	NA	yes	no	no	no	yes	no	no	0	0	0
PF3D7_0615400	Ribonuclease, putative (EC 3.1.13.1)	C6KSZ5	IFLDNS*DYESILK	1	IFLDNS(0.984)DY(0.001)ES(0.015)ILK	S	1872	0.983731	EKNRMLKFEKIFLDNSDYESILKNKKVLNDD	0.000703159	60.489	2	0.78011	0	(TMT6plex)IFLDNS(Phospho)DYESILK(TMT6plex)	IFLDNS(Phospho)DYESILK	no	yes	yes	yes	yes	yes	yes	0	22.8513	22.8513
PF3D7_0615400	Ribonuclease, putative (EC 3.1.13.1)	C6KSZ5	YGS*FLKEEK	1	YGS(1)FLKEEK	S	1493	0.999987	KKNTCLKDIENVKYGSFLKEEKKKKKKKNRK	0.000456488	92.792	2	0.67992	1800400	NA	YGS(Phospho)FLKEEK	no	yes	no	yes	yes	yes	no	0	8.45804	8.45804
PF3D7_0615400	Ribonuclease, putative (EC 3.1.13.1)	C6KSZ5	EHSPYDDNS*LEEPSK	1	EHSPYDDNS(1)LEEPSK	S	891	0.999856	PLSFHNKEHSPYDDNSLEEPSKIIKKKRNYF	1.82064e-17	94.387	2	-3.1188	0	(TMT6plex)EHSPYDDN(Deamidated)S(Phospho)LEEPSK(TMT6plex)	EHSPYDDNS(Phospho)LEEPSK	no	yes	yes	yes	yes	yes	yes	25.1149	12.4227	25.1149
PF3D7_0615400	Ribonuclease, putative (EC 3.1.13.1)	C6KSZ5	SYTSSDEHY*NVNTK	1	S(0.138)Y(0.01)T(0.592)S(0.182)S(0.182)DEHY(0.892)NVNT(0.005)K	Y	1155	0.891519	KKKENKKSYTSSDEHYNVNTKLKPDHEYNFI	0.000159848	40.493	3	2.1758	156870	NA	NA	yes	no	no	no	yes	no	no	0	0	0
PF3D7_0615400	Ribonuclease, putative (EC 3.1.13.1)	C6KSZ5	TDINS*DEYMNNSYNDNNHKR	1	T(0.009)DINS(0.866)DEY(0.124)MNNS(0.001)YNDNNHKR	S	1596	0.86582	MNHIINEKKFKTDINSDEYMNNSYNDNNHKR	2.66838e-14	73.138	3	2.7087	397350	NA	NA	no	yes	no	no	yes	no	no	0	0	0
PF3D7_0615400	Ribonuclease, putative (EC 3.1.13.1)	C6KSZ5	YNNTHS*ASETNDEDIFNFISK	1	YNNT(0.095)HS(0.87)AS(0.569)ET(0.466)NDEDIFNFISK	S	1786	0.870084	KDNKKDNKNKYNNTHSASETNDEDIFNFISK	1.32e-18	55.884	3	1.8425	405250	NA	NA	yes	no	no	no	yes	no	no	0	0	0
PF3D7_0615800	Uncharacterized protein	C6KSZ9	NYETPS*DEIQK	1	NYET(0.003)PS(0.997)DEIQK	S	871	0.996838	QHNTVAQYFKNYETPSDEIQKTKKGISDDAD	9.62564e-11	73.219	2	0.27659	1108100	(TMT6plex)NYETPS(Phospho)DEIQK(TMT6plex)	NYETPS(Phospho)DEIQK	no	yes	yes	yes	yes	yes	yes	14.0446	14.0446	14.0446
PF3D7_0616400	Uncharacterized protein	C6KT05	LIFY*IIMK	1	LIFY(1)IIMK	Y	1405	1	PTYKLLTEKDYRLIFYIIMKYIHKHKIKYTY	0.0318676	58.917	2	-0.643	0	NA	NA	yes	no	no	no	yes	no	no	0	0	0
PF3D7_0616900	Uncharacterized protein	C6KT10	NKEYS*DDDLFSLSR	1	NKEY(0.019)S(0.981)DDDLFSLS(0.001)R	S	580	0.980506	NNEPKEEEHVKNKEYSDDDLFSLSREKDKEL	0.000604317	61.477	2	-1.5653	1257800	(TMT6plex)N(Deamidated)K(TMT6plex)EYS(Phospho)DDDLFSLSR	NKEYS(Phospho)DDDLFSLSR	no	yes	yes	yes	yes	yes	no	0	0	0
PF3D7_0617200	Uncharacterized protein	C6KT13	T*EAENIKIEKPDFDAYNEK	1	T(0.932)EAENIKIEKPDFDAY(0.068)NEK	T	2	0.932036	______________MTEAENIKIEKPDFDAY	4.07e-30	73.574	4	1.3896	654680	(TMT6plex)T(Phospho)EAENIK(TMT6plex)IEK(TMT6plex)PDFDAYNEK(TMT6plex)	T(Phospho)EAENIKIEKPDFDAYNEK	yes	no	yes	yes	yes	yes	yes	58.6762	39.3045	58.6762
PF3D7_0617200	Uncharacterized protein	C6KT13	LGSISQS*IDEIKK	1	LGS(0.002)IS(0.067)QS(0.931)IDEIKK	S	27	0.930832	PDFDAYNEKLGSISQSIDEIKKKIDNLQKEI	0.00058377	51.591	3	-3.0172	0	(TMT6plex)LGSISQS(Phospho)IDEIK(TMT6plex)K(TMT6plex)	LGSISQS(Phospho)IDEIKK	yes	no	yes	yes	yes	yes	yes	20.4116	8.22021	20.4116
PF3D7_0617200	Uncharacterized protein	C6KT13	LGS*ISQSIDEIKK	1	LGS(0.998)IS(0.002)QSIDEIKK	S	23	0.99778	KIEKPDFDAYNEKLGSISQSIDEIKKKIDNL	7.66038e-07	89.358	2	-0.22633	1351300	(TMT6plex)LGS(Phospho)ISQSIDEIK(TMT6plex)K(TMT6plex)	LGS(Phospho)ISQSIDEIKK	yes	yes	yes	yes	yes	yes	yes	9.40409	45.0141	45.0141
PF3D7_0617200	Uncharacterized protein	C6KT13	S*ITVEMEEK	1	S(0.898)IT(0.102)VEMEEK	S	234	0.897752	DNYSKKMNHYFMERRSITVEMEEKKQQYRSF	8.18e-08	95.477	2	-0.82055	1047100	NA	S(Phospho)ITVEM(Oxidation)EEK	no	yes	no	yes	yes	yes	no	0	10.5885	10.5885
PF3D7_0617200	Uncharacterized protein	C6KT13	NLELEKQS*LEK	1	NLELEKQS(1)LEK	S	276	1	IKEDRERKNLELEKQSLEKKLEDIDVLPYRE	1.91e-12	130.72	2	-1.9097	693010	NA	NLELEKQS(Phospho)LEK	no	yes	no	yes	yes	yes	yes	0	-1	-1
PF3D7_0617200	Uncharacterized protein	C6KT13	SIT*VEMEEK	1	S(0.005)IT(0.995)VEMEEK	T	236	0.994644	YSKKMNHYFMERRSITVEMEEKKQQYRSFKL	4.9e-07	121.96	2	-0.56716	327750	NA	SIT(Phospho)VEMEEK	no	yes	no	yes	yes	yes	yes	0	15.2723	15.2723
PF3D7_0617200	Uncharacterized protein	C6KT13	IDCFQS*DIDKLENERR	1	IDCFQS(1)DIDKLENERR	S	68	1	NKKKKDIVTKIDCFQSDIDKLENERRSILDD	4.64572e-09	70.837	3	-0.089521	792440	(TMT6plex)IDC(Carbamidomethyl)FQS(Phospho)DIDK(TMT6plex)LENER	IDC(Carbamidomethyl)FQS(Phospho)DIDKLENERR	yes	yes	yes	yes	yes	yes	yes	-1	-1	-1
PF3D7_0617200	Uncharacterized protein	C6KT13	LGSIS*QSIDEIKK	1	LGS(0.143)IS(0.851)QS(0.006)IDEIKK	S	25	0.850823	EKPDFDAYNEKLGSISQSIDEIKKKIDNLQK	1.12e-22	85.988	3	-2.0437	3223100	(TMT6plex)LGSIS(Phospho)QSIDEIK(TMT6plex)K(TMT6plex)	NA	yes	no	yes	no	yes	yes	no	0	0	0
PF3D7_0617200	Uncharacterized protein	C6KT13	MDS*IREK	1	MDS(1)IREK	S	178	1	KYDDETIVPLKSKMDSIREKINKLRNEKKME	0.00250343	87.806	2	-1.818	19227000	NA	NA	yes	no	no	no	yes	no	no	0	0	0
PF3D7_0617300	Uncharacterized protein	C6KT14	LRT*VELQKR	1	LRT(1)VELQK	T	10	1	______MDSSYRKLRTVELQKRKVTQSKNAP	0.0004897	119.74	2	-2.6894	2018400	(TMT6plex)LRT(Phospho)VELQK(TMT6plex)	LRT(Phospho)VELQKR	yes	yes	yes	yes	yes	yes	yes	-1	-1	-1
PF3D7_0617300	Uncharacterized protein	C6KT14	NAPSS*IER	1	NAPS(0.003)S(0.997)IER	S	27	0.996903	ELQKRKVTQSKNAPSSIERKLGNIYAPKDFD	0.00179249	111.27	2	-2.8553	731900	(TMT6plex)NAPSS(Phospho)IER	NA	yes	yes	yes	no	yes	yes	no	7.21246	0	7.21246
PF3D7_0617800	Histone H2A	C6KT18	AGTANQDY*Phospho	1	AGT(0.029)ANQDY(0.971)	Y	132	0.971367	LPKKSQLKAGTANQDY_______________	0.0169071	58.782	2	-3.3916	1258600	(TMT6plex)AGTANQDY(Phospho)	NA	yes	no	yes	no	yes	yes	yes	19.8899	0	19.8899
PF3D7_0617900	Histone H3	C6KT19	FQKS*TDLLIR	1	S(0.994)T(0.006)DLLIR	S	58	0.99421	RPGTVALREIRKFQKSTDLLIRKLPFQRLVR	4.75689e-10	123.98	2	-2.5826	11551000	NA	FQKS(Phospho)TDLLIR	yes	yes	no	yes	yes	yes	yes	0	14.023	14.023
PF3D7_0617900	Histone H3	C6KT19	KSAPVS*TGIK	1	KS(0.004)APVS(0.932)T(0.064)GIK	S	33	0.931833	RKQLASKAARKSAPVSTGIKKPHRYRPGTVA	0.00130943	59.294	3	-2.9139	276830	(TMT6plex)K(TMT6plex)SAPVS(Phospho)TGIK(TMT6plex)	(Acetyl)KSAPVS(Phospho)TGIK	yes	no	yes	yes	yes	yes	yes	12.2841	25.5535	25.5535
PF3D7_0617900	Histone H3	C6KT19	YRPGT*VALR	1	YRPGT(1)VALR	T	46	0.999998	PISAGIKKPHRYRPGTVALREIRRYQKSTDL;PVSTGIKKPHRYRPGTVALREIRKFQKSTDL	3.94e-11	102.52	2	1.0892	442310	NA	NA	yes	no	no	no	yes	no	no	0	0	0
PF3D7_0618000	Uncharacterized protein	C6KT20	KKNS*EQNTIYNNSSITNTIK	1	KKNS(1)EQNTIYNNSSITNTIK	S	374	0.999672	VMNLINKYNNIKKKNSEQNTIYNNSSITNTI	7.33928e-18	84.674	3	0.032456	1893900	(TMT6plex)K(TMT6plex)NS(Phospho)EQNTIYNNSSITNTIK(TMT6plex)	KKNS(Phospho)EQNTIYN(Deamidated)NSSITNTIK	yes	yes	yes	yes	yes	yes	yes	0	22.3746	22.3746
PF3D7_0618000	Uncharacterized protein	C6KT20	TYS*FEKIK	1	TYS(1)FEKIK	S	470	0.999991	KKKTCYPDKNEKKTYSFEKIKSFVSNNTYLK	0.000581142	91.549	2	-1.3881	1902000	NA	TYS(Phospho)FEKIK	yes	yes	no	yes	yes	yes	yes	0	26.0206	26.0206
PF3D7_0618000	Uncharacterized protein	C6KT20	SHT*IEGS*MV	2	S(0.025)HT(0.975)IEGS(1)MV	S	793	0.999976	KFINFVHNKSHTIEGSMV_____________	0.00955572	49.448	2	-1.5864	412910	(TMT6plex)SHT(Phospho)IEGS(Phospho)MV	SHT(Phospho)IEGS(Phospho)M(Oxidation)V	yes	no	yes	yes	yes	yes	yes	10.6307	15.2723	15.2723
PF3D7_0618000	Uncharacterized protein	C6KT20	KNSEQNTIYNNSSITNT*IK	1	NIS(0.166)QIT(0.834)IK	T	447	0.834338	EHMNDINYPKNISQITIKTNDDEKKKTCYPD	0.00402951	72.2	2	-3.9063	0	(TMT6plex)AQDESNTSDK(TMT6plex)Y(Phospho)IK(TMT6plex)PVEK(TMT6plex)	KNSEQNTIYNNSSITNT(Phospho)IK	yes	no	yes	yes	yes	yes	yes	28.3551	0	28.3551
PF3D7_0618000	Uncharacterized protein	C6KT20	SNNENPNMLSNS*LKK	1	SNNENPNMLS(0.025)NS(0.975)LKK	S	101	0.975375	MEYKSNNENPNMLSNSLKKEQGGLYENGNNI	1.25e-15	75.533	3	-0.57029	6603100	(TMT6plex)SNNENPNMLSN(Deamidated)S(Phospho)LK(TMT6plex)K(TMT6plex)	SNNENPNMLSNS(Phospho)LKK	yes	no	yes	yes	yes	yes	no	0	0	0
PF3D7_0618000	Uncharacterized protein	C6KT20	IYS*MKT*DDNIIFEFQK	2	IYS(1)MKT(1)DDNIIFEFQK	S	418	0.999768	IQNDENICSRENRIYSMKTDDNIIFEFQKEH	7.97e-10	64.761	3	-3.1668	12823000	(TMT6plex)IYS(Phospho)MK(TMT6plex)T(Phospho)DDNIIFEFQK(TMT6plex)	IYS(Phospho)MKT(Phospho)DDNIIFEFQK	yes	no	yes	yes	yes	yes	no	12.2841	8.26124	12.2841
PF3D7_0618000	Uncharacterized protein	C6KT20	NISQITIKT*NDDEK	1	NISQITIKT(1)NDDEK	T	450	0.999992	NDINYPKNISQITIKTNDDEKKKTCYPDKNE	1.22e-26	122.01	2	-0.66352	0	(TMT6plex)NISQITIK(TMT6plex)T(Phospho)NDDEK(TMT6plex)	NISQITIKT(Phospho)NDDEK	yes	yes	yes	yes	yes	yes	yes	22.4511	14.8447	22.4511
PF3D7_0618000	Uncharacterized protein	C6KT20	SNNENPNMLS*NSLKK	1	SNNENPNMLS(0.887)NS(0.113)LKK	S	99	0.88733	GIMEYKSNNENPNMLSNSLKKEQGGLYENGN	1.28e-07	64.5	3	0.70991	631390	(TMT6plex)SNNENPNMLS(Phospho)NSLK(TMT6plex)K(TMT6plex)	SNNENPNMLS(Phospho)NSLKK	yes	no	yes	yes	yes	yes	yes	14.0446	5.02724	14.0446
PF3D7_0618000	Uncharacterized protein	C6KT20	NIS*QITIK	1	NIS(1)QITIK	S	444	0.999986	FQKEHMNDINYPKNISQITIKTNDDEKKKTC	0.000142043	94.801	2	-3.303	1011600	(TMT6plex)NIS(Phospho)QITIK(TMT6plex)	NIS(Phospho)QITIK	no	yes	yes	yes	yes	yes	yes	19.0463	44.8449	44.8449
PF3D7_0618000	Uncharacterized protein	C6KT20	T*YSFEK	1	T(0.931)YS(0.069)FEK	T	468	0.931257	DEKKKTCYPDKNEKKTYSFEKIKSFVSNNTY	0.0250642	84.568	2	4.4284	395540	NA	T(Phospho)YSFEK	yes	no	no	yes	yes	yes	no	0	12.1326	12.1326
PF3D7_0618000	Uncharacterized protein	C6KT20	IKS*FVSNNT*YLK	2	IKS(1)FVS(0.032)NNT(0.957)Y(0.011)LK	S	476	0.9996	PDKNEKKTYSFEKIKSFVSNNTYLKDKKSLI	0.000103241	63.691	3	0.36857	16839000	NA	NA	yes	no	no	no	yes	no	no	0	0	0
PF3D7_0618000	Uncharacterized protein	C6KT20	IKSFVSNNTY*LK	1	IKSFVSNNT(0.149)Y(0.85)LK	Y	483	0.850268	TYSFEKIKSFVSNNTYLKDKKSLILEKKSQI	1.0231e-13	110.08	3	0.77542	790020	(TMT6plex)IK(TMT6plex)SFVSNNTY(Phospho)LK(TMT6plex)	NA	yes	no	yes	no	yes	yes	no	0	0	0
PF3D7_0618000	Uncharacterized protein	C6KT20	SFVS*NNT*YLK	2	S(0.008)FVS(0.989)NNT(0.966)Y(0.037)LK	S	479	0.989038	NEKKTYSFEKIKSFVSNNTYLKDKKSLILEK	2.27e-20	97.767	2	3.5023	2807000	(TMT6plex)SFVS(Phospho)NN(Deamidated)T(Phospho)YLK(TMT6plex)	NA	yes	no	yes	no	yes	yes	no	11.1207	0	11.1207
PF3D7_0618900	phosphatidylinositol N-acetylglucosaminyltransferase subunit GPI1 (GPI1)	NA	NSSLFIDPFES*DSYEKNNFSNEK	1	NSSLFIDPFES(0.93)DS(0.07)YEKNNFSNEK	S	227	0.930202	DSNNKNSSLFIDPFESDSYEKNNFSNEKCAL	2.88476e-24	81.97	3	0.30944	1180800	NA	NSSLFIDPFES(Phospho)DSYEKNNFSNEK	no	yes	no	yes	yes	yes	no	0	13.9946	13.9946
PF3D7_0619400	Cell division cycle protein 48 homologue,putative	C6KT34	GSS*LGDGSGAGDRVMNQLLTEIDGVGPK	1	GS(0.049)S(0.884)LGDGS(0.067)GAGDR	S	592	0.883698	LFFDELDSIGTQRGSSLGDGSGAGDRVMNQL	3.42e-05	47.639	2	2.256	0	(TMT6plex)GSS(Phospho)LGDGSGAGDR	GSS(Phospho)LGDGSGAGDRVMN(Deamidated)Q(Deamidated)LLTEIDGVGPK	yes	no	yes	yes	yes	yes	no	12.2841	0	12.2841
PF3D7_0619400	Cell division cycle protein 48 homologue,putative	C6KT34	SVS*QADLIK	1	S(0.001)VS(0.999)QADLIK	S	775	0.998885	RHHFKEGLAGARRSVSQADLIKYDNFRIKFD	1.77582e-08	117.86	2	1.8543	5028700	NA	SVS(Phospho)QADLIK	no	yes	no	yes	yes	yes	no	0	12.9386	12.9386
PF3D7_0620000	Uncharacterized protein	C6KT40	LY*T*KINK	2	LY(1)T(1)KINK	Y	252	1	DTYDVENGFNDDNKLYTKINKIVSQVSQNNE	0.04577	42.599	2	-1.5899	123870000	NA	NA	yes	no	no	no	yes	no	no	0	0	0
PF3D7_0621100	Uncharacterized protein	C6KT49	YINTRNS*SDQTFTSK	1	NS(0.936)S(0.054)DQT(0.008)FT(0.001)SK	S	154	0.936204	CMNHDRLKKYINTRNSSDQTFTSKNHSYDDS	0.010943	49.298	2	-0.35078	0	NA	YINTRNS(Phospho)SDQTFTSK	yes	yes	no	yes	yes	yes	no	0	0	0
PF3D7_0621800	Nascent polypeptide-associated complex subunit alpha, putative	C6KT55	VKDLDDENVGDVS*MDDVELIMSQTK	1	VKDLDDENVGDVS(1)MDDVELIMSQTK	S	146	0.999987	EQKVKDLDDENVGDVSMDDVELIMSQTKCSR	4.3773e-24	79.36	3	-0.30049	10026000	(TMT6plex)DLDDENVGDVS(Phospho)MDDVELIMSQTK(TMT6plex)	VKDLDDENVGDVS(Phospho)MDDVELIMSQTK	yes	yes	yes	yes	yes	yes	yes	18.0355	90.2852	90.2852
PF3D7_0621900	Signal recognition particle subunit SRP68,putative	C6KT56	RAS*LVYEPDTINLQNELYNSK	1	RAS(0.999)LVYEPDTINLQNELYNSK	S	287	0.999488	NDQTCYKQVMKDKRASLVYEPDTINLQNELY	4.24108e-55	84.878	3	-3.9507	1717600	NA	RAS(Phospho)LVYEPDTIN(Deamidated)LQNELYNSK	no	yes	no	yes	yes	yes	yes	0	19.2684	19.2684
PF3D7_0621900	Signal recognition particle subunit SRP68,putative	C6KT56	GERGS*LIR	1	GERGS(1)LIR	S	765	1	TSYLLGHDQQRGERGSLIRGLLRSFWK____	5.59e-06	78.098	2	3.962	602660	NA	NA	yes	no	no	no	yes	no	no	0	0	0
PF3D7_0621900	Signal recognition particle subunit SRP68,putative	C6KT56	HRLS*YINEK	1	HRLS(1)YINEK	S	345	0.999775	SYERTCSYNMKKHRLSYINEKLQEEDFKYNY	2.35e-06	72.29	3	-0.7486	458550	(TMT6plex)HRLS(Phospho)YINEK(TMT6plex)	NA	yes	no	yes	no	yes	yes	no	11.0568	0	11.0568
PF3D7_0622800	Leucine--tRNA ligase, putative (EC 6.1.1.4)	C6KT64	S*IS*DDKNNVDK	2	S(1)IS(1)DDKNNVDK	S	123	1	DISYEKKEDDYSLCRSISDDKNNVDKNKLVE	8.96e-12	75.018	3	-0.9061	0	NA	NA	yes	no	no	no	yes	no	no	0	0	0
PF3D7_0623100	Nuclear polyadenylated RNA-binding protein NAB2,putative	C6KT67	ISDS*ADEYNNSEKK	1	IS(0.003)DS(0.997)ADEYNNSEK	S	262	0.996995	NVLNVKDITYKRISDSADEYNNSEKKNKAVL	7.37e-08	83.54	2	1.5091	436940	(TMT6plex)ISDS(Phospho)ADEYNNSEK(TMT6plex)	ISDS(Phospho)ADEYNNSEKK	no	yes	yes	yes	yes	yes	yes	22.8513	20.4116	22.8513
PF3D7_0623100	Nuclear polyadenylated RNA-binding protein NAB2,putative	C6KT67	S*HSQSFSPSR	1	S(0.852)HS(0.148)QS(0.001)FSPSR	S	218	0.85171	SDMFRLRDKYRRLGKSHSQSFSPSRVIYVEN	0.00169299	65.043	2	3.4758	0	(TMT6plex)S(Phospho)HSQSFSPSR	NA	yes	no	yes	no	yes	yes	yes	15.1856	0	15.1856
PF3D7_0623800	Tyrosine kinase-like protein, putative (EC 2.7.10.2)	C6KT74	NIS*KEYIINEK	1	NIS(1)KEYIINEK	S	2011	0.999987	KTTMLLNLSKNNKNISKEYIINEKEYTYSPK	5.50903e-15	119.77	2	-2.456	423260	NA	NIS(Phospho)KEYIINEK	no	yes	no	yes	yes	yes	yes	0	28.3551	28.3551
PF3D7_0624000	Phosphotransferase (EC 2.7.1.-)	C6KT76	LDT*IECDIPINEELSWR	1	LDT(1)IECDIPINEELSWR	T	18	1	EYDIAKNDVTYTKLDTIECDIPINEELSWRI	4.94548e-69	124.03	2	-2.3457	83903000	(TMT6plex)LDT(Phospho)IEC(Carbamidomethyl)DIPINEELSWR	LDT(Phospho)IEC(Carbamidomethyl)DIPINEELSWR	yes	yes	yes	yes	yes	yes	yes	119.424	140.527	140.527
PF3D7_0624000	Phosphotransferase (EC 2.7.1.-)	C6KT76	S*EYDIAKNDVTYTK	1	S(1)EYDIAKNDVTYTK	S	2	1	______________MSEYDIAKNDVTYTKLD	4.14683e-39	147.17	2	2.8663	48376000	NA	(Acetyl)S(Phospho)EYDIAKNDVTYTK	no	yes	no	yes	yes	yes	yes	0	15.5284	15.5284
PF3D7_0624600	SNF2 helicase, putative (EC 3.6.4.12)	C6KT82	SDLT*DDMKEK	1	SDLT(1)DDMKEK	T	2118	0.999999	DYSDTKDIIEIRSDLTDDMKEKINDELCTIS	1.72e-08	100.38	2	-1.8488	537940	NA	SDLT(Phospho)DDMKEK	no	yes	no	yes	yes	yes	yes	0	24.154	24.154
PF3D7_0624600	SNF2 helicase, putative (EC 3.6.4.12)	C6KT82	DDGDDILVSKNDEDDDDDDDNS*VDAK	1	NDEDDDDDDDNS(1)VDAK	S	1327	1	LVSKNDEDDDDDDDNSVDAKYNNNNDDDNAI	6.09e-42	83.54	3	-0.59647	538580	(TMT6plex)NDEDDDDDDDNS(Phospho)VDAK(TMT6plex)	DDGDDILVSKNDEDDDDDDDNS(Phospho)VDAK	yes	no	yes	yes	yes	yes	yes	-1	27.7422	-1
PF3D7_0624600	SNF2 helicase, putative (EC 3.6.4.12)	C6KT82	LKELNYVNS*R	1	LKELNYVNS(1)R	S	2378	0.999996	KNTIKEKLKELNYVNSRSNSNTKNNMNTNII	0.00180934	62.287	3	-0.61057	0	(TMT6plex)ELNYVNS(Phospho)R	NA	yes	no	yes	no	yes	yes	yes	22.4511	0	22.4511
PF3D7_0624600	SNF2 helicase, putative (EC 3.6.4.12)	C6KT82	GVGTTFLS*DGS*MR	2	GVGTTFLS(1)DGS(1)MR	S	1898	0.999999	DKIMKGVGTTFLSDGSMRFEKDSPENNMNEN	8.58e-43	118.21	2	-2.6834	0	(TMT6plex)GVGTTFLS(Phospho)DGS(Phospho)MR	NA	yes	no	yes	no	yes	yes	yes	22.8513	0	22.8513
PF3D7_0624600	SNF2 helicase, putative (EC 3.6.4.12)	C6KT82	RNT*SSVMSNVINNNDK	1	RNT(0.915)S(0.539)S(0.539)VMS(0.007)NVINNNDK	T	2596	0.9146	SGPNKVQEYILYRRNTSSVMSNVINNNDKSK	2.44e-08	60.878	3	-3.6774	263230	NA	NA	yes	no	no	no	yes	no	no	0	0	0
PF3D7_0626400	Sec14 domain containing protein	C6KTA0	HIGS*DNFK	1	HIGS(1)DNFK	S	439	1	DNLKHIGSDNLKHIGSDNFKHIGSDNFKHIG	0.000492286	91.095	2	-0.68627	513290	HIGS(Phospho)DNFK(TMT6plex)	NA	yes	no	yes	no	yes	yes	yes	-1	0	-1
PF3D7_0626400	Sec14 domain containing protein	C6KTA0	HIGS*DNLK	1	HIGS(1)DNLK	S	431	1	DNLKYISSDNLKHIGSDNLKHIGSDNFKHIG	0.0233114	44.639	2	-0.32129	217920	NA	NA	yes	no	no	no	yes	no	no	0	0	0
PF3D7_0626800	Pyruvate kinase (EC 2.7.1.40)	C6KTA4	YKNS*AAGASMQSAANITLR	1	YKNS(1)AAGASMQSAANITLR	S	9	0.999718	_______MSSFKYKNSAAGASMQSAANITLR	1.50946e-40	114.92	3	-0.12202	3269900	(TMT6plex)YK(TMT6plex)NS(Phospho)AAGASMQSAANITLR	YKNS(Phospho)AAGASMQSAANITLR	yes	yes	yes	yes	yes	yes	yes	7.33704	32.2025	32.2025
PF3D7_0626800	Pyruvate kinase (EC 2.7.1.40)	C6KTA4	VGSFQGT*DIVIR	1	VGS(0.077)FQGT(0.923)DIVIR	T	465	0.922505	VHRGVTCIKVGSFQGTDIVIRNAIEIAKQRN	1e-47	125.73	2	0.10554	23073000	(TMT6plex)VGSFQGT(Phospho)DIVIR	VGSFQGT(Phospho)DIVIR	yes	no	yes	yes	yes	yes	yes	22.0468	16.509	22.0468
PF3D7_0626800	Pyruvate kinase (EC 2.7.1.40)	C6KTA4	VGS*FQGTDIVIR	1	VGS(1)FQGTDIVIR	S	461	1	KCLNVHRGVTCIKVGSFQGTDIVIRNAIEIA	6.54e-19	128.76	2	-3.3181	221020000	VGS(Phospho)FQGTDIVIR	VGS(Phospho)FQGTDIVIR	yes	yes	yes	yes	yes	yes	yes	49.7877	69.7077	69.7077
PF3D7_0626800	Pyruvate kinase (EC 2.7.1.40)	C6KTA4	YKNSAAGAS*MQSAANITLR	1	YKNS(0.005)AAGAS(0.776)MQS(0.216)AANIT(0.003)LR	S	14	0.775679	__MSSFKYKNSAAGASMQSAANITLRQILEP	2.38e-89	123.64	3	-2.7851	8605200	(TMT6plex)YK(TMT6plex)N(Deamidated)SAAGAS(Phospho)M(Oxidation)QSAANITLR	YKNSAAGAS(Phospho)MQSAANITLR	yes	no	yes	yes	yes	yes	no	10.1946	10.1946	10.1946
PF3D7_0627500	Protein DJ-1 (EC 2.7.1.50)	C6KTB1	HSLIDDVEAVAYPS*FER	1	HSLIDDVEAVAYPS(1)FER	S	129	0.999963	DRHSLIDDVEAVAYPSFERNFKHIGKGRVCV	2.14355e-11	64.522	2	-3.2542	0	NA	HSLIDDVEAVAYPS(Phospho)FER	no	yes	no	yes	yes	yes	no	0	11.0996	11.0996
PF3D7_0627700	Transportin	C6KTB3	SDINKS*DSNYIDENVYK	1	S(0.001)DINKS(0.92)DS(0.079)NYIDENVYK	S	324	0.919794	VAYASYNNPKSDINKSDSNYIDENVYKNINE	1.00445e-18	98.292	3	0.75105	2679200	NA	SDINKS(Phospho)DSNYIDENVYK	no	yes	no	yes	yes	yes	no	0	9.40409	9.40409
PF3D7_0627700	Transportin	C6KTB3	SDINKSDS*NYIDENVYK	1	SDINKS(0.022)DS(0.978)NYIDENVYK	S	326	0.977789	YASYNNPKSDINKSDSNYIDENVYKNINELR	4.62689e-47	142.23	2	1.0304	9486000	(TMT6plex)SDINK(TMT6plex)SDS(Phospho)N(Deamidated)YIDENVYK(TMT6plex)	SDINKSDS(Phospho)NYIDENVYK	yes	yes	yes	yes	yes	yes	yes	0	17.0091	17.0091
PF3D7_0627800	Acetyl-CoA synthetase, putative (EC 6.2.1.1)	C6KTB4	STHSHQS*DHQNDFSLQQEDNNYTK	1	S(0.008)T(0.008)HS(0.087)HQS(0.89)DHQNDFS(0.007)LQQEDNNYTK	S	306	0.889825	NSNDFIQIKSTHSHQSDHQNDFSLQQEDNNY	4.49e-27	60.527	4	1.6747	801060	STHSHQS(Phospho)DHQNDFSLQQ(Deamidated)EDNNYTK(TMT6plex)	NA	yes	no	yes	no	yes	yes	no	5.91002	0	5.91002
PF3D7_0627800	Acetyl-CoA synthetase, putative (EC 6.2.1.1)	C6KTB4	SYS*KELINTDMVNNDNQFGDLK	1	S(0.041)YS(0.959)KELINTDMVNNDNQFGDLK	S	458	0.959328	NNPINHKISYSEKSYSKELINTDMVNNDNQF	5.89531e-40	108.5	3	-0.18326	22103000	(TMT6plex)SYS(Phospho)K(TMT6plex)ELIN(Deamidated)TDMVNNDNQFGDLK(TMT6plex)	SYS(Phospho)KELINTDM(Oxidation)VNNDNQFGDLK	no	yes	yes	yes	yes	yes	no	0	12.2841	12.2841
PF3D7_0627800	Acetyl-CoA synthetase, putative (EC 6.2.1.1)	C6KTB4	SYGS*LSK	1	SYGS(0.95)LS(0.05)K	S	9	0.949527	_______MNNLKSYGSLSKVDSVQINGMDID	6.2115e-37	80.688	2	0.3399	66568	(TMT6plex)SYGS(Phospho)LSK(TMT6plex)	NA	yes	no	yes	no	yes	yes	no	13.4472	0	13.4472
PF3D7_0627800	Acetyl-CoA synthetase, putative (EC 6.2.1.1)	C6KTB4	SYGSLS*K	1	S(0.011)YGS(0.147)LS(0.842)K	S	11	0.841526	_____MNNLKSYGSLSKVDSVQINGMDIDTN	0.000243973	99.442	2	-0.19778	747480	NA	NA	yes	no	no	no	yes	no	no	0	0	0
PF3D7_0628100	HECT-domain (ubiquitin-transferase), putative	NA	LNS*EENERIEK	1	LNS(1)EENERIEK	S	6339	1	DKSNCNLKQKINRLNSEENERIEKINQKNFK	2.98e-10	107.74	2	0.096194	0	NA	LNS(Phospho)EENERIEK	no	yes	no	yes	yes	yes	yes	0	-1	-1
PF3D7_0628100	HECT-domain (ubiquitin-transferase), putative	NA	SVT*FEKLEENEK	1	S(0.019)VT(0.981)FEKLEENEK	T	9847	0.981193	TSKEKMYFYTSKKSVTFEKLEENEKMDYQIE	0.000127608	75.998	2	-0.59259	1342100	NA	SVT(Phospho)FEKLEENEK	no	yes	no	yes	yes	yes	yes	0	15.5284	15.5284
PF3D7_0628100	HECT-domain (ubiquitin-transferase), putative	NA	S*IEEYNTSSK	1	S(1)IEEYNTSSK	S	2239	0.999988	IDLISKSQASQYHKKSIEEYNTSSKNKKCKE	2.81673e-05	77.185	2	-1.7979	440480	NA	S(Phospho)IEEYNTSSK	no	yes	no	yes	yes	yes	yes	0	44.69	44.69
PF3D7_0628100	HECT-domain (ubiquitin-transferase), putative	NA	NNS*ISNNEYNK	1	NNS(0.998)IS(0.002)NNEYNK	S	1530	0.99831	QNWELEYNKKIKKNNSISNNEYNKKGDVESR	0.000441424	75.911	2	-2.1121	1199000	NA	NNS(Phospho)ISNNEYNK	no	yes	no	yes	yes	yes	yes	0	33.1763	33.1763
PF3D7_0628100	HECT-domain (ubiquitin-transferase), putative	NA	NADEEFLNELYS*LSGYDKK	1	NADEEFLNELYS(0.961)LS(0.039)GYDKK	S	4442	0.961486	NDKKNADEEFLNELYSLSGYDKKNFKKELRK	2.63158e-25	102.21	3	1.3422	2560700	NA	NADEEFLNELYS(Phospho)LSGYDKK	no	yes	no	yes	yes	yes	yes	0	14.023	14.023
PF3D7_0628100	HECT-domain (ubiquitin-transferase), putative	NA	EIDQEINHS*NDNIK	1	EIDQEINHS(1)NDNIK	S	8200	1	IKDNGLKEIDQEINHSNDNIKAFLKDDDEKD	1.01443e-05	84.94	2	-0.49745	1591100	(TMT6plex)EIDQEINHS(Phospho)NDNIK(TMT6plex)	EIDQEINHS(Phospho)NDNIK	no	yes	yes	yes	yes	yes	yes	-1	-1	-1
PF3D7_0628100	HECT-domain (ubiquitin-transferase), putative	NA	NFETELT*NEFNK	1	NFET(0.014)ELT(0.986)NEFNK	T	545	0.985901	IYRTGTLCKNFETELTNEFNKISDDNNNNNN	4.38525e-19	81.632	2	-0.32394	0	NA	NFETELT(Phospho)NEFNK	no	yes	no	yes	yes	yes	no	0	12.327	12.327
PF3D7_0628100	HECT-domain (ubiquitin-transferase), putative	NA	RNS*YDIPITVR	1	RNS(0.998)Y(0.002)DIPITVR	S	2427	0.998413	ISQEWDEHFVFMRRNSYDIPITVRKMYSDRS	3.21e-15	91.969	3	-0.229	2174300	(TMT6plex)RNS(Phospho)YDIPITVR	NS(Phospho)YDIPITVR	yes	no	yes	yes	yes	yes	yes	10.11	17.0115	17.0115
PF3D7_0628200	Eukaryotic translation initiation factor 2-alpha kinase (EC 2.7.11.1)	C6KTB8	NNAPNLVFYS*DNDGLTSK	1	NNAPNLVFYS(0.999)DNDGLT(0.001)S(0.001)K	S	2318	0.998649	KEVLRKNNAPNLVFYSDNDGLTSKNKENPEK	2.4819e-40	118.32	2	-0.35648	1036700	NA	NNAPNLVFYS(Phospho)DNDGLTSK	no	yes	no	yes	yes	yes	no	0	12.2841	12.2841
PF3D7_0628200	Eukaryotic translation initiation factor 2-alpha kinase (EC 2.7.11.1)	C6KTB8	KNS*LVDHLIK	1	KNS(1)LVDHLIK	S	1973	1	LNFLTNFNKKFMKKNSLVDHLIKMNDKAEDN	0.000547979	59.227	3	-1.3806	277830	NA	NA	yes	no	no	no	yes	no	no	0	0	0
PF3D7_0629100	Nicotinate phosphoribosyltransferase, putative (EC 6.3.4.21)	C6KTC6	ENS*KGS*HNEESVSSTLGK	2	ENS(0.995)KGS(0.948)HNEES(0.051)VS(0.004)S(0.001)TLGK	S	8	0.995187	________MQGNRENSKGSHNEESVSSTLGK	1.11e-22	70.761	3	-1.3883	3252800	(TMT6plex)ENS(Phospho)K(TMT6plex)GS(Phospho)HNEESVSSTLGK(TMT6plex)	ENS(Phospho)KGS(Phospho)HNEESVSSTLGK	yes	no	yes	yes	yes	yes	yes	24.8191	13.9946	24.8191
PF3D7_0630600	Uncharacterized protein	C6KTE1	SWS*PTKGSLSYNK	1	S(0.011)WS(0.988)PT(0.001)KGSLSYNK	S	705	0.988009	SYMNNFNDSRNSKSWSPTKGSLSYNKNDSIN	7.26381e-09	71.98	2	0.50205	0	NA	SWS(Phospho)PTKGSLSYNK	no	yes	no	yes	yes	yes	no	0	9.38306	9.38306
PF3D7_0630600	Uncharacterized protein	C6KTE1	GNS*FSNDEK	1	GNS(0.96)FS(0.04)NDEK	S	499	0.959557	NINNSNNSNNHNRGNSFSNDEKHKDKMNEEG	4.77e-07	94.122	2	-2.9289	0	(TMT6plex)GNS(Phospho)FSNDEK(TMT6plex)	NA	yes	no	yes	no	yes	yes	yes	14.0446	0	14.0446
PF3D7_0630600	Uncharacterized protein	C6KTE1	GNSFS*NDEK	1	GNS(0.077)FS(0.923)NDEK	S	501	0.923325	NNSNNSNNHNRGNSFSNDEKHKDKMNEEGYD	0.00225241	60.255	2	0.7254	179890	NA	NA	yes	no	no	no	yes	no	no	0	0	0
PF3D7_0630600	Uncharacterized protein	C6KTE1	S*WSPTK	1	S(0.968)WS(0.024)PT(0.008)K	S	703	0.968107	GNSYMNNFNDSRNSKSWSPTKGSLSYNKNDS	0.00716941	65.88	2	0.72582	150420	NA	NA	yes	no	no	no	yes	no	no	0	0	0
PF3D7_0702400	Small exported membrane protein 1	Q8IC43	NPS*QSGPYR	1	NPS(0.997)QS(0.003)GPYR	S	31	0.997477	AANTQEKKFNPTRNPSQSGPYRHHGPQGRTP	1.35262e-09	56.205	2	-0.70501	74515	(TMT6plex)NPS(Phospho)QSGPYR	NA	yes	no	yes	no	yes	yes	yes	28.7925	0	28.7925
PF3D7_0702500	Uncharacterized protein	Q8IC42	AYPLLEDDLRS*IR	1	AYPLLEDDLRS(1)IR	S	12	1	____MAYPLLEDDLRSIRVAFGTCPGNSTMQ	4.70767e-25	113.4	2	0.86118	573910	NA	(Acetyl)AYPLLEDDLRS(Phospho)IR	no	yes	no	yes	yes	yes	yes	0	31.3718	31.3718
PF3D7_0703500	Erythrocyte membrane-associated antigen	Q8IC35	HNS*FHNNNNNDLNQINNFGIK	1	HNS(1)FHNNNNNDLNQINNFGIK	S	727	1	MGISRSSSNMFTKHNSFHNNNNNDLNQINNF	1.77897e-11	63.138	3	-1.9682	777290	(Acetyl)HNS(Phospho)FHNNNNNDLNQ(Deamidated)INNFGIK(TMT6plex)	HNS(Phospho)FHNNNNNDLNQINNFGIK	no	yes	yes	yes	yes	yes	yes	-1	-1	-1
PF3D7_0703500	Erythrocyte membrane-associated antigen	Q8IC35	SSS*NMFTK	1	SS(0.001)S(0.994)NMFT(0.005)K	S	719	0.993561	ENNNNNNNMGISRSSSNMFTKHNSFHNNNNN	3.16208e-05	64.906	2	-3.2833	598020	(TMT6plex)SSS(Phospho)NMFTK(TMT6plex)	SSS(Phospho)NMFTK	yes	yes	yes	yes	yes	yes	yes	12.2841	20.9151	20.9151
PF3D7_0704100	Uncharacterized protein	C0H4K4	SIS*LQQK	1	SIS(1)LQQK	S	2929	0.999999	LYKHYNYREPLKRSISLQQKIHTHIINDNTK	0.000355733	125.82	2	1.7967	2010900	NA	SIS(Phospho)LQQK	no	yes	no	yes	yes	yes	yes	0	23.305	23.305
PF3D7_0704300	Uncharacterized protein	A0A143ZVW7	KTDYS*S*EDEIYAK	2	KTDYS(1)S(1)EDEIYAK	S	213	0.999975	KNKKYICIEKKTDYSSEDEIYAKYIQDKSSD	1.30254e-26	116.06	2	-1.1523	636910	(TMT6plex)K(TMT6plex)TDYS(Phospho)S(Phospho)EDEIYAK(TMT6plex)	KTDYS(Phospho)S(Phospho)EDEIYAK	yes	yes	yes	yes	yes	yes	no	11.0996	11.0996	11.0996
PF3D7_0705100	conserved Plasmodium protein, unknown function	NA	SIHIS*DEEAEGR	1	S(0.083)IHIS(0.917)DEEAEGR	S	6	0.916794	__________MSIHISDEEAEGRNFDQKNKI	1.41e-05	71.531	2	0.65837	266300	NA	(Acetyl)SIHIS(Phospho)DEEAEGR	no	yes	no	yes	yes	yes	no	0	9.23735	9.23735
PF3D7_0705500	Inositol-phosphate phosphatase, putative (EC 3.1.3.25)	Q8IC15	ITEDNNS*LLDISK	1	ITEDNNS(1)LLDISK	S	2092	0.99985	ILAQGEEPRITEDNNSLLDISKNCFLNNYFN	1.9985e-05	86.488	2	-0.95702	720840	NA	ITEDNNS(Phospho)LLDISK	no	yes	no	yes	yes	yes	yes	0	29.878	29.878
PF3D7_0705500	Inositol-phosphate phosphatase, putative (EC 3.1.3.25)	Q8IC15	RGS*YLNEIENK	1	RGS(1)YLNEIENK	S	2296	0.999977	EMKMARSMDMYDRRGSYLNEIENKSRNINDN	2.24978e-14	116.06	2	1.0992	627710	(TMT6plex)RGS(Phospho)YLNEIENK(TMT6plex)	RGS(Phospho)YLNEIENK	yes	yes	yes	yes	yes	yes	no	0	8.69345	8.69345
PF3D7_0706000	Importin-7, putative	C0H4L1	DVEANIKNS*LEYNLR	1	DVEANIKNS(1)LEYNLR	S	639	0.999994	VFLINKKDVEANIKNSLEYNLRNNSHTNNNS	4.03335e-14	75.548	2	-1.2936	173400	(TMT6plex)DVEANIK(TMT6plex)NS(Phospho)LEYNLR	DVEANIKNS(Phospho)LEYNLR	no	yes	yes	yes	yes	yes	yes	22.4511	56.3379	56.3379
PF3D7_0706000	Importin-7, putative	C0H4L1	QKYST*LMNEK	1	QKYS(0.089)T(0.911)LMNEK	T	698	0.910675	MNSMSDNSFIKQKYSTLMNEKKEKKNENEEL	3.22e-07	68.972	3	-2.3319	495730	NA	NA	yes	no	no	no	yes	no	no	0	0	0
PF3D7_0706500	Uncharacterized protein	C0H4L6	ADDKVLS*NEEVEK	1	ADDKVLS(1)NEEVEK	S	728	1	QNIDMHEPKADDKVLSNEEVEKNIDRDKNVD	0.000692685	69.111	2	-4.3275	251190	(TMT6plex)ADDK(TMT6plex)VLS(Phospho)N(Deamidated)EEVEK(TMT6plex)	ADDKVLS(Phospho)NEEVEK	yes	yes	yes	yes	yes	yes	yes	-1	-1	-1
PF3D7_0706500	Uncharacterized protein	C0H4L6	ISS*QEYRGDK	1	IS(0.002)S(0.997)QEYRGDK	S	197	0.997479	HENDGVEGREKQKISSQEYRGDKSNVLVPST	0.00166126	63.966	2	-0.70791	300110	NA	ISS(Phospho)QEYRGDK	yes	yes	no	yes	yes	yes	yes	0	17.0115	17.0115
PF3D7_0707200	Uncharacterized protein	C0H4L9	NQNS*DHNDDCIK	1	NQNS(1)DHNDDCIK	S	471	1	RKEEVDKNKIMRNQNSDHNDDCIKALNKCNY	0.000228169	57.288	3	0.69305	0	(TMT6plex)NQNS(Phospho)DHNDDC(Carbamidomethyl)IK(TMT6plex)	NA	yes	no	yes	no	yes	yes	yes	-1	0	-1
PF3D7_0707300	Rhoptry-associated membrane antigen	C0H4M0	DLQGDS*DDELHSTFYSK	1	DLQGDS(1)DDELHSTFYSK	S	417	0.999942	NNTSNSFLEKDLQGDSDDELHSTFYSKNVDK	5.28682e-36	110.6	2	0.47234	1722800	(TMT6plex)DLQGDS(Phospho)DDELHSTFYSK(TMT6plex)	DLQGDS(Phospho)DDELHSTFYSK	yes	yes	yes	yes	yes	yes	yes	9.44564	90.5675	90.5675
PF3D7_0707300	Rhoptry-associated membrane antigen	C0H4M0	NNTS*NSFLEKDLQGDSDDELHSTFYSK	1	NNT(0.039)S(0.923)NS(0.039)FLEK	S	405	0.922533	DESYNTFNGTKKNNTSNSFLEKDLQGDSDDE	7.82673e-05	69.03	2	-0.35453	0	NA	NNTS(Phospho)N(Deamidated)SFLEKDLQGDSDDELHSTFYSK	no	yes	no	yes	yes	yes	no	0	0	0
PF3D7_0707700	E3 ubiquitin-protein ligase, putative	Q8IC12	NYTSNNS*GDYNESVK	1	NYTSNNS(1)GDYNESVK	S	622	0.99992	MNKNCGNKRNYTSNNSGDYNESVKSNNYYNH	2.79851e-37	150.91	2	1.4197	3466300	(TMT6plex)NYTSNNS(Phospho)GDYNESVK(TMT6plex)	NYTSNNS(Phospho)GDYNESVK	yes	yes	yes	yes	yes	yes	yes	19.0463	29.3239	29.3239
PF3D7_0707700	E3 ubiquitin-protein ligase, putative	Q8IC12	RNS*LNNYNFR	1	RNS(1)LNNYNFR	S	463	1	HKNSNDSYTRNERRNSLNNYNFRKPSLNPNN	5.23e-144	150.14	2	2.1391	1059000	(TMT6plex)RNS(Phospho)LNNYNFR	RNS(Phospho)LNNYNFR	yes	no	yes	yes	yes	yes	yes	32.4804	49.7877	49.7877
PF3D7_0708000	Cytoskeleton associated protein, putative	C0H4M2	LYDS*DEEEVVDKNLK	1	LY(0.004)DS(0.996)DEEEVVDKNLK	S	60	0.996454	KNYEYTVENSEKLYDSDEEEVVDKNLKIYLF	4.15737e-06	74.793	2	2.2247	1391800	NA	LYDS(Phospho)DEEEVVDKNLK	no	yes	no	yes	yes	yes	no	0	11.0996	11.0996
PF3D7_0708400	Heat shock protein 90	Q8IC05	NNDDEQYVWESAAGGS*FTVTKDETNEK	1	NNDDEQYVWES(0.002)AAGGS(0.925)FT(0.069)VT(0.004)KDETNEK	S	155	0.924776	NNDDEQYVWESAAGGSFTVTKDETNEKLGRG	2.55531e-43	98.636	3	-1.4264	17381000	NA	NNDDEQ(Deamidated)YVWESAAGGS(Phospho)FTVTKDETNEK	no	yes	no	yes	yes	yes	yes	0	18.232	18.232
PF3D7_0708400	Heat shock protein 90	Q8IC05	SLT*NDWEDHLAVK	1	S(0.003)LT(0.997)NDWEDHLAVK	T	336	0.996911	EEVTNEEYASFYKSLTNDWEDHLAVKHFSVE	4.51414e-27	145.69	2	-2.1779	3125500	(TMT6plex)SLT(Phospho)N(Deamidated)DWEDHLAVK(TMT6plex)	SLT(Phospho)N(Deamidated)DWEDHLAVK	yes	yes	yes	yes	yes	yes	yes	12.3056	15.2723	15.2723
PF3D7_0708400	Heat shock protein 90	Q8IC05	QNEKEIT*AS*EEEEGEGEGEREGEEEEEK	2	QNEKEIT(1)AS(1)EEEEGEGEGEREGEEEEEK	T	218	1	FPIKLYCERQNEKEITASEEEEGEGEGEREG	3.61e-237	153.17	4	1.3945	344050000	(Acetyl)QN(Deamidated)EK(TMT6plex)EIT(Phospho)AS(Phospho)EEEEGEGEGEREGEEEEEK(TMT6plex)	NA	yes	no	yes	no	yes	yes	yes	-1	0	-1
PF3D7_0708400	Heat shock protein 90	Q8IC05	QLMS*LIINTFYSNK	1	QLMS(0.956)LIINT(0.041)FY(0.002)S(0.001)NK	S	17	0.955965	STETFAFNADIRQLMSLIINTFYSNKEIFLR	5.54029e-05	62.94	3	-1.1181	215770	(TMT6plex)QLMS(Phospho)LIINTFYSNK(TMT6plex)	NA	yes	no	yes	no	yes	yes	yes	25.5831	0	25.5831
PF3D7_0708400	Heat shock protein 90	Q8IC05	QLMSLIINT*FYSNK	1	QLMS(0.151)LIINT(0.808)FY(0.032)S(0.009)NK	T	22	0.808128	AFNADIRQLMSLIINTFYSNKEIFLRELISN	3.37164e-08	72.891	3	1.6046	965530	(TMT6plex)QLMSLIINT(Phospho)FYSNK(TMT6plex)	NA	yes	no	yes	no	yes	yes	no	10.1946	0	10.1946
PF3D7_0708400	Heat shock protein 90	Q8IC05	T*KIT*ELLR	2	T(1)KIT(1)ELLR	T	476	1	SKNLKLGIHEDNANRTKITELLRFQTSKSGD	0.0211367	40.268	2	3.5718	560420	NA	NA	yes	no	no	no	yes	no	no	0	0	0
PF3D7_0708800	Heat shock protein 110	Q8IC01	FLNNINS*LQEQEK	1	FLNNINS(1)LQEQEK	S	768	1	QNIINRTTKFLNNINSLQEQEKNKPLYEPPV	4.14e-30	164.15	2	0.16621	1390100	NA	FLNNINS(Phospho)LQEQEK	no	yes	no	yes	yes	yes	yes	0	-1	-1
PF3D7_0708800	Heat shock protein 110	Q8IC01	NNETNS*PNKTELK	1	NNETNS(1)PNKTELK	S	589	0.999901	EKDTNDKKEKNNETNSPNKTELKKGEEGKVQ	6.22706e-30	159.41	2	0.017862	142410000	(TMT6plex)NNETNS(Phospho)PNK(TMT6plex)TELK(TMT6plex)	NN(Deamidated)ETNS(Phospho)PNKTELK	yes	yes	yes	yes	yes	yes	yes	15.7052	32.4804	32.4804
PF3D7_0708800	Heat shock protein 110	Q8IC01	NNEEKENST*KNENSANPEE	1	NNEEKENS(0.155)T(0.831)KNENS(0.015)ANPEE	T	863	0.830901	EQNNEAKNNEEKENSTKNENSANPEE_____	4.6285e-58	75.064	3	2.7604	767910	NA	NA	yes	no	no	no	yes	no	no	0	0	0
PF3D7_0708800	Heat shock protein 110	Q8IC01	NNETNSPNKT*ELK	1	NNET(0.008)NS(0.137)PNKT(0.855)ELK	T	593	0.854945	NDKKEKNNETNSPNKTELKKGEEGKVQTCYT	0.000465008	51.726	3	0.01428	133300	(TMT6plex)NNETNSPNK(TMT6plex)T(Phospho)ELK(TMT6plex)	NA	yes	no	yes	no	yes	yes	yes	14.7659	0	14.7659
PF3D7_0709000	chloroquine resistance transporter (CRT)	NA	MRNEENEDS*EGELTNVDSIITQ	1	MRNEENEDS(1)EGELTNVDSIITQ	S	411	0.999979	IILERKKMRNEENEDSEGELTNVDSIITQ__	8.95757e-61	123.65	2	-0.78524	173150000	(TMT6plex)MRNEENEDS(Phospho)EGELTNVDSIITQ	M(Oxidation)RNEENEDS(Phospho)EGELTNVDSIITQ	yes	yes	yes	yes	yes	yes	yes	5.80745	86.1561	86.1561
PF3D7_0709000	chloroquine resistance transporter (CRT)	NA	YRELDNLVQEGNGS*R	1	ELDNLVQEGNGS(1)R	S	33	1	ERYRELDNLVQEGNGSRLGGGSCLGKCAHVF	3.58e-16	90.561	2	-0.96952	557080	(TMT6plex)YRELDNLVQEGNGS(Phospho)R	ELDN(Deamidated)LVQEGNGS(Phospho)R	yes	yes	yes	yes	yes	yes	yes	18.78	-1	-1
PF3D7_0709700	Lysophospholipase, putative (EC 3.1.1.5)	Q8IBZ2	SQGGGKIS*R	1	SQGGGKIS(1)R	S	10	1	______MKSQGGGKISRKSSTGSSSSRLDGN	1.98e-06	81.709	2	-2.5787	1167100	(TMT6plex)SQGGGK(TMT6plex)IS(Phospho)R	NA	yes	no	yes	no	yes	yes	no	8.68305	0	8.68305
PF3D7_0710200	Uncharacterized protein	Q8IBY8	NNT*LNEENNLR	1	NNT(1)LNEENNLR	T	2832	1	IEKMNTFENSFERNNTLNEENNLRNVQSLYP	8.53e-17	159.5	2	-1.0796	611510	NA	NNT(Phospho)LNEENNLR	no	yes	no	yes	yes	yes	yes	0	-1	-1
PF3D7_0710200	Uncharacterized protein	Q8IBY8	QRIT*Y*K	2	QRIT(1)Y(1)K	T	1564	1	NINHQLENELQKQRITYKKMIAKFERKFLMK	0.0411294	46.351	2	1.9614	7029900	NA	NA	yes	no	no	no	yes	no	no	0	0	0
PF3D7_0711300	Uncharacterized protein	Q8IBX7	S*FHNFNK	1	S(1)FHNFNK	S	83	1	NYNNYNNKRLNKKKKSFHNFNKYTMEVNSNI	0.00158768	82.645	2	-3.3145	611310	(TMT6plex)S(Phospho)FHNFNK(TMT6plex)	NA	yes	no	yes	no	yes	yes	yes	-1	0	-1
PF3D7_0711400	Histone deacetylase complex subunit SAP18,putative	Q8IBX6	EIS*EDFFASNSR	1	EIS(1)EDFFASNSR	S	409	0.999993	EGTGNEKNSYFSREISEDFFASNSRNKSRIS	1.5e-11	82.651	2	-0.82401	234640	NA	EIS(Phospho)EDFFASNSR	no	yes	no	yes	yes	yes	yes	0	90.5675	90.5675
PF3D7_0711500	Regulator of chromosome condensation, putative	C0H4M6	SNNS*IDLKDEDIK	1	SNNS(1)IDLKDEDIK	S	190	0.999999	SQDSYENHTYDKSNNSIDLKDEDIKIINIIS	2.78e-38	175.7	2	0.84828	20241000	(TMT6plex)SNNS(Phospho)IDLK(TMT6plex)DEDIK(TMT6plex)	SNNS(Phospho)IDLKDEDIK	yes	yes	yes	yes	yes	yes	yes	25.1146	29.3624	29.3624
PF3D7_0711500	Regulator of chromosome condensation, putative	C0H4M6	SYLS*NES*PTR	2	SYLS(0.999)NES(0.83)PT(0.17)R	S	600	0.999054	EQNKRRRSVKTKSYLSNESPTRKQPRRSCKE	6.76e-18	104.41	2	0.92336	475830	(TMT6plex)SYLS(Phospho)N(Deamidated)ES(Phospho)PTR	SYLS(Phospho)NES(Phospho)PTR	yes	yes	yes	yes	yes	yes	no	13.8903	11.0996	13.8903
PF3D7_0711500	Regulator of chromosome condensation, putative	C0H4M6	SQDS*YENHTYDK	1	SQDS(1)YENHTYDK	S	178	0.999815	NNSNNNNGGILKSQDSYENHTYDKSNNSIDL	2.67687e-23	120.7	2	0.14377	7480800	(TMT6plex)SQDS(Phospho)YENHTYDK(TMT6plex)	SQDS(Phospho)YENHTYDK	yes	yes	yes	yes	yes	yes	yes	0	23.098	23.098
PF3D7_0711500	Regulator of chromosome condensation, putative	C0H4M6	RES*LSAPISK	1	RES(0.93)LS(0.07)APISK	S	674	0.930368	PSGKRKVKSVGSRRESLSAPISKKDNLKRE_	8.07907e-09	72.681	2	-2.5304	281210	(TMT6plex)RES(Phospho)LSAPISK(TMT6plex)	NA	no	yes	yes	no	yes	yes	no	0	0	0
PF3D7_0711500	Regulator of chromosome condensation, putative	C0H4M6	SQDSYENHT*YDK	1	S(0.002)QDS(0.009)Y(0.004)ENHT(0.906)Y(0.079)DK	T	183	0.905789	NNGGILKSQDSYENHTYDKSNNSIDLKDEDI	1.62623e-07	75.764	3	0.51212	0	(TMT6plex)SQDSYENHT(Phospho)YDK(TMT6plex)	NA	yes	no	yes	no	yes	yes	no	11.5949	0	11.5949
PF3D7_0714200	Uncharacterized protein	Q8IBV5	NLS*DNFGNDTELWAK	1	NLS(1)DNFGNDTELWAK	S	956	1	WKSLFSSKKTKKKNLSDNFGNDTELWAKSEN	4.2e-27	119.8	2	-1.1915	1133300	NA	NLS(Phospho)DNFGNDTELWAK	no	yes	no	yes	yes	yes	yes	0	72.7316	72.7316
PF3D7_0714500	Transcription elongation factor s-II, putative	Q8IBV2	ALATMNS*QDMASDEKKNER	1	ALAT(0.001)MNS(0.999)QDMAS(0.001)DEK	S	322	0.99862	VYSEFISSKALATMNSQDMASDEKKNERKKC	4.51e-11	83.404	2	-0.98367	275990	(TMT6plex)ALATMNS(Phospho)QDMASDEK(TMT6plex)K(TMT6plex)NER	ALATMNS(Phospho)QDMASDEK	no	yes	yes	yes	yes	yes	no	0	6.63056	6.63056
PF3D7_0715800	Drug/metabolite exporter, drug/metabolite transporter (EC 3.6.3.44)	Q8IBU2	EIDTEMNSY*EKDLELANPNEESK	1	EIDT(0.008)EMNS(0.219)Y(0.773)EKDLELANPNEESK	Y	107	0.773434	LLDQDMKEIDTEMNSYEKDLELANPNEESKT	1.87508e-25	84.946	2	0.92392	3059900	NA	(Acetyl)EIDTEM(Oxidation)NSY(Phospho)EKDLELANPNEESK	no	yes	no	yes	yes	yes	no	0	0	0
PF3D7_0715800	Drug/metabolite exporter, drug/metabolite transporter (EC 3.6.3.44)	Q8IBU2	EIDT*EMNSYEKDLELANPNEESK	1	EIDT(0.94)EMNS(0.032)Y(0.028)EKDLELANPNEESK	T	102	0.939911	SQNKKLLDQDMKEIDTEMNSYEKDLELANPN	3.94793e-27	77.241	3	0.56552	4301600	NA	(Acetyl)EIDT(Phospho)EM(Oxidation)NSYEKDLELANPNEESK	no	yes	no	yes	yes	yes	no	0	10.1946	10.1946
PF3D7_0715800	Drug/metabolite exporter, drug/metabolite transporter (EC 3.6.3.44)	Q8IBU2	EIDTEMNS*YEK	1	EIDT(0.002)EMNS(0.998)YEK	S	106	0.99847	KLLDQDMKEIDTEMNSYEKDLELANPNEESK	0.000181328	79.875	2	0.21215	531450	NA	EIDTEMNS(Phospho)YEK	no	yes	no	yes	yes	yes	no	0	11.0568	11.0568
PF3D7_0715900	Zinc transporter, putative	Q8IBU1	YKNINS*DIIIDENDIR	1	NINS(1)DIIIDENDIR	S	219	1	SVKKNFSTKRYKNINSDIIIDENDIRDNKNN	9.02e-27	121.72	2	0.84746	7350100	(TMT6plex)NIN(Deamidated)S(Phospho)DIIIDENDIR	YKNINS(Phospho)DIIIDENDIR	yes	yes	yes	yes	yes	yes	yes	-1	40.4379	-1
PF3D7_0716000	RNA-binding protein, putative	Q8IBU0	IIDDPNNS*DNDIKR	1	IIDDPNNS(1)DNDIKR	S	135	1	RKHKSNSKIIDDPNNSDNDIKRRKEMKKRRK	3.04e-11	87.388	2	-2.9847	1953200	(TMT6plex)IIDDPNNS(Phospho)DNDIK(TMT6plex)R	IIDDPNNS(Phospho)DNDIKR	yes	yes	yes	yes	yes	yes	yes	-1	-1	-1
PF3D7_0716000	RNA-binding protein, putative	Q8IBU0	NIEDEDS*EES*DSKWR	2	NIEDEDS(0.994)EES(0.822)DS(0.184)KWR	S	387	0.994158	ERRIKEKHRNIEDEDSEESDSKWRRRKRERS	1.13e-12	61.276	3	3.7608	0	(TMT6plex)NIEDEDS(Phospho)EES(Phospho)DSK(TMT6plex)WR	NIEDEDS(Phospho)EES(Phospho)DSKWR	yes	no	yes	yes	yes	yes	no	7.37722	7.37722	7.37722
PF3D7_0716000	RNA-binding protein, putative	Q8IBU0	DRS*SEYK	1	DRS(0.994)S(0.006)EYK	S	251	0.993784	KKYREEVMRKRKRDRSSEYKIKGSYKNIEIR	0.00107909	92.428	2	-4.4638	729290	NA	NA	yes	no	no	no	yes	no	no	0	0	0
PF3D7_0717200	Uncharacterized protein	C0H4N2	SFT*SLFKK	1	SFT(0.981)S(0.018)LFKK	T	426	0.981375	QSTDGFSNNILIRSFTSLFKK__________	0.000373048	98.048	2	-1.706	393870	NA	SFT(Phospho)SLFKK	no	yes	no	yes	yes	yes	no	0	7.71046	7.71046
PF3D7_0717400	Queuine tRNA-ribosyltransferase, putative (EC 2.4.2.29)	Q8IBS6	S*EENDATLIKK	1	S(1)EENDATLIKK	S	2	1	______________MSEENDATLIKKRKNEK	8.43e-13	122.66	2	-1.2132	1774600	(Acetyl)S(Phospho)EENDATLIK(TMT6plex)	(Acetyl)S(Phospho)EENDATLIKK	no	yes	yes	yes	yes	yes	yes	43.263	48.0438	48.0438
PF3D7_0717700	Serine--tRNA ligase, putative (EC 6.1.1.11)	Q8IBS3	NTNLNDEMDS*EYEHFLTNFNTENK	1	NTNLNDEMDS(0.982)EY(0.018)EHFLTNFNTENK	S	475	0.981688	INDLNKNTNLNDEMDSEYEHFLTNFNTENKY	1.04e-89	99.536	3	0.09261	1219600	(TMT6plex)NTNLNDEMDS(Phospho)EYEHFLTNFNTENK(TMT6plex)	NTNLNDEMDS(Phospho)EYEHFLTNFNTENK	yes	no	yes	yes	yes	yes	no	0	0	0
PF3D7_0717700	Serine--tRNA ligase, putative (EC 6.1.1.11)	Q8IBS3	ISS*QADIKDDTTCNSQKK	1	IS(0.023)S(0.977)QADIKDDTTCNSQKK	S	282	0.977003	TLSSQQVSTSPTKISSQADIKDDTTCNSQKK	5.76831e-53	162.76	3	-0.75622	42445000	(TMT6plex)ISS(Phospho)QADIK(TMT6plex)DDTTC(Carbamidomethyl)NSQK(TMT6plex)	ISS(Phospho)QADIKDDTTC(Carbamidomethyl)NSQK	yes	yes	yes	yes	yes	yes	yes	24.6604	17.0115	24.6604
PF3D7_0717700	Serine--tRNA ligase, putative (EC 6.1.1.11)	Q8IBS3	IPSTSNSTLSSQQVST*SPTK	1	IPSTSNSTLSSQQVS(0.176)T(0.764)S(0.059)PT(0.001)K	T	275	0.763826	IPSTSNSTLSSQQVSTSPTKISSQADIKDDT	8.6119e-144	189.62	2	1.1687	5213700	NA	IPSTSNSTLSSQQVST(Phospho)SPTK	yes	yes	no	yes	yes	yes	no	0	11.0568	11.0568
PF3D7_0718500	Prefoldin subunit 3	Q8IBR6	S*FDDLTDNTK	1	S(1)FDDLTDNTK	S	2	0.999991	______________MSFDDLTDNTKSVRNIP	0.000138471	75.088	2	-3.1363	195390	(Acetyl)S(Phospho)FDDLTDNTK(TMT6plex)	(Acetyl)S(Phospho)FDDLTDNTK	no	yes	yes	yes	yes	yes	yes	24.6398	47.3049	47.3049
PF3D7_0719900	Uncharacterized protein	Q8IBQ3	YIPS*TEEQENR	1	Y(0.003)IPS(0.8)T(0.197)EEQENR	S	2881	0.799744	ILGTIKKRERTKYIPSTEEQENRVYNNYYNG	0.000867778	63.181	2	0.98881	432040	NA	YIPS(Phospho)TEEQENR	no	yes	no	yes	yes	yes	no	0	7.33704	7.33704
PF3D7_0719900	Uncharacterized protein	Q8IBQ3	GES*VDEVAS*DGIAR	2	GES(1)VDEVAS(1)DGIAR	S	458	1	SSVPLGRGESVDEVASDGIARDYSTNTKHEN	4.85142e-09	70.555	2	0.49065	0	NA	GES(Phospho)VDEVAS(Phospho)DGIAR	no	yes	no	yes	yes	yes	yes	0	-1	-1
PF3D7_0719900	Uncharacterized protein	Q8IBQ3	GES*VDEVASDGIAR	1	GES(1)VDEVASDGIAR	S	452	1	INTNNSSSVPLGRGESVDEVASDGIARDYST	3.29e-08	80.545	2	2.1554	363330	NA	GES(Phospho)VDEVASDGIAR	no	yes	no	yes	yes	yes	yes	0	90.3238	90.3238
PF3D7_0719900	Uncharacterized protein	Q8IBQ3	NGITHTNQVS*HDER	1	NGITHTNQVS(1)HDER	S	623	0.999995	YEDEQKNGITHTNQVSHDERDYNKVDKETNK	2.83e-47	111.34	3	0.26209	0	(TMT6plex)NGITHTNQVS(Phospho)HDER	NA	yes	no	yes	no	yes	yes	yes	25.1149	0	25.1149
PF3D7_0719900	Uncharacterized protein	Q8IBQ3	VGKS*SIER	1	VGKS(0.807)S(0.193)IER	S	2017	0.807458	DNNCGNEKVYMKVGKSSIERINNTKEKKDII	0.0222277	43.477	2	-1.185	640970	NA	NA	yes	no	no	no	yes	no	no	0	0	0
PF3D7_0721800	Uncharacterized protein	Q8IBN3	VES*ELQK	1	VES(1)ELQK	S	89	1	DDDDDDDDKFILKVESELQKFKANMEAEKDL	0.0305896	60.892	2	3.7646	0	NA	VES(Phospho)ELQK	no	yes	no	yes	yes	yes	yes	0	-1	-1
PF3D7_0722200	Rhoptry-associated leucine zipper-like protein 1	Q8IBN1	NINTS*FNK	1	NINT(0.001)S(0.999)FNK	S	196	0.99893	SNKDNTFNFHKNINTSFNKNKNIYNNNNNNN	0.000125491	96.665	2	2.8	1811400	(TMT6plex)NINTS(Phospho)FNK(TMT6plex)	NINTS(Phospho)FNK	yes	yes	yes	yes	yes	yes	yes	0	14.023	14.023
PF3D7_0722200	Rhoptry-associated leucine zipper-like protein 1	Q8IBN1	GAS*NLKDINIHNVEK	1	GAS(1)NLKDINIHNVEK	S	42	1	KNKINKNNMPLQRGASNLKDINIHNVEKKSN	2.03057e-34	119.75	3	0.51498	0	(Acetyl)GAS(Phospho)N(Deamidated)LK(TMT6plex)DIN(Deamidated)IHNVEK(TMT6plex)	GAS(Phospho)NLKDINIHNVEK	yes	yes	yes	yes	yes	yes	yes	-1	-1	-1
PF3D7_0722200	Rhoptry-associated leucine zipper-like protein 1	Q8IBN1	STS*VNTTFTPK	1	STS(1)VNTTFTPK	S	623	0.99985	EKNIDKAENDLKKSTSVNTTFTPKNVPNTEQ	4.99959e-19	127.02	2	-0.15118	10574000	NA	STS(Phospho)VNTTFTPK	no	yes	no	yes	yes	yes	yes	0	27.9588	27.9588
PF3D7_0722200	Rhoptry-associated leucine zipper-like protein 1	Q8IBN1	S*LGNNTFK	1	S(0.999)LGNNT(0.001)FK	S	274	0.999404	EESKQNVNKPIYNLKSLGNNTFKNDEKYNEN	0.000949293	91.313	2	-1.7283	118950	(TMT6plex)S(Phospho)LGNNTFK(TMT6plex)	NA	yes	no	yes	no	yes	yes	yes	40.9531	0	40.9531
PF3D7_0722400	Obg-like ATPase 1	Q8IBM9	YTDLVEYKS*EGEVK	1	YTDLVEYKS(1)EGEVK	S	356	0.999972	ICAEVYKYTDLVEYKSEGEVKANGKYLQKGK	1.56121e-18	89.358	2	-2.8797	838580	NA	YTDLVEYKS(Phospho)EGEVK	no	yes	no	yes	yes	yes	no	0	0	0
PF3D7_0723400	Uncharacterized protein	Q8IBL9	DNDVTSNLS*DR	1	DNDVTSNLS(1)DR	S	1246	0.999988	VCYNNTKDNDVTSNLSDRLKDDNNNDNNNDN	1.42e-47	185.32	2	-1.3137	1012700	(TMT6plex)DNDVTSNLS(Phospho)DR	DNDVTSNLS(Phospho)DR	yes	yes	yes	yes	yes	yes	yes	22.4511	21.9115	22.4511
PF3D7_0723400	Uncharacterized protein	Q8IBL9	EKGEET*EGEEVDEQGEIER	1	EKGEET(1)EGEEVDEQGEIER	T	937	1	NEEEEKEKKKEKGEETEGEEVDEQGEIERNG	3.6e-38	76.799	3	1.6061	684870	(TMT6plex)EK(TMT6plex)GEET(Phospho)EGEEVDEQGEIER	EKGEET(Phospho)EGEEVDEQGEIER	yes	no	yes	yes	yes	yes	yes	-1	-1	-1
PF3D7_0723400	Uncharacterized protein	Q8IBL9	FIELQTINS*MEQSNK	1	FIELQT(0.001)INS(0.999)MEQS(0.001)NK	S	1100	0.998574	KEKMSYKFIELQTINSMEQSNKYMTSKMNKT	1.14132e-05	69.188	2	0.87322	1013000	NA	FIELQ(Deamidated)TINS(Phospho)MEQSNK	no	yes	no	yes	yes	yes	no	0	9.42495	9.42495
PF3D7_0723800	Uncharacterized protein	Q8IBL5	KLS*IDLLDEELDNLK	1	KLS(1)IDLLDEELDNLK	S	343	1	IEENIEVVNNNNKKLSIDLLDEELDNLKKKY	4.7519e-170	200.74	2	-3.5416	321570	(TMT6plex)K(TMT6plex)LS(Phospho)IDLLDEELDNLK(TMT6plex)	KLS(Phospho)IDLLDEELDN(Deamidated)LK	no	yes	yes	yes	yes	yes	yes	-1	-1	-1
PF3D7_0723900	Uncharacterized protein	Q8IBL4	KIENLLNNLS*S*DEEEEGEVVEDEIPYER	2	KIENLLNNLS(1)S(1)DEEEEGEVVEDEIPYER	S	95	0.999899	SDEINKKIENLLNNLSSDEEEEGEVVEDEIP	6.75e-47	54.167	3	0.80309	670240	(TMT6plex)K(TMT6plex)IENLLNNLS(Phospho)S(Phospho)DEEEEGEVVEDEIPYER	KIENLLNNLS(Phospho)S(Phospho)DEEEEGEVVEDEIPYER	yes	yes	yes	yes	yes	yes	yes	65.3052	106.423	106.423
PF3D7_0723900	Uncharacterized protein	Q8IBL4	QEGNTDEQEHIQS*DHHDDK	1	QEGNTDEQEHIQS(1)DHHDDK	S	715	0.999998	NIKQEGNTDEQEHIQSDHHDDKSNGNNEEPV	1.68e-30	74.876	4	-2.7119	268950	(TMT6plex)QEGNTDEQEHIQS(Phospho)DHHDDK(TMT6plex)	NA	yes	no	yes	no	yes	yes	yes	53.466	0	53.466
PF3D7_0724100	Uncharacterized protein	Q8IBL1	SNS*YVNPTQK	1	SNS(1)YVNPTQK	S	361	0.999601	NNSSLPDNKKTNKSNSYVNPTQKKDKINNSN	3.42172e-12	131.06	2	0.23436	1564900	NA	SNS(Phospho)YVNPTQK	no	yes	no	yes	yes	yes	no	0	12.3056	12.3056
PF3D7_0726400	Uncharacterized protein	C0H4P4	VNENLISFLS*YENK	1	VNENLIS(0.029)FLS(0.97)Y(0.001)ENK	S	1341	0.970192	EMLNPKVNENLISFLSYENKNKNTYELYDIE	0.000160981	66.977	2	-1.2429	523930	NA	VNENLISFLS(Phospho)YENK	no	yes	no	yes	yes	yes	no	0	0	0
PF3D7_0726400	Uncharacterized protein	C0H4P4	S*KDIILNK	1	S(1)KDIILNK	S	4514	1	YNEYDDEDYQMHISKSKDIILNKYGEGFLSN	0.011797	49.3	3	1.0794	752340	NA	NA	yes	no	no	no	yes	no	no	0	0	0
PF3D7_0726500	Ubiquitin carboxyl-terminal hydrolase, putative	Q8IBJ1	IYELHS*DEQLMK	1	IYELHS(1)DEQLMK	S	815	0.999992	NIDSMNSINKIYELHSDEQLMKDNRDVDGDD	2.34e-17	84.759	3	2.5648	0	(TMT6plex)IYELHS(Phospho)DEQ(Deamidated)LMK(TMT6plex)	NA	yes	no	yes	no	yes	yes	yes	42.8855	0	42.8855
PF3D7_0726500	Ubiquitin carboxyl-terminal hydrolase, putative	Q8IBJ1	KEES*EENEENADNNKDER	1	KEES(1)EENEENADNNKDER	S	1398	1	RHSCYDINSHEKKEESEENEENADNNKDERI	5.71247e-08	49.66	4	-0.13816	93216	(TMT6plex)K(TMT6plex)EES(Phospho)EENEENADNNK(TMT6plex)DER	NA	yes	no	yes	no	yes	yes	yes	-1	0	-1
PF3D7_0727400	Proteasome subunit alpha type (EC 3.4.25.1)	Q8IBI3	YNT*DDISR	1	YNT(1)DDISR	T	234	0.999979	ICAIKKSDQTFYKYNTDDISRIIDVLPSPVY	7.73543e-05	117.53	2	-1.3568	1374600	NA	YNT(Phospho)DDISR	no	yes	no	yes	yes	yes	yes	0	41.9382	41.9382
PF3D7_0728000	Eukaryotic translation initiation factor 2 subunit alpha, putative	Q8IBH7	VDS*QKGYIDLSK	1	VDS(1)QKGYIDLSK	S	85	1	IRVGRHEVVLVLRVDSQKGYIDLSKRRVSPK	5.42e-12	95.073	2	-0.098301	549640	NA	VDS(Phospho)QKGYIDLSK	no	yes	no	yes	yes	yes	yes	0	25.7024	25.7024
PF3D7_0730100	tRNA pseudouridine synthase D, putative (EC 5.4.99.12)	Q8IBF9	DSISIY*MK	1	DSIS(0.001)IY(0.999)MK	Y	354	0.998826	KRQYCGNHIKDSISIYMKKACELYHKRGKDG	0.0442286	47.082	2	-1.7202	0	NA	NA	yes	no	no	no	yes	no	no	0	0	0
PF3D7_0731300	Uncharacterized protein	Q8IBE9	DGNDS*SSEELDNTNVPTSKPK	1	DGNDS(0.914)S(0.063)S(0.023)EELDNTNVPTSKPK	S	78	0.913771	SNYSEVMKNVKDGNDSSSEELDNTNVPTSKP	2.11e-14	62.582	3	0.66064	614450	NA	DGN(Deamidated)DS(Phospho)SSEELDNTNVPTSKPK	no	yes	no	yes	yes	yes	no	0	0	0
PF3D7_0731500	Erythrocyte binding antigen-175	Q8IBE8	TLT*KEYEDIVLK	1	T(0.001)LT(0.999)KEYEDIVLK	T	1105	0.99884	NNEYKVNEREGERTLTKEYEDIVLKSHMNRE	3.90834e-18	111.7	2	0.83396	476360	NA	TLT(Phospho)KEYEDIVLK	no	yes	no	yes	yes	yes	no	0	12.3056	12.3056
PF3D7_0800700	Surface-associated interspersed protein 8.3 (SURFIN 8.3)	A0A143ZWG8	AVEMNT*PVSK	1	AVEMNT(0.982)PVS(0.018)K	T	7	0.981923	_________MAVEMNTPVSKKGVSSTAYSIY	0.00128359	40.727	2	1.2369	1357200	NA	NA	yes	no	no	no	yes	no	no	0	0	0
PF3D7_0801700	Sentrin-specific protease 2, putative (EC 3.4.22.68)	C0H4Y4	NTES*INEENISIK	1	NT(0.001)ES(0.999)INEENISIK	S	929	0.999117	PYNKQSDSISIRNTESINEENISIKGSDPGK	3.29388e-16	69.485	2	-2.6481	0	NA	NTES(Phospho)INEENISIK	no	yes	no	yes	yes	yes	yes	0	14.0446	14.0446
PF3D7_0801700	Sentrin-specific protease 2, putative (EC 3.4.22.68)	C0H4Y4	INS*LNNNFIQNK	1	INS(1)LNNNFIQNK	S	1561	1	DDSNNNMNHFHNKINSLNNNFIQNKMKELKE	7.26428e-06	77.776	2	-0.73801	241120	NA	INS(Phospho)LNNNFIQNK	no	yes	no	yes	yes	yes	yes	0	-1	-1
PF3D7_0801700	Sentrin-specific protease 2, putative (EC 3.4.22.68)	C0H4Y4	NRS*YDSYFFNR	1	NRS(1)YDSYFFNR	S	1401	0.999916	KGNLKSKWYIKLRNRSYDSYFFNRYCINADK	2.44e-19	106.58	2	-0.36631	327110	(TMT6plex)NRS(Phospho)YDSYFFNR	NA	yes	no	yes	no	yes	yes	no	12.2841	0	12.2841
PF3D7_0801800	Mannose-6-phosphate isomerase, putative (EC 5.3.1.8)	Q8IAL6	TIS*DDGVVDSYDVSK	1	TIS(1)DDGVVDSYDVSK	S	608	0.999829	DMDEVDEDEKDEKTISDDGVVDSYDVSKKKD	6.07839e-36	138.05	2	-1.3311	82178000	(TMT6plex)TIS(Phospho)DDGVVDSYDVSK(TMT6plex)	TIS(Phospho)DDGVVDSYDVSK	yes	yes	yes	yes	yes	yes	yes	32.5684	29.2665	32.5684
PF3D7_0801800	Mannose-6-phosphate isomerase, putative (EC 5.3.1.8)	Q8IAL6	RYS*DIEFAS*LNNDSTK	2	RYS(1)DIEFAS(1)LNNDSTK	S	225	1	TKGSTLGGENDLKRYSDIEFASLNNDSTKEK	7.34732e-46	166.98	2	-2.8834	21834000	(TMT6plex)RYS(Phospho)DIEFAS(Phospho)LNNDSTK(TMT6plex)	RYS(Phospho)DIEFAS(Phospho)LNNDSTK	yes	yes	yes	yes	yes	yes	no	1.61902	12.2841	12.2841
PF3D7_0801800	Mannose-6-phosphate isomerase, putative (EC 5.3.1.8)	Q8IAL6	FSTKS*EDIINKNNNTTK	1	S(1)EDIINK	S	199	1	NTKNKYMNKKKFSTKSEDIINKNNNTTKGST	4.59e-08	53.493	2	-3.6109	0	(TMT6plex)FSTK(TMT6plex)S(Phospho)EDIINK(TMT6plex)NNNTTK(TMT6plex)	FSTKS(Phospho)EDIINKNNNTTK	yes	yes	yes	yes	yes	yes	yes	0	14.0446	14.0446
PF3D7_0801800	Mannose-6-phosphate isomerase, putative (EC 5.3.1.8)	Q8IAL6	FST*KSEDIINKNNNTTK	1	FS(0.026)T(0.803)KS(0.171)EDIINKNNNTTK	T	197	0.802875	VENTKNKYMNKKKFSTKSEDIINKNNNTTKG	7.71778e-14	92.563	3	-1.7686	5109500	(TMT6plex)RYSDIEFASLNNDST(Phospho)K(TMT6plex)	TISDDGVVDSYDVS(Phospho)K	yes	yes	yes	yes	yes	yes	no	0	4.52213	4.52213
PF3D7_0801800	Mannose-6-phosphate isomerase, putative (EC 5.3.1.8)	Q8IAL6	KVS*LEYEK	1	KVS(1)LEYEK	S	628	1	VDSYDVSKKKDKKKVSLEYEKGMDNNNDQLD	0.00025054	87.442	2	2.991	3335000	(TMT6plex)K(TMT6plex)VS(Phospho)LEYEK(TMT6plex)	KVS(Phospho)LEYEK	yes	yes	yes	yes	yes	yes	yes	28.3551	49.3651	49.3651
PF3D7_0801800	Mannose-6-phosphate isomerase, putative (EC 5.3.1.8)	Q8IAL6	ECAT*GCSNEYTNVYDNLNK	1	ECAT(0.868)GCS(0.106)NEY(0.024)T(0.002)NVYDNLNK	T	709	0.86784	KTDDDGTKVCEKECATGCSNEYTNVYDNLNK	5.95e-20	71.098	2	0.66399	5849700	NA	EC(Carbamidomethyl)AT(Phospho)GC(Carbamidomethyl)SNEYTNVYDNLNK	no	yes	no	yes	yes	yes	no	0	12.327	12.327
PF3D7_0801800	Mannose-6-phosphate isomerase, putative (EC 5.3.1.8)	Q8IAL6	KHT*DDNISK	1	KHT(0.996)DDNIS(0.004)K	T	401	0.9963	GITKDTLDDNKEKKHTDDNISKNNHKNNNNN	0.0128984	46.88	3	-0.45198	0	NA	NA	yes	no	no	no	yes	no	no	0	0	0
PF3D7_0801800	Mannose-6-phosphate isomerase, putative (EC 5.3.1.8)	Q8IAL6	TISDDGVVDS*YDVSK	1	T(0.001)IS(0.02)DDGVVDS(0.965)Y(0.008)DVS(0.006)K	S	615	0.965376	DEKDEKTISDDGVVDSYDVSKKKDKKKVSLE	2.11926e-08	120.77	2	-0.51251	0	NA	NA	yes	no	no	no	yes	no	no	0	0	0
PF3D7_0801900	Uncharacterized protein	C0H4R0	LTIHT*KK	1	LTIHT(1)KK	T	79	0.999963	VNNDIFKITKRLTIHTKKYNLTNQQIKKNKI	0.0222282	62.714	2	-4.101	0	NA	NA	no	yes	no	no	yes	no	no	0	0	0
PF3D7_0802000	Glutamate dehydrogenase, putative (EC 1.4.1.2)	Q8IAM0	YGENNMKNS*GDLLK	1	YGENNMKNS(1)GDLLK	S	460	1	NKCNQMKYGENNMKNSGDLLKEYSTNNRNVD	3.42359e-27	119.8	2	-2.3624	5301300	(TMT6plex)YGENNMK(TMT6plex)NS(Phospho)GDLLK(TMT6plex)	YGENNMKNS(Phospho)GDLLK	yes	yes	yes	yes	yes	yes	yes	50.9013	42.4642	50.9013
PF3D7_0802000	Glutamate dehydrogenase, putative (EC 1.4.1.2)	Q8IAM0	YGENNMKNS*GDLLKEYS*TNNR	2	YGENNMKNS(1)GDLLKEYS(0.774)T(0.226)NNR	S	468	0.774164	GENNMKNSGDLLKEYSTNNRNVDHPTLSSLA	1.44545e-35	168.16	3	-1.055	4684200	(TMT6plex)YGENNMK(TMT6plex)NS(Phospho)GDLLK(TMT6plex)EYS(Phospho)TNNR	YGENNMKNS(Phospho)GDLLKEYS(Phospho)TNNR	yes	yes	yes	yes	yes	yes	no	0	8.9976	8.9976
PF3D7_0802600	Adenylyl cyclase beta (EC 4.6.1.1)	C0H4R1	NGTQNNDS*DDEHVNLKDNK	1	NGT(0.006)QNNDS(0.994)DDEHVNLKDNK	S	197	0.994431	NKKKKKKKNGTQNNDSDDEHVNLKDNKTSHD	1.14e-29	74.876	4	-2.2345	599490	(TMT6plex)NGTQNNDS(Phospho)DDEHVNLK(TMT6plex)	N(Deamidated)GTQ(Deamidated)NNDS(Phospho)DDEHVNLKDNK	yes	no	yes	yes	yes	yes	yes	56.5122	4.74738	56.5122
PF3D7_0802600	Adenylyl cyclase beta (EC 4.6.1.1)	C0H4R1	FTLLS*TDKQSR	1	FTLLS(0.796)T(0.203)DKQS(0.001)R	S	566	0.795576	RNSLEDKIKKRFTLLSTDKQSRQSTIIYENF	1.00755e-05	94.023	2	-0.22609	0	NA	FTLLS(Phospho)TDKQSR	no	yes	no	yes	yes	yes	yes	0	19.0463	19.0463
PF3D7_0802600	Adenylyl cyclase beta (EC 4.6.1.1)	C0H4R1	NYS*YQTNK	1	NYS(0.998)YQT(0.002)NK	S	1171	0.99778	KEKEKEYYNHKHKNYSYQTNKYIHNHTNKKN	0.00155471	91.095	2	-1.0705	579530	NA	NYS(Phospho)YQTNK	yes	yes	no	yes	yes	yes	yes	0	21.9382	21.9382
PF3D7_0802600	Adenylyl cyclase beta (EC 4.6.1.1)	C0H4R1	AQS*IDHVDK	1	AQS(1)IDHVDK	S	1572	1	KKNINDFLDDHMRAQSIDHVDKNIISQIHND	3.56e-06	77.185	3	-1.4776	518630	(TMT6plex)AQS(Phospho)IDHVDK(TMT6plex)	NA	yes	no	yes	no	yes	yes	yes	-1	0	-1
PF3D7_0802600	Adenylyl cyclase beta (EC 4.6.1.1)	C0H4R1	DGNHINS*YDDFHGK	1	DGNHINS(1)YDDFHGK	S	961	0.999798	KQNQFILHKDGNHINSYDDFHGKSHSPSKSF	6.8e-31	89.468	3	-1.0668	9154300	(TMT6plex)DGNHINS(Phospho)YDDFHGK(TMT6plex)	NA	yes	no	yes	no	yes	yes	no	12.2841	0	12.2841
PF3D7_0802600	Adenylyl cyclase beta (EC 4.6.1.1)	C0H4R1	RNS*LEDKIK	1	RNS(1)LEDKIK	S	553	1	ENISKNNIKDNKRRNSLEDKIKKRFTLLSTD	0.0164303	44.543	3	-1.8339	535000	NA	NA	yes	no	no	no	yes	no	no	0	0	0
PF3D7_0802800	Serine/threonine-protein phosphatase (EC 3.1.3.16)	Q8IAM8	VKEIDS*INEKRPSNE	1	VKEIDS(1)INEK	S	595	1	LENELEKFTKVKEIDSINEKRPSNE______	0.00272143	80.96	2	-1.1483	0	NA	VKEIDS(Phospho)INEKRPSNE	no	yes	no	yes	yes	yes	yes	0	16.5593	16.5593
PF3D7_0803600	conserved Plasmodium protein, unknown function	NA	IISEKNES*EDEIK	1	IISEKNES(1)EDEIK	S	835	1	IPILDIQKIISEKNESEDEIKSMHSLLNDDK	2.51094e-26	147.07	2	-2.4934	3051900	NA	IISEKNES(Phospho)EDEIK	no	yes	no	yes	yes	yes	yes	0	40.914	40.914
PF3D7_0804000	Cactin homolog, putative	Q8IAN8	VYNS*ESELKER	1	VY(0.001)NS(0.999)ESELKER	S	556	0.998785	NILEENKNENEKVYNSESELKERKKIYENIL	8.03653e-13	105.03	2	0.62405	4694300	(TMT6plex)VYNS(Phospho)ESELK(TMT6plex)ER	VYNS(Phospho)ESELKER	no	yes	yes	yes	yes	yes	yes	22.8513	22.8513	22.8513
PF3D7_0804000	Cactin homolog, putative	Q8IAN8	IAYHGDS*PILYDINILEENKNENEK	1	IAY(0.001)HGDS(0.99)PILY(0.009)DINILEENKNENEK	S	534	0.990149	RLTEENEERIAYHGDSPILYDINILEENKNE	8.48949e-27	67.367	3	-1.7227	260720	NA	IAYHGDS(Phospho)PILYDINILEENKNENEK	no	yes	no	yes	yes	yes	yes	0	25.1149	25.1149
PF3D7_0804900	GTPase-activating protein, putative	Q8IAP4	S*VEFDNNNK	1	S(1)VEFDNNNK	S	145	1	NLLEEILLNYSKGVKSVEFDNNNKNNNNSNN	7.86e-06	88.338	2	-2.0066	1178300	(TMT6plex)S(Phospho)VEFDNNNK(TMT6plex)	S(Phospho)VEFDNNNK	yes	no	yes	yes	yes	yes	yes	-1	-1	-1
PF3D7_0806800	Vacuolar proton translocating ATPase subunit A,putative (EC 3.6.3.14)	Q8IAQ8	TGGILLSTNS*K	1	TGGILLST(0.004)NS(0.996)K	S	819	0.996043	FHHNAKTGGILLSTNSKKKIVTSDGNHNNNL	3.45603e-18	130.27	2	-2.9968	0	(TMT6plex)TGGILLSTNS(Phospho)K(TMT6plex)	TGGILLSTNS(Phospho)K	yes	yes	yes	yes	yes	yes	yes	26.3144	28.8607	28.8607
PF3D7_0806800	Vacuolar proton translocating ATPase subunit A,putative (EC 3.6.3.14)	Q8IAQ8	NVEELES*LKSAGDTNNMYK	1	NVEELES(1)LK	S	253	1	DADDNDLLKNVEELESLKSAGDTNNMYKNNK	0.000479863	66.267	2	-1.6726	309560	(TMT6plex)NVEELES(Phospho)LK(TMT6plex)SAGDTNNMYK(TMT6plex)	NVEELES(Phospho)LKSAGDTNNMYK	yes	yes	yes	yes	yes	yes	yes	0	47.0877	47.0877
PF3D7_0806800	Vacuolar proton translocating ATPase subunit A,putative (EC 3.6.3.14)	Q8IAQ8	NVEELES*LKS*AGDTNNMYK	2	NVEELES(1)LKS(0.998)AGDT(0.002)NNMYK	S	256	0.997753	DNDLLKNVEELESLKSAGDTNNMYKNNKQHD	2.06565e-77	163.72	2	0.18299	12180000	(TMT6plex)NVEELES(Phospho)LK(TMT6plex)S(Phospho)AGDTNNMYK(TMT6plex)	N(Deamidated)VEELES(Phospho)LKS(Phospho)AGDTNNMYK	yes	yes	yes	yes	yes	yes	yes	21.1539	37.4835	37.4835
PF3D7_0806800	Vacuolar proton translocating ATPase subunit A,putative (EC 3.6.3.14)	Q8IAQ8	TDDDIEAHLLS*STYEEK	1	TDDDIEAHLLS(0.964)S(0.03)T(0.006)YEEK	S	900	0.96426	KKKKRTDDDIEAHLLSSTYEEKGLQSSSAAM	2.5587e-47	142.43	2	-0.2751	3170200	NA	TDDDIEAHLLS(Phospho)STYEEK	no	yes	no	yes	yes	yes	no	0	12.2841	12.2841
PF3D7_0806800	Vacuolar proton translocating ATPase subunit A,putative (EC 3.6.3.14)	Q8IAQ8	QHDT*FS*DKLDGK	2	QHDT(1)FS(1)DKLDGK	T	272	1	AGDTNNMYKNNKQHDTFSDKLDGKDKNDKKK	0.000711478	48.623	3	1.1935	0	NA	NA	yes	no	no	no	yes	no	no	0	0	0
PF3D7_0806800	Vacuolar proton translocating ATPase subunit A,putative (EC 3.6.3.14)	Q8IAQ8	T*GGILLSTNSK	1	T(0.859)GGILLS(0.011)T(0.065)NS(0.066)K	T	810	0.858507	AGAKEMINAFHHNAKTGGILLSTNSKKKIVT	1.98543e-08	86.014	2	-1.6494	0	NA	NA	yes	no	no	no	yes	no	no	0	0	0
PF3D7_0807300	Ras-related protein Rab-18 (EC 3.6.5.2)	Q7K6B0	VLS*TIGIDFK	1	VLS(0.977)T(0.023)IGIDFK	S	41	0.976565	ILCRYSDNQFEEKVLSTIGIDFKVKYLKIDN	8.94065e-13	120.53	2	0.37581	3774800	NA	VLS(Phospho)TIGIDFK	no	yes	no	yes	yes	yes	yes	0	26.0206	26.0206
PF3D7_0807600	Uncharacterized protein	C0H4S8	REES*HEMNR	1	REES(1)HEMNR	S	1230	1	SMMNDQRNVKRRREESHEMNRRGDIYSNKRY	1.6546e-11	126.12	3	2.9076	0	(TMT6plex)REES(Phospho)HEMNR	NA	yes	no	yes	no	yes	yes	yes	-1	0	-1
PF3D7_0807800	26S proteasome regulatory subunit RPN10,putative	Q8IAR6	KENES*YEKVFK	1	KENES(1)YEKVFK	S	394	1	DENKLETSKEKKENESYEKVFKIDKEENMED	5.21568e-18	105.9	2	0.89608	3474700	NA	ENES(Phospho)YEKVFK	yes	yes	no	yes	yes	yes	yes	0	14.023	14.023
PF3D7_0808300	Ubiquitin regulatory protein, putative	Q8IAS1	SGLEVQNS*DDDFVQNLFK	1	SGLEVQNS(1)DDDFVQNLFK	S	37	0.999977	AHYTGGQKSGLEVQNSDDDFVQNLFKSKLPE	5.28e-54	86.539	3	0.74223	7711800	(TMT6plex)SGLEVQNS(Phospho)DDDFVQNLFK(TMT6plex)	SGLEVQNS(Phospho)DDDFVQNLFK	yes	yes	yes	yes	yes	yes	yes	74.9487	40.0444	74.9487
PF3D7_0808300	Ubiquitin regulatory protein, putative	Q8IAS1	SLS*DLKK	1	SLS(1)DLKK	S	8	0.999959	________MSNIRSLSDLKKDDKKNNERVAH	0.0198462	84.615	2	-0.88068	1612000	NA	NA	no	yes	no	no	yes	no	no	0	0	0
PF3D7_0808300	Ubiquitin regulatory protein, putative	Q8IAS1	SNIRS*LSDLK	1	S(0.002)NIRS(0.997)LS(0.001)DLK	S	6	0.996883	__________MSNIRSLSDLKKDDKKNNERV	8.15929e-10	110.38	2	0.52515	711860	NA	(Acetyl)SNIRS(Phospho)LSDLK	no	yes	no	yes	yes	yes	no	0	7.31671	7.31671
PF3D7_0809600	Peptidase family C50, putative (EC 3.4.22.49)	C0H4T3	YISS*IY*LK	2	YIS(0.016)S(0.992)IY(0.992)LK	S	547	0.99195	DNYIHNTLYNFRYISSIYLKELLKFCLSFIT	0.0144794	67.704	2	-3.7916	8325200	NA	NA	no	yes	no	no	yes	no	no	0	0	0
PF3D7_0810300	Protein phosphatase PPM5, putative (EC 3.1.3.16)	C0H4T6	RIS*ENEVQEVVEGEENEEEEER	1	RIS(1)ENEVQEVVEGEENEEEEER	S	65	1	DKFKESSENVTTRRISENEVQEVVEGEENEE	1.01e-60	123.24	3	0.059572	2365300	(TMT6plex)RIS(Phospho)EN(Deamidated)EVQ(Deamidated)EVVEGEENEEEEER	RIS(Phospho)ENEVQEVVEGEENEEEEER	yes	yes	yes	yes	yes	yes	yes	-1	-1	-1
PF3D7_0810300	Protein phosphatase PPM5, putative (EC 3.1.3.16)	C0H4T6	TTNAYLDSFT*NKNSNNK	1	TTNAY(0.005)LDS(0.049)FT(0.903)NKNS(0.042)NNK	T	223	0.90348	HENIERTTNAYLDSFTNKNSNNKLHLNSNFV	3.05e-09	61.962	3	0.29226	1138900	(TMT6plex)TTNAYLDSFT(Phospho)NK(TMT6plex)NSNNK(TMT6plex)	TTN(Deamidated)AYLDSFT(Phospho)NKNSNNK	yes	no	yes	yes	yes	yes	no	11.0996	6.65031	11.0996
PF3D7_0810300	Protein phosphatase PPM5, putative (EC 3.1.3.16)	C0H4T6	TTNAYLDSFTNKNS*NNK	1	TTNAYLDSFT(0.001)NKNS(0.999)NNK	S	227	0.999246	ERTTNAYLDSFTNKNSNNKLHLNSNFVINDQ	2.17959e-11	81.016	3	1.3234	1490800	(TMT6plex)TTNAYLDSFTNK(TMT6plex)NS(Phospho)NNK(TMT6plex)	TTNAYLDSFTNKNS(Phospho)NNK	yes	yes	yes	yes	yes	yes	no	6.63056	0	6.63056
PF3D7_0810600	ATP-dependent RNA helicase DBP1, putative (EC 3.6.4.13)	Q8IAU1	NYT*IPQTAWATR	1	NYT(1)IPQTAWATR	T	304	0.999979	NNNNNNNNNAFPRNYTIPQTAWATRDNRRYY	3.45e-17	100.4	2	0.10175	1259200	NA	NYT(Phospho)IPQTAWATR	no	yes	no	yes	yes	yes	yes	0	14.023	14.023
PF3D7_0810800	Hydroxymethyldihydropterin pyrophosphokinase-dihydropteroate synthase (EC 2.5.1.15) (EC 2.7.6.3)	Q8IAU3	KES*CEK	1	KES(1)CEK	S	69	1	LYETVPEYIVLDKKESCEKINKDCRIYDVNY	0.019177	49.715	3	-2.2605	158990	NA	NA	yes	no	no	no	yes	no	no	0	0	0
PF3D7_0811400	Uncharacterized protein	C0H4U0	MQS*GHTVLGVMR	1	MQS(0.924)GHT(0.076)VLGVMR	S	459	0.923689	PYRLIDTGQGLNRMQSGHTVLGVMRKILHNV	0.000685684	55.755	2	1.454	0	(TMT6plex)MQS(Phospho)GHTVLGVMR	NA	yes	no	yes	no	yes	yes	yes	19.1586	0	19.1586
PF3D7_0812100	Uncharacterized protein	Q8IAV6	ESNIS*NEYDNNINNASINK	1	ES(0.059)NIS(0.925)NEY(0.016)DNNINNASINK	S	1732	0.925063	SEHINNTEFVKESNISNEYDNNINNASINKW	1.62262e-45	101.6	3	0.58269	13299000	(TMT6plex)ESNIS(Phospho)NEYDNNINNASINK(TMT6plex)	ESNIS(Phospho)N(Deamidated)EYDNNINNASINK	no	yes	yes	yes	yes	yes	yes	12.327	28.3551	28.3551
PF3D7_0812100	Uncharacterized protein	Q8IAV6	ES*NISNEYDNNINNASINK	1	ES(0.8)NIS(0.2)NEYDNNINNASINK	S	1729	0.799949	QNTSEHINNTEFVKESNISNEYDNNINNASI	2.16e-47	119.38	2	0.7769	2632700	NA	ES(Phospho)NISNEYDNNINNASINK	no	yes	no	yes	yes	yes	no	0	0	0
PF3D7_0812100	Uncharacterized protein	Q8IAV6	ANDS*GDNNNNNNNNNEKEPR	1	ANDS(1)GDNNNNNNNNNEKEPR	S	2094	1	HISCNENMISDKANDSGDNNNNNNNNNEKEP	3.74e-91	113.3	3	3.9106	3234300	(TMT6plex)ANDS(Phospho)GDNNN(Deamidated)NNNNNNEK(TMT6plex)EPR	NA	yes	no	yes	no	yes	yes	yes	-1	0	-1
PF3D7_0812400	Importin subunit alpha	Q8IAW0	LLS*SEKEDVCEQAVWALGNIAGDSAECR	1	LLS(0.767)S(0.233)EKEDVCEQAVWALGNIAGDSAECR	S	187	0.767068	VVIDNNAVPHLVRLLSSEKEDVCEQAVWALG	3.57227e-34	71.207	3	-0.76915	3624300	(TMT6plex)LLS(Phospho)SEK(TMT6plex)EDVC(Carbamidomethyl)EQAVWALGNIAGDSAEC(Carbamidomethyl)R	LLS(Phospho)SEKEDVC(Carbamidomethyl)EQAVWALGNIAGDSAEC(Carbamidomethyl)R	no	yes	yes	yes	yes	yes	no	11.0568	9.34047	11.0568
PF3D7_0812500	RNA-binding protein, putative	Q8IAW1	SNT*CEETEQVEETSNNKR	1	S(0.141)NT(0.858)CEET(0.002)EQVEETSNNKR	T	22	0.857618	RKKKSEERLEEERSNTCEETEQVEETSNNKR	4.64e-37	112.36	3	2.2504	609720	NA	SNT(Phospho)C(Carbamidomethyl)EETEQVEETSNNKR	no	yes	no	yes	yes	yes	yes	0	15.2723	15.2723
PF3D7_0812500	RNA-binding protein, putative	Q8IAW1	AKSVEDNLDEEY*DVGKNK	1	AKS(0.164)VEDNLDEEY(0.836)DVGK	Y	59	0.835928	KDEKAKSVEDNLDEEYDVGKNKTQEKKKRKY	1.8315e-05	42.947	3	-2.6395	857210	(TMT6plex)AK(TMT6plex)SVEDNLDEEY(Phospho)DVGK(TMT6plex)NK(TMT6plex)	AKSVEDNLDEEY(Phospho)DVGK	yes	no	yes	yes	yes	yes	no	0	7.81238	7.81238
PF3D7_0812500	RNA-binding protein, putative	Q8IAW1	KDS*KEDLENLK	1	KDS(1)KEDLENLK	S	319	1	HNTKEPNNDRNKKKDSKEDLENLKYKKYDND	0.000818879	77.204	2	-2.5809	0	NA	KDS(Phospho)KEDLENLK	yes	yes	no	yes	yes	yes	yes	0	-1	-1
PF3D7_0812500	RNA-binding protein, putative	Q8IAW1	NYS*PTDMIKR	1	NYS(1)PTDMIKR	S	414	0.999932	YYKNIHNAAIGKRNYSPTDMIKRNNYNRRNS	3.28702e-12	118.9	2	1.3606	5667400	(TMT6plex)NYS(Phospho)PTDMIK(TMT6plex)R	NYS(Phospho)PTDMIK	yes	yes	yes	yes	yes	yes	yes	14.0446	20.9151	20.9151
PF3D7_0812500	RNA-binding protein, putative	Q8IAW1	AKS*VEDNLDEEYDVGK	1	AKS(1)VEDNLDEEYDVGK	S	50	1	NKRGRKQKEKDEKAKSVEDNLDEEYDVGKNK	3.91e-16	88.09	2	1.9272	19181000	(TMT6plex)AK(TMT6plex)S(Phospho)VEDNLDEEYDVGK(TMT6plex)	AKS(Phospho)VEDNLDEEYDVGK	yes	yes	yes	yes	yes	yes	yes	45.6301	175.252	175.252
PF3D7_0812500	RNA-binding protein, putative	Q8IAW1	KKNS*YTLK	1	KKNS(0.963)Y(0.003)T(0.034)LK	S	943	0.962665	VSISKDSYTNNKKKNSYTLKTESVKSFVSRE	0.0121768	54.259	3	1.978	0	NA	KNS(Phospho)YTLK	yes	no	no	yes	yes	yes	no	0	0	0
PF3D7_0812500	RNA-binding protein, putative	Q8IAW1	DRS*LDHEK	1	DRS(1)LDHEK	S	851	1	NKSYEERRLVNHRDRSLDHEKDYKYSRNNKD	5.08e-17	96.247	2	-0.59613	3630100	(TMT6plex)DRS(Phospho)LDHEK(TMT6plex)	NA	yes	no	yes	no	yes	yes	yes	-1	0	-1
PF3D7_0812500	RNA-binding protein, putative	Q8IAW1	GKHPS*YAEEDR	1	GKHPS(0.999)Y(0.001)AEEDR	S	626	0.998737	YPVKEYDNDRKGKHPSYAEEDRNYKRRNYED	1.23e-15	81.992	3	-1.3937	297260	(TMT6plex)GK(TMT6plex)HPS(Phospho)YAEEDR	NA	yes	no	yes	no	yes	yes	no	8.13609	0	8.13609
PF3D7_0812500	RNA-binding protein, putative	Q8IAW1	KKS*EER	1	KKS(1)EER	S	11	1	_____MFFNFSRKKKSEERLEEERSNTCEET	0.0327103	73.665	3	2.1161	1307200	NA	NA	yes	no	no	no	yes	no	no	0	0	0
PF3D7_0812500	RNA-binding protein, putative	Q8IAW1	YES*DHNTKEPNNDR	1	YES(0.913)DHNT(0.087)KEPNNDR	S	302	0.913028	KEENNEDNIRVFKYESDHNTKEPNNDRNKKK	4.58e-05	60.307	3	0.0064304	498210	(TMT6plex)YES(Phospho)DHNTK(TMT6plex)EPNNDR	NA	yes	no	yes	no	yes	yes	yes	15.2723	0	15.2723
PF3D7_0813000	Uncharacterized protein	Q8IAW5	MS*FDNNIPSNK	1	MS(1)FDNNIPSNK	S	469	0.999999	YNTLNHNQNPLNQKMSFDNNIPSNKNKMYQN	8.60249e-05	76.01	2	0.42378	0	(TMT6plex)MS(Phospho)FDNNIPSNK(TMT6plex)	MS(Phospho)FDNNIPSNK	no	yes	yes	yes	yes	yes	yes	45.3116	62.0283	62.0283
PF3D7_0813000	Uncharacterized protein	Q8IAW5	KIGEDS*ISYYDVQK	1	IGEDS(1)ISYYDVQK	S	69	0.999702	KCSYRSKHKKKIGEDSISYYDVQKLEKKFGD	5.5762e-10	82.837	2	-0.5841	1849700	(TMT6plex)K(TMT6plex)IGEDS(Phospho)ISYYDVQK(TMT6plex)	IGEDS(Phospho)ISYYDVQK	no	yes	yes	yes	yes	yes	yes	14.0446	32.2766	32.2766
PF3D7_0813000	Uncharacterized protein	Q8IAW5	ALS*YPVFDSNKKF	1	ALS(0.976)Y(0.024)PVFDSNKKF	S	589	0.975698	DVSNNSISRNSFKALSYPVFDSNKKF_____	0.00175128	60.549	2	-1.4289	325730	NA	ALS(Phospho)YPVFDSNK	no	yes	no	yes	yes	yes	yes	0	26.0206	26.0206
PF3D7_0813000	Uncharacterized protein	Q8IAW5	MSFDNNIPS*NK	1	MS(0.002)FDNNIPS(0.998)NK	S	476	0.997737	QNPLNQKMSFDNNIPSNKNKMYQNKKNSTYL	9.26e-09	66.19	2	-3.1367	405630	(TMT6plex)MSFDNNIPS(Phospho)NK(TMT6plex)	NA	yes	no	yes	no	yes	yes	no	9.08537	0	9.08537
PF3D7_0813100	Uncharacterized protein	Q8IAW6	KDSNNQLY*ELTNNVSNK	1	KDS(0.019)NNQLY(0.964)ELT(0.016)NNVS(0.001)NK	Y	87	0.964435	YKEIVHKKKDSNNQLYELTNNVSNKIMRSGN	2.53e-20	72.433	3	-2.0685	614050	NA	NA	yes	no	no	no	yes	no	no	0	0	0
PF3D7_0813300	Uncharacterized protein	C0H4U4	KHS*NVFK	1	KHS(1)NVFK	S	300	1	PEGLKMKLGFFIKKHSNVFKFDTEGQIVSLK	0.0160229	60.102	3	4.042	2104100	NA	NA	yes	no	no	no	yes	no	no	0	0	0
PF3D7_0813400	Uncharacterized protein	C0H4U5	S*REAHQYGTY	1	S(1)REAHQYGTY	S	650	0.999977	INNSEDPDYYFLKQRSREAHQYGTY______	7.74621e-06	75.89	2	-0.16585	1037000	NA	S(Phospho)REAHQYGTY	yes	yes	no	yes	yes	yes	no	0	13.8354	13.8354
PF3D7_0813500	Uncharacterized protein	Q8IAX1	YSNS*IEKNETK	1	YSNS(1)IEKNETK	S	365	0.999856	IMNSLNKDITYKYSNSIEKNETKKNYQLNID	4.32326e-05	75.589	2	-4.4242	251730	NA	YSNS(Phospho)IEKNETK	no	yes	no	yes	yes	yes	yes	0	20.4116	20.4116
PF3D7_0813500	Uncharacterized protein	Q8IAX1	AIS*VEIEK	1	AIS(1)VEIEK	S	28	1	HNLSFTDKNKMKKAISVEIEKEHDEKIDLPL	0.00320242	79.659	2	-1.9829	0	NA	AIS(Phospho)VEIEK	no	yes	no	yes	yes	yes	yes	0	-1	-1
PF3D7_0813900	40S ribosomal protein S16, putative	Q8IAX5	KKT*AVAVATVTNGK	1	KKT(0.998)AVAVAT(0.001)VTNGK	T	16	0.998234	MTTKVKRVQTFGKKKTAVAVATVTNGKGLIK	0.00181012	44.132	3	2.7725	0	NA	NA	yes	no	no	no	yes	no	no	0	0	0
PF3D7_0814000	60S ribosomal protein L13	Q8IAX6	GFT*FEELKGAGLTPR	1	GFT(1)FEELKGAGLTPR	T	75	1	PTQRYNFRTRLGKGFTFEELKGAGLTPRAAQ	8.06467e-14	78.441	3	0.75001	0	NA	GFT(Phospho)FEELKGAGLTPR	no	yes	no	yes	yes	yes	yes	0	74.6389	74.6389
PF3D7_0814200	DNA/RNA-binding protein Alba 1	Q8IAX8	MT*NYVNYGAK	1	MT(1)NYVNYGAK	T	22	0.999889	PIDEDEMRITSTGRMTNYVNYGAKILGDEDK	0.00032238	75.088	2	-0.94481	1063600	NA	M(Oxidation)T(Phospho)NYVNYGAK	no	yes	no	yes	yes	yes	yes	0	45.0141	45.0141
PF3D7_0814200	DNA/RNA-binding protein Alba 1	Q8IAX8	EMT*PEEIVNSRPFR	1	EMT(1)PEEIVNSRPFR	T	129	1	AGYQPPLDEKYVKEMTPEEIVNSRPFRRGGF	8.13e-40	168.45	3	-0.69647	22175000	(TMT6plex)EMT(Phospho)PEEIVNSRPFR	EMT(Phospho)PEEIVNSRPFR	yes	yes	yes	yes	yes	yes	yes	23.3082	46.5141	46.5141
PF3D7_0814200	DNA/RNA-binding protein Alba 1	Q8IAX8	YVKEMTPEEIVNS*RPFR	1	EMT(0.023)PEEIVNS(0.977)RPFRR	S	136	0.976537	DEKYVKEMTPEEIVNSRPFRRGGFRPRFYRG	0.000108486	43.03	3	0.12561	396780	(TMT6plex)EMTPEEIVNS(Phospho)RPFR	YVKEM(Oxidation)TPEEIVNS(Phospho)RPFR	yes	no	yes	yes	yes	yes	yes	46.6979	15.0819	46.6979
PF3D7_0814200	DNA/RNA-binding protein Alba 1	Q8IAX8	CGS*TVITDQYVSGQDNSEHVVQEK	1	CGS(0.769)T(0.23)VIT(0.001)DQYVSGQDNSEHVVQEK	S	74	0.768959	IKRRFKGLHQITRCGSTVITDQYVSGQDNSE	2.59981e-23	74.382	3	-1.808	1196200	(TMT6plex)C(Carbamidomethyl)GS(Phospho)TVITDQYVSGQDNSEHVVQEK(TMT6plex)	C(Carbamidomethyl)GS(Phospho)TVITDQYVSGQDNSEHVVQEK	no	yes	yes	yes	yes	yes	no	0	8.13609	8.13609
PF3D7_0814200	DNA/RNA-binding protein Alba 1	Q8IAX8	CGSTVITDQYVSGQDNS*EHVVQEK	1	CGSTVIT(0.002)DQY(0.002)VS(0.011)GQDNS(0.984)EHVVQEK	S	88	0.984146	GSTVITDQYVSGQDNSEHVVQEKTVSFIEIL	7.18887e-18	65.059	3	-0.49992	1914000	(TMT6plex)C(Carbamidomethyl)GSTVITDQYVSGQDNS(Phospho)EHVVQEK(TMT6plex)	C(Carbamidomethyl)GSTVITDQYVSGQDNS(Phospho)EHVVQEK	yes	yes	yes	yes	yes	yes	yes	10.1946	23.6996	23.6996
PF3D7_0814500	Uncharacterized protein	Q8IAY2	HNS*NEYYK	1	HNS(0.999)NEY(0.001)YK	S	671	0.999097	MENKNNMNKDFSKHNSNEYYKNKHLSANNKN	0.0109213	54.259	2	-4.0361	0	(TMT6plex)HNS(Phospho)NEYYK(TMT6plex)	NA	yes	no	yes	no	yes	yes	no	12.327	0	12.327
PF3D7_0815600	Eukaryotic translation initiation factor 3 subunit G (eIF3g) (Eukaryotic translation initiation factor 3 RNA-binding subunit) (eIF-3 RNA-binding subunit) (Eukaryotic translation initiation factor 3 subunit 4)	Q8IAZ3	WADIDVDDDES*INDNEIKKK	1	WADIDVDDDES(1)INDNEIK	S	18	1	QTEKKWADIDVDDDESINDNEIKKKWEDIDA	6.43e-22	95.122	2	1.4801	5922300	(TMT6plex)WADIDVDDDES(Phospho)INDNEIK(TMT6plex)K(TMT6plex)K(TMT6plex)	KWADIDVDDDES(Phospho)IN(Deamidated)DNEIK	yes	yes	yes	yes	yes	yes	yes	-1	-1	-1
PF3D7_0815800	Vacuolar protein sorting-associated protein 9,putative	Q8IAZ5	NPNEYVQQDT*FKQSEEDVDYLK	1	NPNEY(0.002)VQQDT(0.998)FKQSEEDVDYLK	T	1573	0.998088	MDGCVKNPNEYVQQDTFKQSEEDVDYLKSGL	1.04e-53	104.38	3	-0.15924	2345700	NA	NPNEYVQQDT(Phospho)FKQSEEDVDYLK	no	yes	no	yes	yes	yes	yes	0	23.6996	23.6996
PF3D7_0815800	Vacuolar protein sorting-associated protein 9,putative	Q8IAZ5	KDLS*FNNEIEGK	1	KDLS(1)FNNEIEGK	S	1271	1	DNNILNNSYILKKDLSFNNEIEGKMDSYEIS	1.76e-12	124.42	2	0.60672	3121100	(TMT6plex)K(TMT6plex)DLS(Phospho)FNNEIEGK(TMT6plex)	DLS(Phospho)FNNEIEGK	yes	yes	yes	yes	yes	yes	yes	-1	-1	-1
PF3D7_0815800	Vacuolar protein sorting-associated protein 9,putative	Q8IAZ5	NNITLDDGS*YEEQSCAR	1	NNITLDDGS(0.999)YEEQS(0.001)CAR	S	899	0.999356	LKDDKSKNNITLDDGSYEEQSCARKRSLENI	2.91227e-24	102.98	2	-0.29708	523910	(TMT6plex)NNITLDDGS(Phospho)YEEQSC(Carbamidomethyl)AR	NNITLDDGS(Phospho)YEEQSC(Carbamidomethyl)AR	yes	yes	yes	yes	yes	yes	yes	17.0115	17.0115	17.0115
PF3D7_0817600	Uncharacterized protein	Q8IB11	KKVS*IDLVDEEDDISNEK	1	KKVS(1)IDLVDEEDDISNEK	S	180	0.999981	SQPILKRLQTSKKKVSIDLVDEEDDISNEKN	2.43e-77	116.45	4	0.88665	5363700	(TMT6plex)K(TMT6plex)VS(Phospho)IDLVDEEDDISNEK(TMT6plex)	NA	yes	no	yes	no	yes	yes	yes	88.2536	0	88.2536
PF3D7_0818000	Uncharacterized protein	C0H4V5	NNDILNDNILNEELS*EGEMIKR	1	NNDILNDNILNEELS(1)EGEMIKR	S	316	1	KNNDILNDNILNEELSEGEMIKRIMGISEFS	1.56e-37	95.319	3	-0.25769	743100	(TMT6plex)NNDILNDNILN(Deamidated)EELS(Phospho)EGEMIK(TMT6plex)R	NNDILNDN(Deamidated)ILNEELS(Phospho)EGEMIKR	no	yes	yes	yes	yes	yes	yes	-1	-1	-1
PF3D7_0818000	Uncharacterized protein	C0H4V5	RLS*YDKYEK	1	RLS(1)YDKYEK	S	202	0.999996	DKYRHDDRHRSRRRLSYDKYEKRKLRSYSTD	1.28833e-06	95.477	2	-0.87933	474630	NA	NA	no	yes	no	no	yes	no	no	0	0	0
PF3D7_0818200	14-3-3 protein	C0H4V6	RAFDDAITEFDNVS*EDSYK	1	AFDDAIT(0.001)EFDNVS(0.962)EDS(0.038)YK	S	222	0.961554	AKRAFDDAITEFDNVSEDSYKDSTLIMQLLR	1.23422e-35	87.352	3	-1.4951	1212300	(TMT6plex)AFDDAITEFDNVS(Phospho)EDSYK(TMT6plex)	RAFDDAITEFDNVS(Phospho)EDSYK	yes	yes	yes	yes	yes	yes	yes	29.3239	32.9721	32.9721
PF3D7_0818200	14-3-3 protein	C0H4V6	DNLTLWTSDLQGDQT*EEKSKDEGLE	1	DNLTLWTSDLQGDQT(1)EEK	T	252	1	RDNLTLWTSDLQGDQTEEKSKDEGLE_____	6.62e-59	174.55	2	-0.90771	1545000	(TMT6plex)DNLTLWTSDLQGDQ(Deamidated)T(Phospho)EEK(TMT6plex)SK(TMT6plex)DEGLE	DNLTLWTSDLQGDQT(Phospho)EEKSKDEGLE	yes	yes	yes	yes	yes	yes	yes	15.393	22.29	22.29
PF3D7_0818200	14-3-3 protein	C0H4V6	DNLTLWTSDLQGDQT*EEKS*KDEGLE	2	DNLTLWTSDLQGDQT(1)EEKS(1)KDEGLE	T	256	1	TLWTSDLQGDQTEEKSKDEGLE_________	1.20762e-79	107.71	4	0.6034	6823700	(TMT6plex)DNLTLWTSDLQGDQT(Phospho)EEK(TMT6plex)S(Phospho)K(TMT6plex)DEGLE	DNLTLWTSDLQGDQT(Phospho)EEKS(Phospho)KDEGLE	yes	yes	yes	yes	yes	yes	yes	16.9402	0	16.9402
PF3D7_0818200	14-3-3 protein	C0H4V6	ATS*EELKQLR	1	AT(0.002)S(0.998)EELKQLR	S	4	0.998023	____________MATSEELKQLRCDCTYRSK	4.39648e-11	110.08	2	-0.66955	29554000	NA	(Acetyl)ATS(Phospho)EELKQLR	no	yes	no	yes	yes	yes	no	0	10.11	10.11
PF3D7_0818200	14-3-3 protein	C0H4V6	IISS*VEQK	1	IIS(0.176)S(0.824)VEQK	S	77	0.824388	KNAVGARRASWRIISSVEQKEMSKANVHNKN	4.69953e-05	61.78	2	2.453	107960	NA	IISS(Phospho)VEQK	no	yes	no	yes	yes	yes	no	0	0	0
PF3D7_0818200	14-3-3 protein	C0H4V6	AT*SEELKQLR	1	AT(0.993)S(0.007)EELKQLR	T	3	0.993369	_____________MATSEELKQLRCDCTYRS	3.39517e-12	113.62	2	-0.58403	78074000	NA	(Acetyl)AT(Phospho)SEELKQLR	no	yes	no	yes	yes	yes	yes	0	14.023	14.023
PF3D7_0818900	Heat shock protein 70	Q8IB24	NS*LENYCYGVK	1	NS(1)LENYCYGVK	S	554	0.999986	KAEDEENRKRIEARNSLENYCYGVKSSLEDQ	0.00185805	63.185	2	-1.4865	2960400	NA	NS(Phospho)LENYC(Carbamidomethyl)YGVK	no	yes	no	yes	yes	yes	yes	0	48.1234	48.1234
PF3D7_0818900	Heat shock protein 70	Q8IB24	QNHITITNDKGRLS*QDEIDR	1	LS(1)QDEIDR	S	524	1	GKQNHITITNDKGRLSQDEIDRMVNDAEKYK	4.15e-08	121.24	2	2.3897	2929500	(TMT6plex)QNHITITN(Deamidated)DK(TMT6plex)GRLS(Phospho)QDEIDR	QN(Deamidated)HITITNDKGRLS(Phospho)QDEIDR	yes	yes	yes	yes	yes	yes	no	8.81887	6.08433	8.81887
PF3D7_0818900	Heat shock protein 70	Q8IB24	KFT*ESSVQSDMK	1	KFT(0.943)ES(0.054)S(0.004)VQSDMK	T	90	0.942875	ENTVFDAKRLIGRKFTESSVQSDMKHWPFTV	3.96e-05	62.055	3	-0.55181	432760	(TMT6plex)K(TMT6plex)FT(Phospho)ESSVQSDMK(TMT6plex)	NA	yes	no	yes	no	yes	yes	yes	22.8513	0	22.8513
PF3D7_0819600	Uncharacterized protein	Q8IB31	KKEES*DEDEDENEEK	1	KKEES(1)DEDEDENEEK	S	196	1	YFVPLCYIYKKKKEESDEDEDENEEKLKEHT	5.21e-32	92.474	3	1.8493	9578800	(TMT6plex)K(TMT6plex)EES(Phospho)DEDEDENEEK(TMT6plex)	NA	yes	no	yes	no	yes	yes	yes	-1	0	-1
PF3D7_0820000	Snf2-related CBP activator, putative (SRCAP)	NA	NDIENDS*DETSEHIKR	1	NDIENDS(1)DETSEHIKR	S	533	0.999991	KKKELILLKNDIENDSDETSEHIKRDSRSSC	4.8604e-35	113.53	3	-0.50204	0	NA	NDIENDS(Phospho)DETSEHIKR	no	yes	no	yes	yes	yes	yes	0	38.1555	38.1555
PF3D7_0820000	Snf2-related CBP activator, putative (SRCAP)	NA	TGEDY*KSDKENYSPTR	1	T(0.025)GEDY(0.95)KS(0.026)DKENYSPTR	Y	459	0.949914	EHIDNKNYYNKTGEDYKSDKENYSPTRFHNK	1.78827e-34	88.768	3	1.7579	130290	NA	TGEDY(Phospho)KSDKENYSPTR	no	yes	no	yes	yes	yes	no	0	8.22021	8.22021
PF3D7_0820000	Snf2-related CBP activator, putative (SRCAP)	NA	TGEDYKS*DKENYSPTR	1	T(0.001)GEDY(0.045)KS(0.954)DKENYSPTR	S	461	0.954053	IDNKNYYNKTGEDYKSDKENYSPTRFHNKLK	1.25727e-42	110.74	3	-0.5996	542510	NA	NA	no	yes	no	no	yes	no	no	0	0	0
PF3D7_0820500	C-13 antigen	Q8IB40	HNS*NDINYVDYSNVGIFK	1	HNS(1)NDINYVDYSNVGIFK	S	613	0.999918	NNMNNNMNNSMARHNSNDINYVDYSNVGIFK	1.47813e-15	78.976	2	-2.366	1670200	(TMT6plex)HNS(Phospho)NDINYVDYSN(Deamidated)VGIFK(TMT6plex)	HNS(Phospho)NDINYVDYSNVGIFK	no	yes	yes	yes	yes	yes	yes	31.3718	39.4367	39.4367
PF3D7_0820900	Uncharacterized protein	Q8IB43	S*YDSQFIDTK	1	S(0.92)Y(0.071)DS(0.009)QFIDTK	S	378	0.920443	LTNLYQNFYSKNKNRSYDSQFIDTKKRNSLQ	0.000751442	64.224	2	-3.7661	0	NA	S(Phospho)YDSQFIDTK	no	yes	no	yes	yes	yes	no	0	0	0
PF3D7_0821400	Uncharacterized protein	Q8IB48	KPNS*KEEEEINQPVK	1	KPNS(1)KEEEEINQPVK	S	19	1	VNKPPVTVNKIKKPNSKEEEEINQPVKKTLI	2.39119e-40	162.92	3	-2.6899	6442200	(Acetyl)K(TMT6plex)PN(Deamidated)S(Phospho)K(TMT6plex)EEEEINQPVK(TMT6plex)	KPNS(Phospho)KEEEEINQPVK	yes	yes	yes	yes	yes	yes	yes	-1	-1	-1
PF3D7_0821400	Uncharacterized protein	Q8IB48	NNNPPT*PVNK	1	NNNPPT(1)PVNK	T	42	1	QPVKKTLIAKNNNPPTPVNKVIKKPDEKVCS	0.00038843	57.175	2	0.55901	0	(TMT6plex)NNNPPT(Phospho)PVNK(TMT6plex)	NA	yes	no	yes	no	yes	yes	yes	-1	0	-1
PF3D7_0821700	60S ribosomal protein L22, putative	Q8IB51	IYITVHIPFS*K	1	IYIT(0.005)VHIPFS(0.995)K	S	99	0.994737	TSDEYKIYITVHIPFSKRYIKYLAKKYIKMH	0.0158769	48.284	2	3.3293	4302900	NA	NA	yes	no	no	no	yes	no	no	0	0	0
PF3D7_0821800	Protein transport protein Sec61 subunit beta	C0H4W6	RNS*NGNSNSIVK	1	RNS(0.999)NGNS(0.001)NSIVK	S	35	0.99908	SNASANGNNSKQRRNSNGNSNSIVKFYGDDS	1.70152e-12	75.911	3	0.19121	3245100	(Acetyl)RN(Deamidated)S(Phospho)N(Deamidated)GNSNSIVK(TMT6plex)	NS(Phospho)N(Deamidated)GNSNSIVK	yes	yes	yes	yes	yes	yes	yes	59.4243	25.7024	59.4243
PF3D7_0821800	Protein transport protein Sec61 subunit beta	C0H4W6	RNSNGNS*NSIVK	1	NS(0.016)NGNS(0.917)NS(0.067)IVK	S	39	0.917248	ANGNNSKQRRNSNGNSNSIVKFYGDDSPGFK	2.72949e-12	110.35	2	4.4974	231290	(TMT6plex)RNSN(Deamidated)GNS(Phospho)NSIVK(TMT6plex)	NSNGNS(Phospho)NSIVK	yes	yes	yes	yes	yes	yes	yes	14.0446	26.3144	26.3144
PF3D7_0821800	Protein transport protein Sec61 subunit beta	C0H4W6	RQS*NAS*ANGNNSK	2	RQS(1)NAS(1)ANGNNSK	S	20	0.999996	PVIVGGMRTPARRRQSNASANGNNSKQRRNS	9.75536e-15	97.502	3	-1.8831	2158600	(TMT6plex)RQS(Phospho)NAS(Phospho)ANGNNSK(TMT6plex)	NA	yes	no	yes	no	yes	yes	yes	61.143	0	61.143
PF3D7_0822800	U5 snrnp-specific protein, putative	C0H4X1	ALIKADT*YVLERDENNEVEER	1	ALIKADT(1)YVLERDENNEVEER	T	8	0.999998	________MALIKADTYVLERDENNEVEERK	5.0286e-129	176.29	3	-0.042209	7446000	NA	ADT(Phospho)YVLERDENNEVEER	no	yes	no	yes	yes	yes	yes	0	30.4576	30.4576
PF3D7_0822900	Uncharacterized protein	Q8IB63	FKS*ANNIK	1	FKS(1)ANNIK	S	527	1	TQINLNNVLKELKFKSANNIKYGRDNNFDDI	0.00960308	56.404	3	0.71193	942190	NA	FKS(Phospho)ANNIK	yes	no	no	yes	yes	yes	yes	0	-1	-1
PF3D7_0822900	Uncharacterized protein	Q8IB63	VSS*CPEYQNSNEQYHQK	1	VS(0.092)S(0.902)CPEY(0.004)QNS(0.001)NEQYHQK	S	970	0.902254	CSDNPMLSNDISRVSSCPEYQNSNEQYHQKQ	2.04e-36	112.17	3	0.9898	2858800	(TMT6plex)VSS(Phospho)C(Carbamidomethyl)PEYQNSNEQYHQK(TMT6plex)	VSS(Phospho)C(Carbamidomethyl)PEYQNSNEQYHQK	yes	yes	yes	yes	yes	yes	yes	20.7566	12.2841	20.7566
PF3D7_0822900	Uncharacterized protein	Q8IB63	YINDGS*DDLETYKK	1	YINDGS(1)DDLETYKK	S	551	0.999982	DNNFDDITEKYINDGSDDLETYKKNSSINDE	6.4e-27	138.91	2	2.5316	54772000	(TMT6plex)YINDGS(Phospho)DDLETYK(TMT6plex)K(TMT6plex)	YINDGS(Phospho)DDLETYK	yes	yes	yes	yes	yes	yes	yes	36.8694	44.3593	44.3593
PF3D7_0822900	Uncharacterized protein	Q8IB63	GNNS*ECGNIVEEQNNGDSLDER	1	GNNS(1)ECGNIVEEQNNGDSLDER	S	407	1	YVNTENVIDQGKGNNSECGNIVEEQNNGDSL	9.25527e-58	102.21	3	2.553	3721300	(TMT6plex)GNNS(Phospho)EC(Carbamidomethyl)GNIVEEQNNGDSLDER	GNNS(Phospho)EC(Carbamidomethyl)GNIVEEQNNGDSLDER	yes	yes	yes	yes	yes	yes	yes	100.149	129.533	129.533
PF3D7_0822900	Uncharacterized protein	Q8IB63	DNNFDDIT*EK	1	DNNFDDIT(1)EK	T	543	1	ANNIKYGRDNNFDDITEKYINDGSDDLETYK	5.98e-08	106.54	2	2.2041	443760	NA	DNNFDDIT(Phospho)EK	no	yes	no	yes	yes	yes	yes	0	-1	-1
PF3D7_0822900	Uncharacterized protein	Q8IB63	NSSINDEEPY*HYTNFVK	1	NS(0.007)S(0.095)INDEEPY(0.886)HY(0.009)T(0.003)NFVK	Y	569	0.886098	LETYKKNSSINDEEPYHYTNFVKHYVTKVGI	5.54e-58	104.26	3	0.15703	10224000	(TMT6plex)NSSINDEEPY(Phospho)HYTNFVK(TMT6plex)	NSSINDEEPY(Phospho)HYTNFVK	yes	no	yes	yes	yes	yes	yes	40.5601	12.3165	40.5601
PF3D7_0822900	Uncharacterized protein	Q8IB63	NSS*INDEEPYHYTNFVK	1	NS(0.147)S(0.853)INDEEPYHYTNFVK	S	562	0.85311	INDGSDDLETYKKNSSINDEEPYHYTNFVKH	5.69534e-15	93.776	3	-1.1029	81201000	(TMT6plex)NSS(Phospho)INDEEPYHYTN(Deamidated)FVK(TMT6plex)	NSS(Phospho)INDEEPYHYTNFVK	yes	yes	yes	yes	yes	yes	yes	15.0819	14.023	15.0819
PF3D7_0822900	Uncharacterized protein	Q8IB63	NYNT*MVNDHNINCTK	1	NYNT(1)MVNDHNINCTK	T	670	0.999794	SNINQSYSNMIRNYNTMVNDHNINCTKTNIN	5.00379e-07	85.087	2	1.2761	726300	(TMT6plex)NYNT(Phospho)M(Oxidation)VNDHN(Deamidated)INC(Carbamidomethyl)TK(TMT6plex)	NYNT(Phospho)MVNDHNINC(Carbamidomethyl)TK	yes	yes	yes	yes	yes	yes	yes	32.2766	26.3144	32.2766
PF3D7_0822900	Uncharacterized protein	Q8IB63	VSNMEMHS*NNIENISNCIQK	1	VSNMEMHS(0.996)NNIENIS(0.004)NCIQK	S	497	0.995559	SYNEENEKVSNMEMHSNNIENISNCIQKKKT	3.7e-28	69.071	3	-1.8952	4255000	(TMT6plex)VSNM(Oxidation)EMHS(Phospho)NNIENISNC(Carbamidomethyl)IQK(TMT6plex)	VSNMEMHS(Phospho)NNIENISNC(Carbamidomethyl)IQK	yes	no	yes	yes	yes	yes	yes	34.9019	6.91827	34.9019
PF3D7_0822900	Uncharacterized protein	Q8IB63	SYS*STTNEEQEKDKR	1	S(0.002)Y(0.002)S(0.965)S(0.025)T(0.006)T(0.001)NEEQEKDKR	S	627	0.964548	KNSYDTNSFQYNKSYSSTTNEEQEKDKREYG	8.34283e-37	118.31	3	-2.2009	0	NA	SYS(Phospho)STTNEEQEKDKR	no	yes	no	yes	yes	yes	yes	0	14.023	14.023
PF3D7_0822900	Uncharacterized protein	Q8IB63	DILSNPFTTSS*YNEENEK	1	DILSNPFTT(0.008)S(0.187)S(0.804)YNEENEK	S	482	0.804437	ELKVKDILSNPFTTSSYNEENEKVSNMEMHS	2.91e-21	91.276	2	-2.6181	851930	NA	DILSNPFTTSS(Phospho)YNEENEK	no	yes	no	yes	yes	yes	no	0	0	0
PF3D7_0822900	Uncharacterized protein	Q8IB63	ESNYEDPHLNACLS*DSNIDGVNINQNEEELK	1	ESNYEDPHLNACLS(0.79)DS(0.21)NIDGVNINQNEEELK	S	452	0.78974	MKESNYEDPHLNACLSDSNIDGVNINQNEEE	5.05932e-50	94.15	3	0.42928	5569900	NA	ESNYEDPHLNAC(Carbamidomethyl)LS(Phospho)DSNIDGVNINQNEEELK	no	yes	no	yes	yes	yes	yes	0	14.0446	14.0446
PF3D7_0822900	Uncharacterized protein	Q8IB63	GNNSECGNIVEEQNNGDS*LDER	1	GNNSECGNIVEEQNNGDS(1)LDER	S	421	1	NSECGNIVEEQNNGDSLDERKEKNMKSAIRF	5.1496e-72	165.47	2	-0.88702	4924000	(TMT6plex)GNNSEC(Carbamidomethyl)GNIVEEQNNGDS(Phospho)LDER	GNNSEC(Carbamidomethyl)GNIVEEQNNGDS(Phospho)LDER	yes	yes	yes	yes	yes	yes	yes	65.0605	33.2071	65.0605
PF3D7_0822900	Uncharacterized protein	Q8IB63	KKT*QINLNNVLK	1	KKT(1)QINLNNVLK	T	512	1	SNNIENISNCIQKKKTQINLNNVLKELKFKS	0.000803254	51.03	3	-0.98544	0	(Acetyl)K(TMT6plex)K(TMT6plex)T(Phospho)Q(Deamidated)INLNNVLK(TMT6plex)	NA	yes	no	yes	no	yes	yes	yes	-1	0	-1
PF3D7_0822900	Uncharacterized protein	Q8IB63	LDCLS*KS*FSK	2	LDCLS(1)KS(0.992)FS(0.008)K	S	695	0.999767	TKTNINCTNPKLDCLSKSFSKIRKINLCNSA	1.59e-05	63.185	3	-1.1789	478840	NA	NA	yes	no	no	no	yes	no	no	0	0	0
PF3D7_0822900	Uncharacterized protein	Q8IB63	NVTDHINIES*ISK	1	NVT(0.007)DHINIES(0.899)IS(0.093)K	S	823	0.899433	ERVNIKNVTDHINIESISKNVECFDNNYYDI	0.0007247	53.395	3	3.2259	946280	(TMT6plex)NVTDHINIES(Phospho)ISK(TMT6plex)	NA	yes	no	yes	no	yes	yes	yes	14.631	0	14.631
PF3D7_0822900	Uncharacterized protein	Q8IB63	VSSCPEYQNS*NEQYHQK	1	VSSCPEYQNS(1)NEQYHQK	S	977	1	SNDISRVSSCPEYQNSNEQYHQKQSSMTNSI	6.67e-287	165.17	3	4.0156	25773000	(TMT6plex)VSSC(Carbamidomethyl)PEYQNS(Phospho)N(Deamidated)EQYHQK(TMT6plex)	VSSC(Carbamidomethyl)PEYQNS(Phospho)NEQYHQK	yes	yes	yes	yes	yes	yes	yes	47.0877	12.327	47.0877
PF3D7_0822900	Uncharacterized protein	Q8IB63	SNIYNNS*SSHK	1	SNIYNNS(0.818)S(0.161)S(0.02)HK	S	1002	0.818218	SMTNSINSKSNIYNNSSSHKLLNTEKKKNTS	3.85e-19	96.673	2	0.26142	389710	(TMT6plex)SNIYNNS(Phospho)SSHK(TMT6plex)	NA	yes	no	yes	no	yes	yes	yes	14.023	0	14.023
PF3D7_0822900	Uncharacterized protein	Q8IB63	SNIYNNSS*S*HKLLNTEK	2	SNIY(0.002)NNS(0.08)S(0.958)S(0.958)HKLLNT(0.002)EK	S	1003	0.95785	MTNSINSKSNIYNNSSSHKLLNTEKKKNTSN	1e-19	84.753	3	1.4066	1165000	(TMT6plex)SNIYNNSS(Phospho)S(Phospho)HK(TMT6plex)LLNTEK(TMT6plex)	NA	yes	no	yes	no	yes	yes	no	11.0996	0	11.0996
PF3D7_0822900	Uncharacterized protein	Q8IB63	SYSST*TNEEQEKDKR	1	S(0.002)Y(0.001)S(0.013)S(0.049)T(0.767)T(0.169)NEEQEKDKR	T	629	0.767031	SYDTNSFQYNKSYSSTTNEEQEKDKREYGFN	4.87e-05	44.367	4	-0.09245	930710	NA	NA	yes	yes	no	no	yes	no	no	0	0	0
PF3D7_0822900	Uncharacterized protein	Q8IB63	SYSSTT*NEEQEKDKR	1	SY(0.001)S(0.01)S(0.04)T(0.171)T(0.778)NEEQEKDKR	T	630	0.778242	YDTNSFQYNKSYSSTTNEEQEKDKREYGFNN	2.75e-07	53.377	3	-2.2716	0	(TMT6plex)SYSSTT(Phospho)NEEQEK(TMT6plex)DK(TMT6plex)R	NA	yes	no	yes	no	yes	yes	yes	17.0115	0	17.0115
PF3D7_0823200	RNA-binding protein, putative	Q8IB66	YNTYS*ISR	1	YNT(0.001)YS(0.992)IS(0.007)R	S	283	0.992244	YGGMDSPNQMRYNTYSISR____________	0.000242107	70.942	2	-0.66712	0	(TMT6plex)YNTYS(Phospho)ISR	YNTYS(Phospho)ISR	yes	no	yes	yes	yes	yes	yes	11.0996	26.3144	26.3144
PF3D7_0823200	RNA-binding protein, putative	Q8IB66	FAS*YKYNNSNDAQGGNK	1	FAS(0.811)Y(0.173)KY(0.014)NNS(0.002)NDAQGGNK	S	86	0.810915	CIFPNSQRPLDVRFASYKYNNSNDAQGGNKN	4.36241e-07	60.631	3	1.8009	3456500	NA	FAS(Phospho)YKYNNSNDAQGGNK	no	yes	no	yes	yes	yes	no	0	9.34047	9.34047
PF3D7_0823200	RNA-binding protein, putative	Q8IB66	YNT*YSISR	1	YNT(0.999)YS(0.001)ISR	T	281	0.999058	LMYGGMDSPNQMRYNTYSISR__________	0.00203286	112.71	2	0.8585	293760	NA	YNT(Phospho)YSISR	no	yes	no	yes	yes	yes	no	0	12.2841	12.2841
PF3D7_0823300	Histone acetyltransferase GCN5 (EC 2.3.1.48)	Q8IB67	MNS*NENNNTTTTIIK	1	MNS(1)NENNNTTTTIIK	S	666	1	NNNSDSNNKKSIKMNSNENNNTTTTIIKNIR	2.19e-17	96.143	2	1.8306	6374900	(TMT6plex)MNS(Phospho)NENNNTTTTIIK(TMT6plex)	MNS(Phospho)NENNNTTTTIIK	no	yes	yes	yes	yes	yes	yes	17.7668	99.7591	99.7591
PF3D7_0823800	DnaJ protein, putative	Q8IB72	ASNDSY*ENSDVNGAVSK	1	AS(0.011)NDS(0.204)Y(0.785)ENSDVNGAVSK	Y	10	0.784983	______MGRKASNDSYENSDVNGAVSKRKSK	1.11445e-34	101.05	2	1.2366	10934000	(TMT6plex)ASNDSY(Phospho)ENSDVNGAVSK(TMT6plex)	ASNDSY(Phospho)ENSDVNGAVSK	yes	yes	yes	yes	yes	yes	yes	12.327	20.9151	20.9151
PF3D7_0823800	DnaJ protein, putative	Q8IB72	KASNDSYENSDVNGAVS*K	1	S(1)KGKDDINDIMNDLNK	S	24	1	SYENSDVNGAVSKRKSKGKDDINDIMNDLNK	1.51829e-07	80.382	3	0.24659	4643400	(TMT6plex)K(TMT6plex)ASNDSYENSDVN(Deamidated)GAVS(Phospho)K(TMT6plex)	KASNDSYENSDVN(Deamidated)GAVS(Phospho)K	yes	yes	yes	yes	yes	yes	no	2.36964	4.59466	4.59466
PF3D7_0823800	DnaJ protein, putative	Q8IB72	KAS*NDS*YENSDVNGAVSK	2	KAS(0.998)NDS(0.992)Y(0.01)ENSDVNGAVSK	S	9	0.991625	_______MGRKASNDSYENSDVNGAVSKRKS	6.58735e-42	118.54	2	4.461	25621000	(TMT6plex)K(TMT6plex)AS(Phospho)NDS(Phospho)YENSDVN(Deamidated)GAVSK(TMT6plex)	KAS(Phospho)NDS(Phospho)YENSDVNGAVSK	yes	yes	yes	yes	yes	yes	no	6.65031	6.08433	6.65031
PF3D7_0823800	DnaJ protein, putative	Q8IB72	KAS*NDSYENS*DVNGAVSK	2	KAS(1)NDSYENS(1)DVNGAVSK	S	13	0.999999	___MGRKASNDSYENSDVNGAVSKRKSKGKD	1.79176e-57	165.53	2	0.31751	14492000	(TMT6plex)K(TMT6plex)AS(Phospho)N(Deamidated)DSYENS(Phospho)DVNGAVSK(TMT6plex)	KAS(Phospho)NDSYENS(Phospho)DVNGAVSK	yes	yes	yes	yes	yes	yes	yes	0	16.665	16.665
PF3D7_0824400	Nucleoside transporter 2	Q8IB78	YYES*ITEKK	1	YYES(0.983)IT(0.017)EKK	S	286	0.983316	KNNKNSRDDSYKYYESITEKKSQNISYPINI	4.3423e-05	94.767	2	-0.92366	0	NA	YYES(Phospho)ITEKK	no	yes	no	yes	yes	yes	yes	0	20.4116	20.4116
PF3D7_0824400	Nucleoside transporter 2	Q8IB78	TENTESKYSLT*K	1	ILQES(0.004)HS(0.996)K	S	355	0.995612	TSNEIGDHKILQESHSKNKKFNDILLNENKT	0.0114101	78.342	2	-1.0045	263290	(TMT6plex)ILQESHS(Phospho)K(TMT6plex)	TENTESKYSLT(Phospho)K	yes	yes	yes	yes	yes	yes	yes	26.3144	15.7303	26.3144
PF3D7_0824400	Nucleoside transporter 2	Q8IB78	IINEDDES*LLNMK	1	IINEDDES(1)LLNMK	S	27	1	MDGITENKIINEDDESLLNMKKEEIILNGKF	1.65917e-05	75.316	2	-0.95162	441530	NA	IINEDDES(Phospho)LLNM(Oxidation)K	no	yes	no	yes	yes	yes	yes	0	-1	-1
PF3D7_0824400	Nucleoside transporter 2	Q8IB78	FNDILLNENKT*LS*LTHSK	2	FNDILLNENKT(0.976)LS(0.81)LT(0.2)HS(0.014)K	T	370	0.97621	SKNKKFNDILLNENKTLSLTHSKKEDNIDDE	5.84978e-15	60.472	2	-2.9015	0	NA	FNDILLNENKT(Phospho)LS(Phospho)LTHSK	no	yes	no	yes	yes	yes	no	0	6.65031	6.65031
PF3D7_0824400	Nucleoside transporter 2	Q8IB78	TLS*LTHSK	1	T(0.002)LS(0.989)LT(0.008)HSK	S	372	0.989382	NKKFNDILLNENKTLSLTHSKKEDNIDDENK	5.84978e-15	71.03	2	1.3273	258700	NA	TLS(Phospho)LTHSK	no	yes	no	yes	yes	yes	yes	0	29.2665	29.2665
PF3D7_0824400	Nucleoside transporter 2	Q8IB78	TENTESKYS*LTK	1	TENTES(0.001)KYS(0.999)LTK	S	318	0.998935	SIIYESKTENTESKYSLTKNDSNSVGIKSSS	2.02698e-26	150.05	2	-0.37811	175090	(TMT6plex)TENTESK(TMT6plex)YS(Phospho)LTK(TMT6plex)	TENTESKYS(Phospho)LTK	no	yes	yes	yes	yes	yes	no	0	9.34047	9.34047
PF3D7_0824400	Nucleoside transporter 2	Q8IB78	TENTESKYSLTKNDS*NSVGIK	1	TENT(0.008)ES(0.13)KY(0.09)S(0.563)LT(0.211)KNDS(0.917)NS(0.081)VGIK	S	324	0.916781	KTENTESKYSLTKNDSNSVGIKSSSNNTNNM	5.49756e-27	68.461	3	-0.56334	3677600	(TMT6plex)NDS(Phospho)NSVGIK(TMT6plex)	NDS(Phospho)NSVGIK	yes	yes	yes	yes	yes	yes	yes	18.5329	26.3144	26.3144
PF3D7_0824400	Nucleoside transporter 2	Q8IB78	S*QNISYPININSIIYESK	1	S(0.96)QNIS(0.034)Y(0.006)PININS(0.001)IIYESK	S	292	0.9597	RDDSYKYYESITEKKSQNISYPININSIIYE	1.5e-09	43.233	3	0.58666	788020	(TMT6plex)S(Phospho)QNISYPININ(Deamidated)SIIYESK(TMT6plex)	S(Phospho)QNISYPIN(Deamidated)INSIIYESK	yes	no	yes	yes	yes	yes	yes	18.8224	20.7774	20.7774
PF3D7_0824400	Nucleoside transporter 2	Q8IB78	NSRDDS*YKYYESITEK	1	DDS(1)YKYYESITEK	S	280	1	IYTEERKNNKNSRDDSYKYYESITEKKSQNI	4.81e-19	136.63	2	-1.9195	2506500	(TMT6plex)NSRDDS(Phospho)YK(TMT6plex)YYESITEK(TMT6plex)	DDS(Phospho)YKYYESITEK	yes	yes	yes	yes	yes	yes	yes	8.13609	23.098	23.098
PF3D7_0824400	Nucleoside transporter 2	Q8IB78	TENT*ESKYS*LTK	2	TENT(0.979)ES(0.064)KY(0.003)S(0.819)LT(0.135)K	T	313	0.979365	PININSIIYESKTENTESKYSLTKNDSNSVG	0.000401383	66.826	2	-2.0411	175090	NA	NA	no	yes	no	no	yes	no	no	0	0	0
PF3D7_0825300	Uncharacterized protein	Q8IB87	NNDS*EDNFLR	1	NNDS(1)EDNFLR	S	98	1	QIENELRNTKYKNNDSEDNFLRYDDIDKNKF	1.66e-08	105.25	2	0.40392	328190	NA	NNDS(Phospho)EDNFLR	no	yes	no	yes	yes	yes	yes	0	-1	-1
PF3D7_0826100	E3 ubiquitin-protein ligase, putative	Q8IB94	DVLSTAS*IR	1	DVLS(0.001)T(0.046)AS(0.952)IR	S	6576	0.952379	DSLTPELRRDVLSTASIRFIRTLTDDMIEEA	0.00122844	74.962	2	2.95	0	NA	DVLSTAS(Phospho)IR	no	yes	no	yes	yes	yes	no	0	0	0
PF3D7_0826100	E3 ubiquitin-protein ligase, putative	Q8IB94	IDS*LKNEGEK	1	IDS(1)LKNEGEK	S	4155	1	NPSNNMNLQDFTKIDSLKNEGEKIKETNKNE	4.46999e-12	97.463	2	-1.6489	909230	NA	IDS(Phospho)LKNEGEK	no	yes	no	yes	yes	yes	yes	0	-1	-1
PF3D7_0826100	E3 ubiquitin-protein ligase, putative	Q8IB94	NNS*VPYIHR	1	NNS(1)VPYIHR	S	5877	1	TENRNLYDNRLNRNNSVPYIHRNVERLNNFP	1.79292e-07	110.84	2	-0.54788	684110	(TMT6plex)NNS(Phospho)VPYIHR	NNS(Phospho)VPYIHR	yes	yes	yes	yes	yes	yes	yes	22.4511	47.0877	47.0877
PF3D7_0826100	E3 ubiquitin-protein ligase, putative	Q8IB94	YFS*NSEES*IKR	2	Y(0.003)FS(0.996)NS(0.014)EES(0.987)IKR	S	1784	0.995776	TNYRKAEKSKFKRYFSNSEESIKRSLRKSNS	0.000986076	81.526	2	-0.88502	1143300	NA	NA	no	yes	no	no	yes	no	no	0	0	0
PF3D7_0826500	Ubiquitin conjugation factor E4 B, putative	C0H4Y0	NGS*LDEDLNRDEREGINISNESNNR	1	NGS(1)LDEDLNRDER	S	726	1	GVVENNQMNESGRNGSLDEDLNRDEREGINI	2.32e-19	145.94	3	0.62399	12319000	(TMT6plex)NGS(Phospho)LDEDLNRDEREGINISNESNNR	NGS(Phospho)LDEDLN(Deamidated)RDEREGINISNESNNR	yes	yes	yes	yes	yes	yes	yes	15.8897	9.47534	15.8897
PF3D7_0826500	Ubiquitin conjugation factor E4 B, putative	C0H4Y0	S*MPVNTTDSSTNNITTNR	1	S(1)MPVNTTDSSTNNITTNR	S	253	1	DIKKESDKNLLSTCKSMPVNTTDSSTNNITT	9.71e-52	168.64	2	1.6654	4094100	(TMT6plex)S(Phospho)MPVNTTDSSTNNITTNR	S(Phospho)MPVNTTDSSTNNITTNR	yes	yes	yes	yes	yes	yes	yes	59.1706	65.8288	65.8288
PF3D7_0826500	Ubiquitin conjugation factor E4 B, putative	C0H4Y0	EGINISNES*NNR	1	EGINIS(0.001)NES(0.999)NNR	S	745	0.998529	DLNRDEREGINISNESNNRVSLGINNNEENT	7.90925e-07	94.532	2	-3.2073	629180	(TMT6plex)EGINISNES(Phospho)NNR	EGINISNES(Phospho)NNR	no	yes	yes	yes	yes	yes	no	12.327	4.52213	12.327
PF3D7_0826500	Ubiquitin conjugation factor E4 B, putative	C0H4Y0	KKDS*QQENEQEANSNSYLNATTR	1	KKDS(1)QQENEQEANSNSYLNATTR	S	964	1	SEIKRREENNKKKKDSQQENEQEANSNSYLN	2.97175e-75	148.84	3	2.0693	1971300	(TMT6plex)K(TMT6plex)K(TMT6plex)DS(Phospho)QQENEQ(Deamidated)EANSNSYLNATTR	KKDS(Phospho)QQENEQ(Deamidated)EANSNSYLNATTR	no	yes	yes	yes	yes	yes	yes	43.7038	60.294	60.294
PF3D7_0826700	Receptor for activated c kinase	Q8IBA0	LIVWNINT*DDDSGEIGTAKK	1	LIVWNINT(0.996)DDDS(0.004)GEIGTAK	T	54	0.996127	VSASRDKKLIVWNINTDDDSGEIGTAKKSLT	1.13482e-37	91.238	2	0.29615	2866400	NA	LIVWNINT(Phospho)DDDSGEIGTAKK	no	yes	no	yes	yes	yes	yes	0	67.6855	67.6855
PF3D7_0827900	Protein disulfide-isomerase (EC 5.3.4.1)	C0H4Y6	KYDS*IIVAK	1	KYDS(1)IIVAK	S	406	0.999987	EPVYEDLGRKLKKYDSIIVAKMDGTLNETPI	2.0307e-11	87.216	2	-0.22551	12684000	(TMT6plex)K(TMT6plex)YDS(Phospho)IIVAK(TMT6plex)	YDS(Phospho)IIVAK	yes	yes	yes	yes	yes	yes	yes	11.0996	26.3574	26.3574
PF3D7_0829000	Uncharacterized protein	Q8IBC1	KES*IINEGIHK	1	KES(1)IINEGIHK	S	125	1	ENKNTERKGSYIRKESIINEGIHKMGDMNCY	1.59828e-19	155.64	2	-0.2295	3343500	(TMT6plex)K(TMT6plex)ES(Phospho)IINEGIHK(TMT6plex)	KES(Phospho)IINEGIHK	yes	yes	yes	yes	yes	yes	yes	-1	-1	-1
PF3D7_0903200	Ras-related protein RAB7 (EC 3.6.5.2)	C0H516	FQS*LGVAFYR	1	FQS(1)LGVAFYR	S	72	1	ITMQIWDTAGQERFQSLGVAFYRGADCCVLV	1.4e-08	131.17	2	-0.97412	548510	NA	FQS(Phospho)LGVAFYR	no	yes	no	yes	yes	yes	yes	0	104.477	104.477
PF3D7_0903400	DEAD/DEAH box helicase, putative (EC 3.6.4.13)	Q8I3B4	KGDVNNSNS*IIK	1	KGDVNNSNS(1)IIK	S	1177	0.999539	NLKKASKKGDVNNSNSIIKSLDDIYKYKLES	1.22596e-18	101.01	2	-0.86677	243560	(TMT6plex)K(TMT6plex)GDVNNSNS(Phospho)IIK(TMT6plex)	KGDVNNSNS(Phospho)IIK	yes	yes	yes	yes	yes	yes	yes	22.8513	22.8513	22.8513
PF3D7_0903400	DEAD/DEAH box helicase, putative (EC 3.6.4.13)	Q8I3B4	KGDVNNS*NSIIK	1	KGDVNNS(1)NSIIK	S	1175	0.999646	DVNLKKASKKGDVNNSNSIIKSLDDIYKYKL	7.98e-19	76.82	3	-0.37311	1049500	(TMT6plex)K(TMT6plex)GDVNNS(Phospho)NSIIK(TMT6plex)	GDVNNS(Phospho)NSIIK	yes	yes	yes	yes	yes	yes	yes	20.4116	32.2766	32.2766
PF3D7_0903600	conserved Plasmodium protein, unknown function, unspecified product	NA	GLS*EQNS*KDNTVINESLR	2	GLS(0.959)EQNS(0.994)KDNT(0.046)VINES(0.001)LR	S	174	0.95858	EHLDKEESDNEEKGLSEQNSKDNTVINESLR	2.17e-17	54.521	3	-4.2152	0	(TMT6plex)GLS(Phospho)EQNS(Phospho)K(TMT6plex)DNTVINESLR	GLS(Phospho)EQNS(Phospho)KDNTVINESLR	yes	no	yes	yes	yes	yes	yes	36.1955	47.8171	47.8171
PF3D7_0903600	conserved Plasmodium protein, unknown function, unspecified product	NA	GLSEQNS*KDNT*VINESLR	2	GLS(0.087)EQNS(0.991)KDNT(0.912)VINES(0.01)LR	S	182	0.912067	DNEEKGLSEQNSKDNTVINESLRTEIKQLKE	4.09e-17	44.734	3	-2.793	525910	(TMT6plex)GLSEQNS(Phospho)K(TMT6plex)DN(Deamidated)T(Phospho)VINESLR	GLSEQNS(Phospho)KDN(Deamidated)T(Phospho)VINESLR	yes	no	yes	yes	yes	yes	no	12.7664	0	12.7664
PF3D7_0903600	conserved Plasmodium protein, unknown function, unspecified product	NA	GLSEQNS*KDNTVINESLR	1	GLS(0.293)EQNS(0.995)KDNT(0.709)VINES(0.003)LR	S	178	0.995063	KEESDNEEKGLSEQNSKDNTVINESLRTEIK	2e-22	69.188	3	0.33246	15951000	(TMT6plex)GLSEQNS(Phospho)K(TMT6plex)DNTVINESLR	NA	yes	no	yes	no	yes	yes	yes	25.7024	0	25.7024
PF3D7_0904100	AP-4 complex subunit epsilon, putative	Q8I3A8	EVYNIDQGQNDDT*DAIEKR	1	EVYNIDQGQNDDT(1)DAIEKR	T	886	0.999955	WKKEVYNIDQGQNDDTDAIEKRDMEKKKKKK	1.20322e-49	91.166	3	2.2519	797850	(TMT6plex)EVYNIDQGQN(Deamidated)DDT(Phospho)DAIEK(TMT6plex)R	EVYN(Deamidated)IDQGQNDDT(Phospho)DAIEKR	no	yes	yes	yes	yes	yes	yes	29.9845	7.44231	29.9845
PF3D7_0904100	AP-4 complex subunit epsilon, putative	Q8I3A8	S*VQREEAADFNK	1	S(1)VQREEAADFNK	S	960	1	EVINKDKVKKKKKKKSVQREEAADFNKGIKN	7.44e-05	76.341	2	0.8338	448100	NA	S(Phospho)VQREEAADFNK	no	yes	no	yes	yes	yes	yes	0	-1	-1
PF3D7_0904100	AP-4 complex subunit epsilon, putative	Q8I3A8	FDDNKDIHYS*K	1	FDDNKDIHY(0.058)S(0.942)K	S	1106	0.942048	EQNYERFDDNKDIHYSKEFNRFPSDNYHNKI	0.000955004	48.527	3	4.0057	1538300	(TMT6plex)FDDNK(TMT6plex)DIHYS(Phospho)K(TMT6plex)	NA	yes	no	yes	no	yes	yes	no	0	0	0
PF3D7_0904600	Ubiquitin specific protease, putative	Q8I3A3	IYYDS*IENLDDVVKK	1	IY(0.008)Y(0.146)DS(0.846)IENLDDVVKK	S	1123	0.84611	NESNNNRNEKKIYYDSIENLDDVVKKRKHIK	1.84778e-05	65.949	3	2.8651	788020	NA	KIYYDS(Phospho)IENLDDVVK	no	yes	no	yes	yes	yes	no	0	0	0
PF3D7_0904600	Ubiquitin specific protease, putative	Q8I3A3	GNLNGS*VEIYELKR	1	GNLNGS(1)VEIYELKR	S	962	1	NEKDDENKCKGNLNGSVEIYELKREFEENNN	3.96e-100	136.34	3	4.4177	279280	(TMT6plex)GNLNGS(Phospho)VEIYELK(TMT6plex)R	GNLN(Deamidated)GS(Phospho)VEIYELKR	yes	no	yes	yes	yes	yes	yes	25.7024	48.1234	48.1234
PF3D7_0904800	Replication protein A1, small	Q8I3A1	RS*LNDDTNDSKK	1	RS(0.985)LNDDT(0.015)NDSKK	S	471	0.984978	LLIANNNDNSHRAKRSLNDDTNDSKKQKL__	1.18e-15	80.632	3	-1.0206	1230600	(TMT6plex)S(Phospho)LNDDTNDSK(TMT6plex)K(TMT6plex)	S(Phospho)LNDDTNDSKK	yes	no	yes	yes	yes	yes	yes	48.5399	59.1706	59.1706
PF3D7_0904800	Replication protein A1, small	Q8I3A1	KIS*LVNLR	1	KIS(1)LVNLR	S	123	1	HEVKDDGEIKIQKKISLVNLRDIKIATKETP	0.00103395	95.775	2	4.0432	0	(TMT6plex)K(TMT6plex)IS(Phospho)LVNLR	IS(Phospho)LVNLR	yes	yes	yes	yes	yes	yes	yes	-1	-1	-1
PF3D7_0904800	Replication protein A1, small	Q8I3A1	NILS*NDVTQTPDK	1	NILS(0.995)NDVT(0.005)QTPDK	S	263	0.995226	NSGKYEQFTNMRNILSNDVTQTPDKHYSISD	1e-25	72.433	2	-1.9933	3068100	(TMT6plex)NILS(Phospho)NDVTQTPDK(TMT6plex)	NILS(Phospho)NDVTQTPDK	yes	yes	yes	yes	yes	yes	yes	25.5535	42.6814	42.6814
PF3D7_0904800	Replication protein A1, small	Q8I3A1	SLNDDT*NDSKK	1	S(0.024)LNDDT(0.822)NDS(0.154)KK	T	476	0.822223	NNDNSHRAKRSLNDDTNDSKKQKL_______	1.39681e-08	75.819	3	-0.28559	1431700	NA	NA	yes	no	no	no	yes	no	no	0	0	0
PF3D7_0904900	Copper-transporting ATPase (EC 3.6.3.54)	Q8I3A0	SILNSIVS*FITDK	1	SILNS(0.019)IVS(0.912)FIT(0.069)DK	S	2153	0.912245	NSCMGENKSILNSIVSFITDKNKKNKYNKIL	0.000843223	50.222	3	2.5154	303150	(TMT6plex)SILNSIVS(Phospho)FITDK(TMT6plex)	NA	yes	no	yes	no	yes	yes	yes	22.4511	0	22.4511
PF3D7_0904900	Copper-transporting ATPase (EC 3.6.3.54)	Q8I3A0	SMS*NISK	1	S(0.003)MS(0.988)NIS(0.008)K	S	1652	0.988476	DEEGNFNSNIPIKSMSNISKAFSKDNNSNSI	0.0094894	61.161	2	-0.9365	80515	(TMT6plex)SMS(Phospho)NISK(TMT6plex)	NA	yes	no	yes	no	yes	yes	no	12.3056	0	12.3056
PF3D7_0904900	Copper-transporting ATPase (EC 3.6.3.54)	Q8I3A0	SMSNIS*K	1	S(0.004)MS(0.115)NIS(0.881)K	S	1655	0.880731	GNFNSNIPIKSMSNISKAFSKDNNSNSIIAN	0.00921197	67.897	2	-0.98935	173180	NA	NA	yes	no	no	no	yes	no	no	0	0	0
PF3D7_0905400	High molecular weight rhoptry protein 3	Q8I395	GLEFYKS*SLK	1	GLEFY(0.117)KS(0.841)S(0.042)LK	S	853	0.841058	AEGTSNLKKGLEFYKSSLKLDQLDKEKPKKK	0.00531453	53.448	3	2.994	0	NA	NA	yes	no	no	no	yes	no	no	0	0	0
PF3D7_0907600	Translation initiation factor SUI1, putative	Q8I375	KECQTDLNGIGTNLNS*NDYNK	1	KECQTDLNGIGT(0.001)NLNS(0.999)NDYNK	S	375	0.998881	KECQTDLNGIGTNLNSNDYNKILEHDDITNC	1.99936e-31	103.53	3	-0.93487	1195200	(TMT6plex)K(TMT6plex)EC(Carbamidomethyl)QTDLNGIGTNLNS(Phospho)NDYNK(TMT6plex)	KEC(Carbamidomethyl)QTDLNGIGTNLNS(Phospho)NDYNK	no	yes	yes	yes	yes	yes	yes	0	26.5693	26.5693
PF3D7_0907700	Subunit of proteaseome activator complex,putative	Q8I374	GNNS*S*DFDEREK	2	GNNS(1)S(1)DFDEREK	S	92	1	NKIEENVRKKHKGNNSSDFDEREKKKDSLDG	3.76e-21	115.34	3	0.63203	7732300	(TMT6plex)GNNS(Phospho)S(Phospho)DFDER	NA	yes	yes	yes	no	yes	yes	yes	-1	0	-1
PF3D7_0907700	Subunit of proteaseome activator complex,putative	Q8I374	KKDS*LDGHVK	1	KKDS(1)LDGHVK	S	104	1	GNNSSDFDEREKKKDSLDGHVKHFSNNEDSK	0.000363796	66.004	3	0.65955	3893700	(TMT6plex)K(TMT6plex)DS(Phospho)LDGHVK(TMT6plex)	NA	yes	no	yes	no	yes	yes	yes	-1	0	-1
PF3D7_0908600	Putative tRNA (cytidine(32)/guanosine(34)-2 -O)-methyltransferase (EC 2.1.1.205) (2 -O-ribose RNA methyltransferase TRM7 homolog)	Q8I365	NIS*DEIETK	1	NIS(1)DEIETK	S	373	0.999993	IDYNLCHTTKHNKNISDEIETKEVSSPYEHN	1.8e-07	103.43	2	-1.1509	725530	NA	NIS(Phospho)DEIETK	no	yes	no	yes	yes	yes	yes	0	52.6789	52.6789
PF3D7_0909700	FHA domain protein, putative	Q8I355	EFPNPPS*LYNCR	1	EFPNPPS(1)LYNCR	S	601	0.999956	KDMCILNGKEFPNPPSLYNCRICLCEYENVN	1.6e-05	80.746	2	-0.35188	215340	NA	EFPNPPS(Phospho)LYNC(Carbamidomethyl)R	no	yes	no	yes	yes	yes	yes	0	26.3144	26.3144
PF3D7_0910100	Ran-binding protein, putative	C0H530	KNS*ISDNFNSHDIDNK	1	KNS(0.78)IS(0.052)DNFNS(0.168)HDIDNK	S	429	0.780436	LKDVLSNKNIFAKKNSISDNFNSHDIDNKYL	3.23e-13	67.227	3	2.8946	2016600	(TMT6plex)K(TMT6plex)NS(Phospho)ISDNFNSHDIDNK(TMT6plex)	NA	yes	no	yes	no	yes	yes	no	0	0	0
PF3D7_0910100	Ran-binding protein, putative	C0H530	KNSISDNFNS*HDIDNK	1	KNS(0.008)IS(0.012)DNFNS(0.98)HDIDNK	S	436	0.98009	KNIFAKKNSISDNFNSHDIDNKYLIICDYIY	2.18e-57	104.95	4	4.2792	2916700	(TMT6plex)K(TMT6plex)NSISDNFNS(Phospho)HDIDNK(TMT6plex)	NA	yes	no	yes	no	yes	yes	no	0	0	0
PF3D7_0910300	Uncharacterized protein	Q8I349	LKDELNLDQYES*I	1	LKDELNLDQYES(1)I	S	431	0.999527	IEDRLKDELNLDQYESI______________	0.000204593	70.197	2	-0.25931	651310	NA	LKDELNLDQYES(Phospho)I	no	yes	no	yes	yes	yes	no	0	12.815	12.815
PF3D7_0911100	Uncharacterized protein	Q8I341	S*INPDNSANRK	1	S(1)INPDNSANRK	S	845	0.999944	NCNMLNGNKTLINQKSINPDNSANRKNSNRH	1.24e-11	69.92	3	-0.41524	323440	(TMT6plex)S(Phospho)INPDNSANRK(TMT6plex)	S(Phospho)INPDNSANR	yes	no	yes	yes	yes	yes	yes	76.422	58.7395	76.422
PF3D7_0911100	Uncharacterized protein	Q8I341	LLYSISLES*Y*DEPEHNEELDSKT	2	LLYS(0.019)IS(0.322)LES(0.847)Y(0.811)DEPEHNEELDSKT	S	1152	0.811197	GKNDSKLLYSISLESYDEPEHNEELDSKT__	3.71e-37	70.452	3	3.6027	2643500	(TMT6plex)LLYSISLES(Phospho)Y(Phospho)DEPEHNEELDSK(TMT6plex)T	LLYSISLES(Phospho)Y(Phospho)DEPEHNEELDSKT	yes	no	yes	yes	yes	yes	no	8.86861	0	8.86861
PF3D7_0911100	Uncharacterized protein	Q8I341	LLYSIS*LES*YDEPEHNEELDSKT	2	LLYS(0.035)IS(0.798)LES(0.95)Y(0.217)DEPEHNEELDSKT	S	1151	0.949538	KGKNDSKLLYSISLESYDEPEHNEELDSKT_	3.9e-89	98.151	3	0.46083	3195200	(TMT6plex)LLYSIS(Phospho)LES(Phospho)YDEPEHNEELDSK(TMT6plex)T	NA	yes	no	yes	no	yes	yes	no	11.1207	0	11.1207
PF3D7_0912500	Uncharacterized protein	C0H535	TVDS*FGKVDDNNKK	1	TVDS(1)FGKVDDNNKK	S	95	0.999988	LQSSSNLIFEKKTVDSFGKVDDNNKKTIPSV	2.07379e-26	123.4	2	0.83092	2527800	(TMT6plex)TVDS(Phospho)FGK(TMT6plex)VDDNNK(TMT6plex)K(TMT6plex)	TVDS(Phospho)FGKVDDNNKK	no	yes	yes	yes	yes	yes	yes	13.0972	35.8839	35.8839
PF3D7_0912500	Uncharacterized protein	C0H535	NIIS*TDDNDSYLSEEK	1	NIIS(0.949)T(0.051)DDNDSYLSEEK	S	192	0.949451	DVSSSSQNTLQRNIISTDDNDSYLSEEKKRE	1.49817e-37	135.18	2	1.8339	18424000	NA	NIIS(Phospho)TDDNDSYLSEEK	no	yes	no	yes	yes	yes	no	0	12.2841	12.2841
PF3D7_0912500	Uncharacterized protein	C0H535	NIISTDDNDS*YLSEEK	1	NIIS(0.002)T(0.005)DDNDS(0.984)YLS(0.009)EEK	S	198	0.983804	QNTLQRNIISTDDNDSYLSEEKKRELRRKRF	7.26862e-21	87.654	2	-4.408	797440	NA	NIISTDDNDS(Phospho)YLSEEK	no	yes	no	yes	yes	yes	no	0	10.11	10.11
PF3D7_0912900	26S proteasome regulatory subunit RPN8,putative	Q8I323	S*LENDIEKDK	1	S(1)LENDIEKDK	S	302	1	INNKIENKLNSEKKKSLENDIEKDKIKDKEK	0.00387718	67.997	2	-0.53961	319550	NA	S(Phospho)LENDIEKDK	yes	yes	no	yes	yes	yes	yes	0	-1	-1
PF3D7_0913300	Uncharacterized protein	Q8I319	KINT*IEDIVR	1	KINT(1)IEDIVR	T	347	1	EISSQQELCSFRKINTIEDIVRNNSLSYNGL	0.000583317	74.987	2	-0.31346	317870	(TMT6plex)K(TMT6plex)INT(Phospho)IEDIVR	INT(Phospho)IEDIVR	yes	yes	yes	yes	yes	yes	yes	-1	-1	-1
PF3D7_0913300	Uncharacterized protein	Q8I319	NVS*WSPDKK	1	NVS(1)WSPDKK	S	44	0.99986	MIPPIKDRNNYNRNVSWSPDKKCTNEIKKEI	6.64324e-07	90.913	2	-2.9595	1491700	NA	NVS(Phospho)WSPDKK	no	yes	no	yes	yes	yes	yes	0	32.2766	32.2766
PF3D7_0913300	Uncharacterized protein	Q8I319	NVSWS*PDKK	1	NVS(0.109)WS(0.891)PDKK	S	46	0.890731	PPIKDRNNYNRNVSWSPDKKCTNEIKKEIIH	0.00587392	45.433	3	1.511	169520	NA	NA	yes	no	no	no	yes	no	no	0	0	0
PF3D7_0913600	Uncharacterized protein	Q8I316	NIIT*IFLK	1	NIIT(1)IFLK	T	819	1	FYKSNEVCEYVKNIITIFLKSLNIFNNIIND	0.0335679	47.082	3	1.1325	0	NA	NA	yes	no	no	no	yes	no	no	0	0	0
PF3D7_0914000	Pseudouridylate synthase, putative (EC 4.2.1.70)	Q8I312	DVS*QDVSQDINR	1	DVS(1)QDVSQDINR	S	203	1	QNEKENYNQDVSQDVSQDVSQDINRDISRDV	2.7193e-27	157.2	2	-0.53645	917160	NA	DVS(Phospho)QDVSQDINR	no	yes	no	yes	yes	yes	yes	0	58.9917	58.9917
PF3D7_0914400	Uncharacterized protein	Q8I308	YYS*ADDLLQTTAPR	1	YYS(1)ADDLLQTTAPR	S	126	1	SIQEEHDVEDAHKYYSADDLLQTTAPRTMLE	1.35e-39	166.48	2	-0.65422	2501800	(TMT6plex)YYS(Phospho)ADDLLQTTAPR	YYS(Phospho)ADDLLQTTAPR	yes	yes	yes	yes	yes	yes	yes	17.0115	27.9588	27.9588
PF3D7_0914400	Uncharacterized protein	Q8I308	KYS*NLEVQLIESTQR	1	KY(0.01)S(0.981)NLEVQLIES(0.004)T(0.005)QR	S	64	0.981299	LTEKQEQLSSIQKKYSNLEVQLIESTQRGNQ	1.88e-09	60.561	3	2.272	0	(TMT6plex)K(TMT6plex)YS(Phospho)NLEVQLIESTQR	KYS(Phospho)N(Deamidated)LEVQLIESTQR	yes	no	yes	yes	yes	yes	no	12.2841	0	12.2841
PF3D7_0914400	Uncharacterized protein	Q8I308	SRLS*YEQFNQFLSNIK	1	S(0.062)RLS(0.927)YEQFNQFLS(0.012)NIK	S	198	0.926514	NTDGRAFFRNARSRLSYEQFNQFLSNIKKLN	2.07e-44	96.234	3	0.45936	1363500	(TMT6plex)SRLS(Phospho)YEQFNQFLSNIK(TMT6plex)	NA	yes	no	yes	no	yes	yes	no	0	0	0
PF3D7_0914400	Uncharacterized protein	Q8I308	YYSADDLLQT*TAPR	1	YYS(0.034)ADDLLQT(0.792)T(0.174)APR	T	133	0.791649	VEDAHKYYSADDLLQTTAPRTMLEMNGNEDS	8.17e-55	119.54	2	2.5614	0	(TMT6plex)YYSADDLLQ(Deamidated)T(Phospho)TAPR	NA	yes	no	yes	no	yes	yes	yes	17.0115	0	17.0115
PF3D7_0914600	Transcription elongation factor 1 homolog	Q8I306	S*KGIGELACLK	1	S(1)KGIGELACLK	S	41	1	PFCSYKKSVDIKLHRSKGIGELACLKCGVKY	1.29106e-08	93.478	2	2.2263	0	NA	S(Phospho)KGIGELAC(Carbamidomethyl)LK	no	yes	no	yes	yes	yes	yes	0	-1	-1
PF3D7_0914700	Transporter, putative	Q8I305	AS*DVS*KENISQLK	2	AS(1)DVS(1)KENISQLK	S	3	1	_____________MASDVSKENISQLKYEGQ	2.06e-84	199.84	2	0.34192	31186000	(Acetyl)AS(Phospho)DVS(Phospho)K(TMT6plex)ENISQLK(TMT6plex)	(Acetyl)AS(Phospho)DVS(Phospho)KENISQLK	yes	yes	yes	yes	yes	yes	yes	24.9985	47.8171	47.8171
PF3D7_0914700	Transporter, putative	Q8I305	NNNNNNNNNNNGIFQEMENLES*GKR	1	NNNNNNNNNNNGIFQEMENLES(1)GKR	S	289	1	NNNNNGIFQEMENLESGKRSSINISDRNSLS	1.27945e-42	106.28	3	-1.8214	8597900	(TMT6plex)NNNNNNNNNNN(Deamidated)GIFQEMENLES(Phospho)GK(TMT6plex)R	NNNNNNNNN(Deamidated)N(Deamidated)N(Deamidated)GIFQEMENLES(Phospho)GKR	no	yes	yes	yes	yes	yes	yes	-1	-1	-1
PF3D7_0914700	Transporter, putative	Q8I305	ATGSS*MTDKK	1	ATGS(0.027)S(0.967)MT(0.006)DK	S	262	0.966841	GQDNIQINSERATGSSMTDKKNNNNNNNNNN	0.0013537	69.721	2	-2.0696	151800	(TMT6plex)ATGSS(Phospho)MTDK(TMT6plex)	ATGSS(Phospho)MTDKK	yes	no	yes	yes	yes	yes	yes	14.023	0	14.023
PF3D7_0914700	Transporter, putative	Q8I305	ASDVSKENIS*QLK	1	ASDVSKENIS(1)QLK	S	11	0.999986	_____MASDVSKENISQLKYEGQAPNDLKIN	6.48001e-12	99.663	2	-2.101	1096100	NA	(Acetyl)ASDVSKENIS(Phospho)QLK	yes	yes	no	yes	yes	yes	yes	0	17.2497	17.2497
PF3D7_0914700	Transporter, putative	Q8I305	S*SINISDR	1	S(0.994)S(0.006)INISDR	S	293	0.993542	NGIFQEMENLESGKRSSINISDRNSLSKPQN	1.70444e-11	157.75	2	4.4119	654280	(TMT6plex)S(Phospho)SINISDR	S(Phospho)SINISDR	yes	yes	yes	yes	yes	yes	yes	13.2968	20	20
PF3D7_0914700	Transporter, putative	Q8I305	ATGSSMT*DKK	1	AT(0.001)GS(0.016)S(0.081)MT(0.902)DKK	T	264	0.901842	DNIQINSERATGSSMTDKKNNNNNNNNNNNG	0.000378011	58.172	3	-1.4281	0	NA	NA	yes	no	no	no	yes	no	no	0	0	0
PF3D7_0914700	Transporter, putative	Q8I305	STMQGQDNIQINS*ER	1	STMQGQDNIQINS(1)ER	S	255	1	NNKSTMQGQDNIQINSERATGSSMTDKKNNN	1.07513e-33	128.59	3	-0.16433	362590	(TMT6plex)STMQGQDNIQINS(Phospho)ER	STM(Oxidation)QGQDNIQINS(Phospho)ER	yes	yes	yes	yes	yes	yes	yes	81.9582	0.755708	81.9582
PF3D7_0914700	Transporter, putative	Q8I305	STNNKS*TMQGQDNIQINSER	1	STNNKS(0.781)T(0.218)MQGQDNIQINSER	S	243	0.781465	LVGIFIMPGKSTNNKSTMQGQDNIQINSERA	3.67907e-47	101.86	3	-0.2576	734950	(TMT6plex)STNNK(TMT6plex)S(Phospho)TMQGQDNIQINSER	NA	yes	yes	yes	no	yes	yes	yes	17.0115	0	17.0115
PF3D7_0915400	Probable ATP-dependent 6-phosphofructokinase (ATP-PFK) (Phosphofructokinase) (EC 2.7.1.11) (Phosphohexokinase)	Q8I2Z8	SNTS*DVLSSEPVNQGFYEQHASSYK	1	S(0.014)NT(0.05)S(0.933)DVLS(0.001)S(0.001)EPVNQGFYEQHASSYK	S	752	0.933105	NGDGMNTLNCQKSNTSDVLSSEPVNQGFYEQ	8.82931e-75	130.21	3	1.1013	64867000	(TMT6plex)SNTS(Phospho)DVLSSEPVNQGFYEQHASSYK(TMT6plex)	SNTS(Phospho)DVLSSEPVNQGFYEQHASSYK	yes	yes	yes	yes	yes	yes	yes	30.6353	14.023	30.6353
PF3D7_0915400	Probable ATP-dependent 6-phosphofructokinase (ATP-PFK) (Phosphofructokinase) (EC 2.7.1.11) (Phosphohexokinase)	Q8I2Z8	ESKNS*FYLVDNENMK	1	NS(0.996)FY(0.004)LVDNENMK	S	81	0.996149	KLTSKKFLEEKESKNSFYLVDNENMKIKKLK	3.1628e-18	70.197	2	-0.36725	933170	(TMT6plex)ESK(TMT6plex)NS(Phospho)FYLVDNENMK(TMT6plex)	NS(Phospho)FYLVDNENMK	no	yes	yes	yes	yes	yes	yes	0	26.3144	26.3144
PF3D7_0915400	Probable ATP-dependent 6-phosphofructokinase (ATP-PFK) (Phosphofructokinase) (EC 2.7.1.11) (Phosphohexokinase)	Q8I2Z8	SNTSDVLSSEPVNQGFYEQHASSY*K	1	ES(0.853)KNS(0.462)FY(0.685)LVDNENMK	S	78	0.853018	LMEKLTSKKFLEEKESKNSFYLVDNENMKIK	4.37e-05	41.257	3	-2.4768	570990	(TMT6plex)SNTSDVLSSEPVNQGFYEQHASSY(Phospho)K(TMT6plex)	SAS(Phospho)KGDLPVIPSAPVDLNGK	yes	no	yes	yes	yes	yes	no	0	0	0
PF3D7_0915400	Probable ATP-dependent 6-phosphofructokinase (ATP-PFK) (Phosphofructokinase) (EC 2.7.1.11) (Phosphohexokinase)	Q8I2Z8	ESKNSFY*LVDNENMK	1	ES(0.004)KNS(0.054)FY(0.942)LVDNENMK	Y	83	0.941775	TSKKFLEEKESKNSFYLVDNENMKIKKLKEH	4.19e-12	61.622	3	-1.7399	570990	(TMT6plex)ESK(TMT6plex)NSFY(Phospho)LVDNENMK(TMT6plex)	ESKNSFY(Phospho)LVDNENMK	yes	no	yes	yes	yes	yes	no	0	0	0
PF3D7_0915400	Probable ATP-dependent 6-phosphofructokinase (ATP-PFK) (Phosphofructokinase) (EC 2.7.1.11) (Phosphohexokinase)	Q8I2Z8	SNT*SDVLSSEPVNQGFYEQHASSYK	1	S(0.106)NT(0.831)S(0.063)DVLSSEPVNQGFYEQHASSYK	T	751	0.831443	VNGDGMNTLNCQKSNTSDVLSSEPVNQGFYE	2.36892e-96	152.16	3	0.18928	10322000	NA	SNT(Phospho)SDVLSSEPVNQGFYEQHASSYK	yes	yes	no	yes	yes	yes	no	0	9.34047	9.34047
PF3D7_0915400	Probable ATP-dependent 6-phosphofructokinase (ATP-PFK) (Phosphofructokinase) (EC 2.7.1.11) (Phosphohexokinase)	Q8I2Z8	TVS*VLLR	1	TVS(1)VLLR	S	24	0.999993	NAANKGGADGLVKTVSVLLRDNKCQFNIDEN	0.00103132	114.64	2	-0.33128	57887000	(TMT6plex)TVS(Phospho)VLLR	TVS(Phospho)VLLR	yes	yes	yes	yes	yes	yes	yes	10.5885	50.9691	50.9691
PF3D7_0915400	Probable ATP-dependent 6-phosphofructokinase (ATP-PFK) (Phosphofructokinase) (EC 2.7.1.11) (Phosphohexokinase)	Q8I2Z8	RDS*GMINCLMEK	1	RDS(1)GMINCLMEK	S	57	1	HNDKEKLECEVGKRDSGMINCLMEKLTSKKF	5.1266e-09	74.89	3	2.3778	531120	(TMT6plex)RDS(Phospho)GMIN(Deamidated)C(Carbamidomethyl)LMEK(TMT6plex)	NA	yes	no	yes	no	yes	yes	yes	-1	0	-1
PF3D7_0916400	Uncharacterized protein	C0H539	KNSDDSFY*FDEYNNNK	1	KNS(0.038)DDS(0.16)FY(0.762)FDEY(0.04)NNNK	Y	2421	0.761878	NNKTQINKKNSDDSFYFDEYNNNKQTQQNHK	5.73e-07	46.68	3	-1.2665	1662800	NA	NA	yes	no	no	no	yes	no	no	0	0	0
PF3D7_0916700	RNA-binding protein musashi, putative	Q8I2Y5	YFES*FGEIEDGIIVR	1	YFES(1)FGEIEDGIIVR	S	163	0.999997	IPFSTRDEQFLKYFESFGEIEDGIIVREKEG	6.02e-16	71.685	2	0.12777	477830	(TMT6plex)YFES(Phospho)FGEIEDGIIVR	YFES(Phospho)FGEIEDGIIVR	yes	yes	yes	yes	yes	yes	yes	18.3097	13.0972	18.3097
PF3D7_0916700	RNA-binding protein musashi, putative	Q8I2Y5	EGNNNNNTNTNTDNNNNNNNNSSNIS*IKGDEEEHDEK	1	SLRDEDNKS(1)IK	S	42	0.999996	EHNIDDKSLRDEDNKSIKEGNNNNNTNTNTD	0.000296823	68.044	3	1.4069	3609300	(TMT6plex)EGNNNNNTN(Deamidated)TNTDNNNNNNNNSSNIS(Phospho)IK(TMT6plex)GDEEEHDEK(TMT6plex)	SLRDEDNKS(Phospho)IK	yes	no	yes	yes	yes	yes	yes	0	75.6288	75.6288
PF3D7_0916700	RNA-binding protein musashi, putative	Q8I2Y5	TSEENINYNSNNSNENSVQDKKS*VEEHNIDDK	1	S(1)VEEHNIDDK	S	24	1	YNSNNSNENSVQDKKSVEEHNIDDKSLRDED	2.41392e-12	152.23	2	-1.6098	2154300	(TMT6plex)S(Phospho)VEEHNIDDK(TMT6plex)	TSEENINYNSNNSNENSVQ(Deamidated)DKKS(Phospho)VEEHNIDDK	yes	yes	yes	yes	yes	yes	yes	-1	0	-1
PF3D7_0916700	RNA-binding protein musashi, putative	Q8I2Y5	S*VEEHNIDDKS*LRDEDNK	2	S(1)VEEHNIDDKS(1)LRDEDNK	S	34	1	VQDKKSVEEHNIDDKSLRDEDNKSIKEGNNN	3.25e-21	75.376	4	-1.4417	8556900	NA	S(Phospho)VEEHNIDDKS(Phospho)LRDEDNK	yes	no	no	yes	yes	yes	yes	0	-1	-1
PF3D7_0916700	RNA-binding protein musashi, putative	Q8I2Y5	SLGEDNKS*VKDDESEAEK	1	S(1)VKDDESEAEKLR	S	89	1	DEEEHDEKSLGEDNKSVKDDESEAEKLRRLI	7.76176e-27	85.176	2	1.3889	2965700	(TMT6plex)SLGEDNK(TMT6plex)S(Phospho)VK(TMT6plex)DDESEAEK(TMT6plex)	S(Phospho)VKDDESEAEKLR	yes	yes	yes	yes	yes	yes	yes	41.5718	73.5715	73.5715
PF3D7_0916700	RNA-binding protein musashi, putative	Q8I2Y5	GDEEEHDEKS*LGEDNK	1	GDEEEHDEKS(1)LGEDNK	S	82	1	SNISIKGDEEEHDEKSLGEDNKSVKDDESEA	2.5e-07	42.947	3	-1.099	342800	(TMT6plex)GDEEEHDEK(TMT6plex)S(Phospho)LGEDNK(TMT6plex)	NA	yes	no	yes	no	yes	yes	yes	-1	0	-1
PF3D7_0917600	Pre-mRNA-splicing factor ATP-dependent RNA helicase PRP43, putative (EC 3.6.4.13)	Q8I2X7	S*EEEDNQSNNISLER	1	S(1)EEEDNQSNNISLER	S	2	1	______________MSEEEDNQSNNISLERN	2.66e-27	140.28	2	1.2012	5807200	(TMT6plex)S(Phospho)EEEDNQSNNISLER	S(Phospho)EEEDNQSNNISLER	yes	yes	yes	yes	yes	yes	yes	87.9164	87.9164	87.9164
PF3D7_0917900	Heat shock protein 70	Q8I2X4	ITPSYVS*FVDGER	1	ITPS(0.004)YVS(0.996)FVDGER	S	67	0.996033	ILNNELGNRITPSYVSFVDGERKVGEAAKLE	3.43e-05	61.265	2	1.9719	241980	NA	ITPSYVS(Phospho)FVDGER	no	yes	no	yes	yes	yes	no	0	8.22021	8.22021
PF3D7_0917900	Heat shock protein 70	Q8I2X4	IEVTFTVDKNGILHVEAEDKGT*GK	1	NGILHVEAEDKGT(1)GK	T	514	1	VDKNGILHVEAEDKGTGKSRGITITNDKGRL	5.12666e-26	112.44	2	-0.5507	1487300	(Acetyl)N(Deamidated)GILHVEAEDK(TMT6plex)GT(Phospho)GK(TMT6plex)	IEVTFTVDKN(Deamidated)GILHVEAEDKGT(Phospho)GK	yes	yes	yes	yes	yes	yes	yes	-1	14.9723	-1
PF3D7_0918300	Eukaryotic translation initiation factor 3 subunit F, putative	Q8I2X0	S*INRYNYK	1	S(1)INRYNYK	S	2	0.999999	______________MSINRYNYKTMNSLLKD	3.35748e-05	77.744	2	-3.6064	1599000	NA	(Acetyl)S(Phospho)INRYNYK	no	yes	no	yes	yes	yes	yes	0	18.5344	18.5344
PF3D7_0918700	Uncharacterized protein	Q8I2W6	NDENNS*IEVVNLLDLSKDDENK	1	NDENNS(1)IEVVNLLDLSKDDENK	S	89	0.999998	PKGEVSDLKKNDENNSIEVVNLLDLSKDDEN	1.35948e-21	82.635	3	-1.0627	3715700	(TMT6plex)NDENNS(Phospho)IEVVN(Deamidated)LLDLSK(TMT6plex)DDENK(TMT6plex)	NDENNS(Phospho)IEVVNLLDLSKDDENK	no	yes	yes	yes	yes	yes	yes	16.7231	109.462	109.462
PF3D7_0918700	Uncharacterized protein	Q8I2W6	SVTS*INTDESTTK	1	SVT(0.169)S(0.831)INTDESTTK	S	225	0.831196	ISIGNGSKINDKSVTSINTDESTTKVQAESN	3.37e-12	93.424	2	-3.0342	222450	NA	SVTS(Phospho)INTDESTTK	no	yes	no	yes	yes	yes	no	0	0	0
PF3D7_0918700	Uncharacterized protein	Q8I2W6	IKNS*IS*IGNGSK	2	IKNS(1)IS(0.999)IGNGS(0.001)K	S	209	0.999719	DDDNIENSRMNKIKNSISIGNGSKINDKSVT	0.000654829	59.502	3	0.06974	0	NA	NA	yes	no	no	no	yes	no	no	0	0	0
PF3D7_0918700	Uncharacterized protein	Q8I2W6	VDSNYS*DKNSDAPK	1	VDS(0.499)NY(0.185)S(0.922)DKNS(0.393)DAPK	S	525	0.922404	NNINNTLIHKVDSNYSDKNSDAPKKYDNEEK	4.18e-06	51.566	3	-3.4694	486140	NA	NA	yes	no	no	no	yes	no	no	0	0	0
PF3D7_0919000	Nucleosome assembly protein	Q8I2W3	DRSENSVENT*DPK	1	DRSENS(0.001)VENT(0.999)DPK	T	13	0.999078	___MKRDRSENSVENTDPKHTKIENDDPLMP	2.18888e-30	140.96	2	0.73103	7995000	(TMT6plex)SENSVENT(Phospho)DPK(TMT6plex)	DRSENSVENT(Phospho)DPK	yes	yes	yes	yes	yes	yes	yes	28.6971	39.1308	39.1308
PF3D7_0919000	Nucleosome assembly protein	Q8I2W3	DRS*ENS*VENTDPK	2	DRS(1)ENS(0.973)VENT(0.027)DPK	S	6	0.999962	__________MKRDRSENSVENTDPKHTKIE	9.4e-36	109.3	3	3.5322	206130000	(TMT6plex)DRS(Phospho)ENS(Phospho)VENTDPK(TMT6plex)	NA	yes	yes	yes	no	yes	yes	yes	61.6885	0	61.6885
PF3D7_0919000	Nucleosome assembly protein	Q8I2W3	DRSENS*VENTDPK	1	SENS(1)VENTDPK	S	9	0.999869	_______MKRDRSENSVENTDPKHTKIENDD	1.92562e-08	90.707	2	1.0725	1239800	(TMT6plex)DRSENS(Phospho)VENTDPK(TMT6plex)	SENS(Phospho)VENTDPK	yes	yes	yes	yes	yes	yes	yes	33.263	35.8839	35.8839
PF3D7_0919800	TLD domain-containing protein	Q8I2V5	NIS*FELPKEER	1	NIS(1)FELPKEER	S	582	1	YDQNGSCSKTLLKNISFELPKEERQDKLNIS	2.99e-12	122.1	2	0.15804	685280	(TMT6plex)NIS(Phospho)FELPK(TMT6plex)EER	NIS(Phospho)FELPKEER	yes	yes	yes	yes	yes	yes	yes	-1	-1	-1
PF3D7_0920500	ADP-ribosylation factor, putative	Q8I2U8	S*LCLLK	1	S(1)LCLLK	S	186	1	SMNWLFNQLMIKRKKSLCLLK__________	0.0278508	75.109	2	-4.2378	0	NA	NA	yes	no	no	no	yes	no	no	0	0	0
PF3D7_0920700	Uncharacterized protein	Q8I2U6	S*DNESYISAENNKS*DDGKK	2	S(0.999)DNES(0.001)YISAENNKS(1)DDGKK	S	2	0.998803	______________MSDNESYISAENNKSDD	1.02521e-21	77.241	3	-0.086889	0	(Acetyl)S(Phospho)DNESYISAENNK(TMT6plex)S(Phospho)DDGK(TMT6plex)K(TMT6plex)	NA	no	yes	yes	no	yes	yes	no	0	0	0
PF3D7_0920700	Uncharacterized protein	Q8I2U6	SDNESYISAENNKS*DDGKK	1	SDNESYISAENNKS(1)DDGKK	S	15	1	_MSDNESYISAENNKSDDGKKSNVNLDNFLN	5.02143e-59	113.63	3	1.1562	1545700	NA	(Acetyl)SDNESYISAENNKS(Phospho)DDGKK	no	yes	no	yes	yes	yes	no	0	13.1292	13.1292
PF3D7_0920700	Uncharacterized protein	Q8I2U6	TSS*FNTK	1	T(0.001)S(0.002)S(0.958)FNT(0.038)K	S	138	0.958391	TNNNITVQKNSKKTSSFNTKILKKNFNLFHS	0.000773356	80.688	2	-0.32671	122620	NA	NA	yes	no	no	no	yes	no	no	0	0	0
PF3D7_0920800	Inosine-5 -monophosphate dehydrogenase (IMP dehydrogenase) (IMPD) (IMPDH) (EC 1.1.1.205)	Q8I2U5	GMGSMEAMY*NK	1	GMGS(0.021)MEAMY(0.979)NK	Y	404	0.979066	VRLKIYRGMGSMEAMYNKGFNSKSRYLVDER	7.67e-06	69.275	2	3.0483	0	(TMT6plex)GMGSMEAMY(Phospho)NK(TMT6plex)	NA	yes	no	yes	no	yes	yes	yes	16.2766	0	16.2766
PF3D7_0921900	Uncharacterized protein	Q8I2T4	MLNLSS*LLISKK	1	MLNLS(0.163)S(0.835)LLIS(0.001)KK	S	6	0.835379	__________MLNLSSLLISKKNVKDDGNNS	2.54197e-14	97.797	2	1.7117	366580	NA	(Acetyl)MLNLSS(Phospho)LLISKK	no	yes	no	yes	yes	yes	yes	0	14.023	14.023
PF3D7_0922100	Ubiquitin-like protein, putative	Q8I2T2	DDVS*EICDNEKDIKLEDYLK	1	DDVS(1)EICDNEKDIK	S	616	1	NKKKKSKHIYQRDDVSEICDNEKDIKLEDYL	2.41e-22	102.36	2	-0.96468	1272100	(TMT6plex)DDVS(Phospho)EIC(Carbamidomethyl)DNEK(TMT6plex)	DDVS(Phospho)EIC(Carbamidomethyl)DNEKDIKLEDYLK	yes	yes	yes	yes	yes	yes	yes	-1	80.0667	-1
PF3D7_0922100	Ubiquitin-like protein, putative	Q8I2T2	YYDSNSSIS*PNEDAYVER	1	YYDS(0.001)NS(0.061)S(0.039)IS(0.899)PNEDAYVER	S	516	0.89852	NKHKKKKYYDSNSSISPNEDAYVERIRRDDR	4.59982e-47	138.66	2	0.54503	1816900	NA	YYDSNSSIS(Phospho)PNEDAYVER	no	yes	no	yes	yes	yes	no	0	11.0996	11.0996
PF3D7_0922100	Ubiquitin-like protein, putative	Q8I2T2	YYDSNS*SISPNEDAYVER	1	YYDS(0.105)NS(0.796)S(0.099)ISPNEDAYVER	S	513	0.796022	KITNKHKKKKYYDSNSSISPNEDAYVERIRR	4.03811e-47	139.11	2	-0.079106	2432200	NA	YYDSNS(Phospho)SISPNEDAYVER	no	yes	no	yes	yes	yes	no	0	11.2742	11.2742
PF3D7_0922100	Ubiquitin-like protein, putative	Q8I2T2	DNFHNKNS*VDLHR	1	DNFHNKNS(1)VDLHR	S	357	1	EEQDDKHKDNFHNKNSVDLHRNKYERDDTKY	0.00992436	43.794	4	-2.2215	119240	(TMT6plex)DNFHNK(TMT6plex)NS(Phospho)VDLHR	NA	yes	no	yes	no	yes	yes	yes	-1	0	-1
PF3D7_0922100	Ubiquitin-like protein, putative	Q8I2T2	DYSVS*HK	1	DYS(0.183)VS(0.817)HK	S	1075	0.817177	VSDNKNMILRRDYSVSHKEGGNNYHINGKED	0.0287071	63.419	2	-2.0209	415530	NA	NA	yes	no	no	no	yes	no	no	0	0	0
PF3D7_0922200	S-adenosylmethionine synthase (EC 2.5.1.6)	Q7K6A4	NKGS*CGGHLEPLR	1	NKGS(1)CGGHLEPLR	S	186	1	PDGKTQITIEYKNKGSCGGHLEPLRVHTVLI	0.00021677	55.912	3	2.9113	456750	(TMT6plex)NK(TMT6plex)GS(Phospho)C(Carbamidomethyl)GGHLEPLR	NA	yes	no	yes	no	yes	yes	yes	-1	0	-1
PF3D7_0922500	phosphoglycerate kinase (PGK)	NA	KNEISHVSTGGGAS*LELLEGK	1	KNEISHVS(0.006)T(0.025)GGGAS(0.969)LELLEGK	S	398	0.968983	NKKNEISHVSTGGGASLELLEGKELPGVLAL	4.53e-21	64.707	3	0.093017	2009100	(TMT6plex)K(TMT6plex)NEISHVSTGGGAS(Phospho)LELLEGK(TMT6plex)	NEISHVSTGGGAS(Phospho)LELLEGK	yes	no	yes	yes	yes	yes	no	4.74738	0	4.74738
PF3D7_0923900	RNA-binding protein, putative	Q8I2R8	VQVDDINNIDKEFS*DLQK	1	VQVDDINNIDKEFS(1)DLQK	S	36	1	FKVQVDDINNIDKEFSDLQKLKMMNEGAEIQ	2.99e-06	63.225	3	-0.012316	917150	(TMT6plex)VQVDDINN(Deamidated)IDK(TMT6plex)EFS(Phospho)DLQK(TMT6plex)	VQVDDINNIDKEFS(Phospho)DLQK	no	yes	yes	yes	yes	yes	yes	-1	-1	-1
PF3D7_0923900	RNA-binding protein, putative	Q8I2R8	IVT*NPYERT	1	IVT(1)NPYER	T	196	1	FRPFYRGRGAYKKIVTNPYERT_________	9.74953e-08	80.014	2	-2.3369	2136700	NA	IVT(Phospho)NPYERT	no	yes	no	yes	yes	yes	yes	0	47.0877	47.0877
PF3D7_0924100	Uncharacterized protein	Q8I2R6	KGDS*NHELK	1	KGDS(1)NHELK	S	331	1	EEEMKQNMESIKKGDSNHELKGKNSQKTDDS	0.00836688	61.11	3	-1.245	0	(TMT6plex)K(TMT6plex)GDS(Phospho)NHELK(TMT6plex)	NA	yes	no	yes	no	yes	yes	yes	-1	0	-1
PF3D7_0924400	Uncharacterized protein	Q8I2R3	RNS*FYMNK	1	RNS(1)FYMNK	S	902	0.999999	KGSINNDINSFERRNSFYMNKVDQNGVTGKC	1.63e-06	97.472	2	-4.1956	2125700	(TMT6plex)RNS(Phospho)FYMNK(TMT6plex)	NA	yes	yes	yes	no	yes	yes	yes	22.8513	0	22.8513
PF3D7_0924400	Uncharacterized protein	Q8I2R3	S*ISSGDLLNK	1	S(0.864)IS(0.128)S(0.008)GDLLNK	S	1154	0.863555	QDFINNNQHMYYSVKSISSGDLLNKTPTQTE	0.000836789	76.165	2	0.42556	213530	NA	NA	no	yes	no	no	yes	no	no	0	0	0
PF3D7_0924700	Splicing factor 3A subunit 3, putative	Q8I2R0	EFRIS*MFK	1	EFRIS(1)MFK	S	163	1	YNDFINMKKIKEFRISMFKKKEMASSHNRKR	0.0121853	51.346	2	0.40657	1914000	NA	NA	yes	no	no	no	yes	no	no	0	0	0
PF3D7_0925700	Histone deacetylase (EC 3.5.1.98)	Q7K6A1	KNYDDDFFDLS*DRDQSIVPY	1	KNYDDDFFDLS(0.811)DRDQS(0.188)IVPY(0.002)	S	440	0.810622	HHLRRKNYDDDFFDLSDRDQSIVPY______	1.11743e-24	96.016	3	0.20357	1297000	(TMT6plex)K(TMT6plex)NYDDDFFDLS(Phospho)DRDQ(Deamidated)SIVPY	KNYDDDFFDLS(Phospho)DRDQSIVPY	no	yes	yes	yes	yes	yes	no	1.86205	2.14255	2.14255
PF3D7_0926400	Monocarboxylate transporter, putative	C0H564	YNTNTDS*NNIDIK	1	YNTNT(0.008)DS(0.992)NNIDIK	S	275	0.992177	GYVATDKHKYNTNTDSNNIDIKNDNSRSAKS	5.38545e-32	102.65	2	-0.76945	5455400	(TMT6plex)YNTNTDS(Phospho)NNIDIK(TMT6plex)	YNTNTDS(Phospho)NNIDIK	no	yes	yes	yes	yes	yes	yes	26.3144	20.4116	26.3144
PF3D7_0927600	Uncharacterized protein	Q8I2N3	YQDRLEDDPAT*PNAYEDITNAK	1	YQDRLEDDPAT(1)PNAYEDITNAK	T	565	0.999938	VKLVKYQDRLEDDPATPNAYEDITNAKFQAK	1.83e-44	98.98	3	1.0868	4030600	NA	YQDRLEDDPAT(Phospho)PNAYEDITNAK	no	yes	no	yes	yes	yes	yes	0	52.8564	52.8564
PF3D7_0930300	Merozoite surface protein 1	Q8I0U8	SNT*LPR	1	SNT(1)LPR	T	116	0.999709	GPSGPSGTSPSSRSNTLPRSNTSSGASPPAD	0.0180711	83.206	2	-4.248	0	(TMT6plex)SNT(Phospho)LPR	SNT(Phospho)LPR	yes	no	yes	yes	yes	yes	no	9.38306	12.9386	12.9386
PF3D7_0930300	Merozoite surface protein 1	Q8I0U8	SNT*SSGASPPADASDSDAK	1	S(0.047)NT(0.927)S(0.022)S(0.002)GAS(0.001)PPADASDSDAK	T	122	0.927123	GTSPSSRSNTLPRSNTSSGASPPADASDSDA	1.97395e-47	131.33	2	1.9622	26886000	NA	SNT(Phospho)SSGASPPADASDSDAK	yes	yes	no	yes	yes	yes	yes	0	14.023	14.023
PF3D7_0930300	Merozoite surface protein 1	Q8I0U8	LLS*TGLVQNFPNTIIS*K	2	LLS(0.778)T(0.222)GLVQNFPNT(0.107)IIS(0.893)K	S	1595	0.892795	LLSTGLVQNFPNTIISKLIEGKFQDMLNISQ	1.12e-08	58.373	3	-1.1628	416510	NA	NA	yes	no	no	no	yes	no	no	0	0	0
PF3D7_0930400	zinc finger protein, putative	NA	EFS*DDEVCICQR	1	EFS(1)DDEVCICQR	S	861	1	DIAKRVICGFCYREFSDDEVCICQRDKKLKK	5.69411e-23	106.32	2	-0.91488	603560	NA	EFS(Phospho)DDEVC(Carbamidomethyl)IC(Carbamidomethyl)QR	yes	yes	no	yes	yes	yes	yes	0	-1	-1
PF3D7_0930500	Diacylglycerol kinase, putative (EC 2.7.1.107)	Q8I2K9	NENAS*DYANNIYK	1	NENAS(0.956)DY(0.044)ANNIYK	S	1248	0.955882	EIKNIEKFINRNENASDYANNIYKSYRLDSY	0.000587414	64.827	2	-1.0865	539000	NA	NENAS(Phospho)DYANNIYK	no	yes	no	yes	yes	yes	yes	0	26.3144	26.3144
PF3D7_0930500	Diacylglycerol kinase, putative (EC 2.7.1.107)	Q8I2K9	STIS*NEDEISQK	1	S(0.001)T(0.001)IS(0.999)NEDEISQK	S	85	0.998991	NNSTKVSNSSKKSTISNEDEISQKNLSKISD	1.99429e-12	104.95	2	3.4985	638970	NA	STIS(Phospho)NEDEISQK	no	yes	no	yes	yes	yes	yes	0	26.3144	26.3144
PF3D7_0930800	Uncharacterized protein	C0H577	NIS*NTLR	1	NIS(0.999)NT(0.001)LR	S	201	0.999298	KERSNSLLHFKKKNISNTLRDRKNMIYLIKN	0.00340641	82.645	2	-1.8139	435780	NA	NIS(Phospho)NTLR	no	yes	no	yes	yes	yes	yes	0	18.5329	18.5329
PF3D7_0931400	Uncharacterized protein	C0H579	YIES*LEREK	1	Y(0.003)IES(0.997)LEREK	S	154	0.997229	RKEQLEEYERKKYIESLEREKNEHKKEKEKQ	0.00167891	74.267	2	-1.0508	2684500	NA	YIES(Phospho)LEREK	no	yes	no	yes	yes	yes	yes	0	36.3483	36.3483
PF3D7_0931400	Uncharacterized protein	C0H579	MDEENKLVEQLVEMGYS*KEISQK	1	MDEENKLVEQLVEMGY(0.001)S(0.995)KEIS(0.004)QK	S	17	0.995068	DEENKLVEQLVEMGYSKEISQKVIQKSGAKT	6.22e-58	96.351	3	-1.5956	1057700	NA	(Acetyl)M(Oxidation)DEENKLVEQ(Deamidated)LVEMGYS(Phospho)KEISQK	no	yes	no	yes	yes	yes	no	0	0	0
PF3D7_0932000	Uncharacterized protein	C0H583	SAEILS*ESKS*FENK	2	S(0.003)AEILS(0.884)ES(0.147)KS(0.966)FENK	S	39	0.966382	SFCSEKSAEILSESKSFENKGGYGIVNNILY	0.0001601	69.024	2	-2.6869	1127500	NA	SAEILS(Phospho)ESKS(Phospho)FENK	no	yes	no	yes	yes	yes	no	0	0	0
PF3D7_0932000	Uncharacterized protein	C0H583	RVPS*SSEK	1	RVPS(0.909)S(0.045)S(0.045)EK	S	16	0.909183	MTLKKIYNGHFRRVPSSSEKADKSFCSEKSA	0.0203599	40.496	2	-1.0282	68529	(TMT6plex)RVPS(Phospho)SSEK(TMT6plex)	NA	yes	no	yes	no	yes	yes	yes	17.0115	0	17.0115
PF3D7_0932100	Protein MAM3, putative	C0H584	NIGNINNS*LENHPYNK	1	NIGNINNS(0.986)LENHPY(0.014)NK	S	488	0.986327	IKGNNKKKNIGNINNSLENHPYNKLISNQKN	4.33e-44	93.371	3	-3.2323	882910	(TMT6plex)NIGNINNS(Phospho)LENHPYNK(TMT6plex)	NA	yes	no	yes	no	yes	yes	yes	42.2199	0	42.2199
PF3D7_0932300	M18 aspartyl aminopeptidase (EC 3.4.11.21)	Q8I2J3	NNVHHDT*ILTTDTK	1	NNVHHDT(1)ILTTDTK	T	203	0.999804	FNQLNKCKRNNVHHDTILTTDTKFSHKENSQ	2.77e-53	117.53	3	4.4494	0	(TMT6plex)NNVHHDT(Phospho)ILTTDTK(TMT6plex)	NNVHHDT(Phospho)ILTTDTK	yes	no	yes	yes	yes	yes	yes	47.0877	28.3551	47.0877
PF3D7_0932800	Uncharacterized protein	Q8I2I8	DALLTLSS*DGMDITNK	1	DALLTLS(0.005)S(0.995)DGMDITNK	S	736	0.994502	LECKILTKDALLTLSSDGMDITNKSSGSILN	1.02259e-36	123.55	2	0.74895	27169000	(TMT6plex)DALLTLSS(Phospho)DGMDITNK(TMT6plex)	DALLTLSS(Phospho)DGMDITNK	yes	yes	yes	yes	yes	yes	yes	17.0115	9.34047	17.0115
PF3D7_0933500	Gamma-tubulin complex component, putative	Q8I2I3	VLVGVIDES*LR	1	VLVGVIDES(1)LR	S	696	1	ESYKILRVLVGVIDESLRNTGCTFLSYLYSK	4.29514e-05	68.657	2	-3.3739	1102300	NA	NA	no	yes	no	no	yes	no	no	0	0	0
PF3D7_0934800	cAMP-dependent protein kinase catalytic subunit (EC 2.7.11.11)	Q7K6A0	TYT*LCGTPEYIAPEILLNVGHGK	1	T(0.023)YT(0.976)LCGTPEYIAPEILLNVGHGK	T	189	0.976447	MTDFGFAKIVETRTYTLCGTPEYIAPEILLN	4.02e-63	148.53	3	2.1159	67376000	(TMT6plex)TYT(Phospho)LC(Carbamidomethyl)GTPEYIAPEILLNVGHGK(TMT6plex)	TYT(Phospho)LC(Carbamidomethyl)GTPEYIAPEILLNVGHGK	yes	yes	yes	yes	yes	yes	yes	14.023	14.023	14.023
PF3D7_0934800	cAMP-dependent protein kinase catalytic subunit (EC 2.7.11.11)	Q7K6A0	DSDS*SEQVLTNKK	1	DS(0.002)DS(0.988)S(0.01)EQVLTNKK	S	17	0.988077	QFIKNLQLNKKKDSDSSEQVLTNKKNKMKYE	8.22e-20	147.36	2	1.8112	1896100	(TMT6plex)DSDS(Phospho)SEQVLTNK(TMT6plex)	DSDS(Phospho)SEQVLTNKK	yes	yes	yes	yes	yes	yes	yes	0	17.0115	17.0115
PF3D7_0934800	cAMP-dependent protein kinase catalytic subunit (EC 2.7.11.11)	Q7K6A0	DSDSSEQVLT*NKK	1	DSDS(0.009)S(0.048)EQVLT(0.943)NKK	T	23	0.943161	QLNKKKDSDSSEQVLTNKKNKMKYEDFNFIR	2.5905e-33	100.93	3	0.13708	0	NA	NA	yes	no	no	no	yes	no	no	0	0	0
PF3D7_0934800	cAMP-dependent protein kinase catalytic subunit (EC 2.7.11.11)	Q7K6A0	KKDS*DSS*EQVLTNK	2	KKDS(0.986)DS(0.195)S(0.819)EQVLTNK	S	15	0.986	_MQFIKNLQLNKKKDSDSSEQVLTNKKNKMK	6.12635e-21	95.5	3	0.4213	3282300	(TMT6plex)K(TMT6plex)DS(Phospho)DSS(Phospho)EQVLTNK(TMT6plex)	NA	yes	yes	yes	no	yes	yes	no	0	0	0
PF3D7_0934900	Uncharacterized protein	Q8I2H0	YTS*INK	1	Y(0.004)T(0.077)S(0.919)INK	S	212	0.918566	__________MYKYTSINKSDKIYETHNMEE	0.00407804	77.923	2	-0.75986	156000	NA	NA	yes	no	no	no	yes	no	no	0	0	0
PF3D7_0935800	Cytoadherence linked asexual protein 9	Q8I2G2	GIS*TYMPIDTK	1	GIS(0.843)T(0.156)Y(0.002)MPIDTK	S	207	0.842508	FNTNNLTHRSIKKGISTYMPIDTKSDIIDYD	0.00407471	71.558	2	1.9791	0	NA	GIS(Phospho)TYMPIDTK	no	yes	no	yes	yes	yes	no	0	0	0
PF3D7_0935900	Ring-exported protein 1	Q8I2G1	ADYS*SNEEETPKEEK	1	ADYS(0.998)S(0.002)NEEETPKEEK	S	5	0.998192	___________MADYSSNEEETPKEEKKISK	5.44e-40	163.18	2	-1.5152	2193400	NA	(Acetyl)ADYS(Phospho)SNEEETPKEEK	no	yes	no	yes	yes	yes	no	0	10.11	10.11
PF3D7_0936000	Ring-exported protein 2	Q8I2G0	LTNMNDS*YDAK	1	LTNMNDS(1)YDAK	S	77	1	KNKLKKQQRLTNMNDSYDAKNSGFAEQYDQQ	1.03815e-18	128.35	2	3.5192	1282900	(TMT6plex)LTNM(Oxidation)NDS(Phospho)YDAK(TMT6plex)	LTNMNDS(Phospho)YDAK	no	yes	yes	yes	yes	yes	yes	12.2841	17.0115	17.0115
PF3D7_1002400	RNA-binding protein, putative	NA	S*IDNKYYR	1	S(1)IDNKYYR	S	180	1	YDRRPRNDYRNYDRRSIDNKYYRRNDYYKRN	4.79683e-05	100.57	2	-0.89741	448500	NA	S(Phospho)IDNKYYR	yes	yes	no	yes	yes	yes	yes	0	79.1416	79.1416
PF3D7_1002400	RNA-binding protein, putative	NA	SSKEAHS*ES*EEPVHKNDGSTLYVSNLSSK	2	EAHS(1)ES(1)EEPVHK	S	10	1	______MSSKEAHSESEEPVHKNDGSTLYVS	2.95e-16	74.296	3	3.8381	873870	(TMT6plex)EAHS(Phospho)ES(Phospho)EEPVHK(TMT6plex)	(Acetyl)SSKEAHS(Phospho)ES(Phospho)EEPVHKNDGSTLYVSNLSSK	yes	no	yes	yes	yes	yes	yes	-1	0	-1
PF3D7_1002400	RNA-binding protein, putative	NA	NARS*S*DNERGPSR	2	NARS(1)S(1)DNERGPSR	S	198	1	NKYYRRNDYYKRNARSSDNERGPSRDDSKRK	5.58222e-14	79.326	3	-2.7238	0	(TMT6plex)NARS(Phospho)S(Phospho)DNERGPSR	NA	yes	no	yes	no	yes	yes	yes	24.3352	0	24.3352
PF3D7_1002400	RNA-binding protein, putative	NA	S*SDNERGPS*RDDSK	2	S(0.785)S(0.216)DNERGPS(0.963)RDDS(0.036)K	S	206	0.963174	YYKRNARSSDNERGPSRDDSKRKKRYDRVRK	1.05e-22	77.871	3	-1.7538	125650	NA	NA	yes	no	no	no	yes	no	no	0	0	0
PF3D7_1002400	RNA-binding protein, putative	NA	S*SDNERGPSRDDS*K	2	S(0.785)S(0.211)DNERGPS(0.239)RDDS(0.766)K	S	210	0.765862	NARSSDNERGPSRDDSKRKKRYDRVRKSTSV	2.58e-06	54.225	3	-2.0186	0	NA	NA	yes	no	no	no	yes	no	no	0	0	0
PF3D7_1002400	RNA-binding protein, putative	NA	YRNS*PDRS*PR	2	YRNS(1)PDRS(1)PR	S	236	1	KSTSVSNSERRRYRNSPDRSPRYRRK_____	1.60484e-06	109.72	2	0.25778	155470000	(TMT6plex)YRNS(Phospho)PDRS(Phospho)PR	NA	yes	no	yes	no	yes	yes	no	0	0	0
PF3D7_1002700	Uncharacterized protein	Q8IK09	MCNNDSNNS*SNNISR	1	MCNNDS(0.002)NNS(0.868)S(0.13)NNISR	S	239	0.867976	DNSYNKKMCNNDSNNSSNNISRCNSRDESNE	1.56125e-09	88.565	2	0.26892	422590	NA	MC(Carbamidomethyl)NNDSNNS(Phospho)SNNISR	no	yes	no	yes	yes	yes	no	0	0	0
PF3D7_1002900	Uncharacterized protein	Q8IK07	HIES*LGSYK	1	HIES(0.906)LGS(0.094)YK	S	60	0.906456	AIVQFKNGVEKKHIESLGSYKIKPLSYDSSD	1.72e-10	107.03	2	3.1732	1475200	(TMT6plex)HIES(Phospho)LGSYK(TMT6plex)	NA	yes	no	yes	no	yes	yes	no	9.42495	0	9.42495
PF3D7_1002900	Uncharacterized protein	Q8IK07	IKPLSYDS*SDKSDQSLR	1	IKPLS(0.005)YDS(0.873)S(0.122)DKSDQSLR	S	73	0.873329	IESLGSYKIKPLSYDSSDKSDQSLRKRNVNF	7.78556e-46	126.4	3	-0.90692	1303000	NA	IKPLSYDS(Phospho)SDKSDQSLR	no	yes	no	yes	yes	yes	yes	0	17.0115	17.0115
PF3D7_1002900	Uncharacterized protein	Q8IK07	AQIDGIKS*SELELFK	1	AQIDGIKS(0.958)S(0.042)ELELFK	S	18	0.95753	QSNNKITRAQIDGIKSSELELFKSMIIPFNA	1.41e-54	118.37	3	-0.11443	11123000	(TMT6plex)AQIDGIK(TMT6plex)S(Phospho)SELELFK(TMT6plex)	AQIDGIKS(Phospho)SELELFK	yes	yes	yes	yes	yes	yes	yes	9.34047	17.0115	17.0115
PF3D7_1002900	Uncharacterized protein	Q8IK07	IKPLS*YDSSDKSDQSLR	1	IKPLS(0.998)YDS(0.001)SDKSDQSLR	S	70	0.998132	KKHIESLGSYKIKPLSYDSSDKSDQSLRKRN	2.19665e-13	92.563	2	1.4605	11673000	(TMT6plex)IK(TMT6plex)PLS(Phospho)YDSSDK(TMT6plex)	IKPLS(Phospho)YDSSDKSDQSLR	yes	yes	yes	yes	yes	yes	yes	12.2841	27.9588	27.9588
PF3D7_1002900	Uncharacterized protein	Q8IK07	HIESLGS*YK	1	HIESLGS(1)YK	S	63	0.999878	QFKNGVEKKHIESLGSYKIKPLSYDSSDKSD	2.66e-07	139.86	2	-2.0239	433510	(TMT6plex)HIESLGS(Phospho)YK(TMT6plex)	HIESLGS(Phospho)YK	yes	yes	yes	yes	yes	yes	yes	17.0115	14.023	17.0115
PF3D7_1003600	Inner membrane complex protein 1c, putative	Q8IK01	FKQIEDS*EEIIK	1	QIEDS(1)EEIIK	S	146	1	VPQIKEVVRFKQIEDSEEIIKYVPRNSKNID	2.15e-18	109.14	2	-0.082956	5950700	(TMT6plex)FK(TMT6plex)QIEDS(Phospho)EEIIK(TMT6plex)	FKQIEDS(Phospho)EEIIK	yes	yes	yes	yes	yes	yes	yes	-1	-1	-1
PF3D7_1003600	Inner membrane complex protein 1c, putative	Q8IK01	YSLDQNNIYQQANS*FNQFNENAYNQNAFNR	1	YSLDQNNIY(0.155)QQANS(0.845)FNQFNENAYNQNAFNR	S	191	0.844762	QRYSLDQNNIYQQANSFNQFNENAYNQNAFN	1.1e-90	130.15	4	0.28947	272630000	(TMT6plex)YSLDQNNIYQQANS(Phospho)FNQFNENAYNQNAFNR	YSLDQNNIYQQANS(Phospho)FNQFNENAYNQNAFNR	yes	yes	yes	yes	yes	yes	no	13.9946	12.3542	13.9946
PF3D7_1003600	Inner membrane complex protein 1c, putative	Q8IK01	SSNS*FQKLDNIDAK	1	SSNS(1)FQKLDNIDAK	S	10	0.999994	______MADSIKSSNSFQKLDNIDAKETSTV	1.7215e-135	217.82	2	3.1463	1206200000	(TMT6plex)SSNS(Phospho)FQK(TMT6plex)	SSNS(Phospho)FQK	yes	yes	yes	yes	yes	yes	yes	32.2766	28.8607	32.2766
PF3D7_1003600	Inner membrane complex protein 1c, putative	Q8IK01	YTES*KGLQR	1	YTES(1)KGLQR	S	172	0.999978	SKNIDWEDEYKKYTESKGLQRYSLDQNNIYQ	0.000407531	93.096	2	-2.388	396440	NA	YTES(Phospho)KGLQR	no	yes	no	yes	yes	yes	yes	0	14.0446	14.0446
PF3D7_1003600	Inner membrane complex protein 1c, putative	Q8IK01	NS*KNIDWEDEYKK	1	NS(1)KNIDWEDEYKK	S	157	1	QIEDSEEIIKYVPRNSKNIDWEDEYKKYTES	7.54863e-18	95.57	3	0.22799	15149000	(TMT6plex)NS(Phospho)K(TMT6plex)NIDWEDEYK(TMT6plex)	NS(Phospho)KN(Deamidated)IDWEDEYK	yes	yes	yes	yes	yes	yes	yes	61.143	77.7615	77.7615
PF3D7_1003600	Inner membrane complex protein 1c, putative	Q8IK01	GLQRYS*LDQNNIYQQANSFNQFNENAYNQNAFNR	1	Y(0.001)S(0.999)LDQNNIYQQANSFNQFNENAYNQNAFNR	S	179	0.998814	DEYKKYTESKGLQRYSLDQNNIYQQANSFNQ	1.50593e-61	106.37	3	-0.60831	99214000	(TMT6plex)YS(Phospho)LDQNNIYQQANSFNQFNENAYNQNAFNR	GLQRYS(Phospho)LDQNN(Deamidated)IYQQANSFNQFNENAYNQNAFNR	yes	yes	yes	yes	yes	yes	yes	0	14.023	14.023
PF3D7_1003600	Inner membrane complex protein 1c, putative	Q8IK01	ADSIKSS*NSFQKLDNIDAK	1	ADSIKS(0.154)S(0.783)NS(0.063)FQKLDNIDAK	S	8	0.783137	________MADSIKSSNSFQKLDNIDAKETS	1.57812e-13	86.557	3	-2.0091	300100000	(Acetyl)ADSIK(TMT6plex)SS(Phospho)NSFQK(TMT6plex)LDNIDAK(TMT6plex)	(Acetyl)ADSIKSS(Phospho)NSFQK	no	yes	yes	yes	yes	yes	no	0	13.8051	13.8051
PF3D7_1003600	Inner membrane complex protein 1c, putative	Q8IK01	RLS*S*EEIKPAGCCSAACT	2	RLS(1)S(1)EEIKPAGCCSAACT	S	266	1	ASNFEPSGSMQLKRLSSEEIKPAGCCSAACT	6.81563e-15	79.426	2	0.28721	11601000	(TMT6plex)RLS(Phospho)S(Phospho)EEIK(TMT6plex)PAGC(Carbamidomethyl)C(Carbamidomethyl)SAAC(Carbamidomethyl)T	RLS(Phospho)S(Phospho)EEIKPAGC(Carbamidomethyl)C(Carbamidomethyl)SAAC(Carbamidomethyl)T	yes	yes	yes	yes	yes	yes	yes	4.45112	41.9839	41.9839
PF3D7_1003600	Inner membrane complex protein 1c, putative	Q8IK01	SYELLNKQS*SVK	1	SYELLNKQS(0.962)S(0.038)VK	S	216	0.962317	NQNAFNRSYELLNKQSSVKSQNNASGENFSQ	1.96e-25	107.5	3	0.95797	6600000	(TMT6plex)SYELLNK(TMT6plex)QS(Phospho)SVK(TMT6plex)	SYELLNKQS(Phospho)SVK	yes	yes	yes	yes	yes	yes	yes	17.0115	12.2841	17.0115
PF3D7_1003600	Inner membrane complex protein 1c, putative	Q8IK01	S*YELLNK	1	S(1)YELLNK	S	208	0.999997	NQFNENAYNQNAFNRSYELLNKQSSVKSQNN	0.000273877	102.07	2	3.2246	60773000	(TMT6plex)S(Phospho)YELLNK(TMT6plex)	S(Phospho)YELLNK	yes	yes	yes	yes	yes	yes	yes	20	20	20
PF3D7_1003600	Inner membrane complex protein 1c, putative	Q8IK01	ADS*IKSSNSFQK	1	ADS(1)IKSSNSFQK	S	4	1	____________MADSIKSSNSFQKLDNIDA	2.97e-24	160.8	2	0.47173	33903000	NA	(Acetyl)ADS(Phospho)IKSSNSFQK	no	yes	no	yes	yes	yes	yes	0	15.7303	15.7303
PF3D7_1003600	Inner membrane complex protein 1c, putative	Q8IK01	ADSIKS*SNSFQKLDNIDAK	1	ADS(0.008)IKS(0.988)S(0.004)NSFQK	S	7	0.987528	_________MADSIKSSNSFQKLDNIDAKET	1.11705e-26	147.51	2	2.3979	28712000	(TMT6plex)S(Phospho)SNSFQK(TMT6plex)	(Acetyl)ADSIKS(Phospho)SNSFQKLDNIDAK	yes	yes	yes	yes	yes	yes	no	12.9021	12.327	12.9021
PF3D7_1003600	Inner membrane complex protein 1c, putative	Q8IK01	RLSS*EEIKPAGCCS*AACT	2	RLS(0.138)S(0.864)EEIKPAGCCS(0.989)AACT(0.009)	S	277	0.989131	LKRLSSEEIKPAGCCSAACT___________	1.89494e-39	105.51	3	2.6356	245320000	(TMT6plex)RLSS(Phospho)EEIK(TMT6plex)PAGC(Carbamidomethyl)C(Carbamidomethyl)S(Phospho)AAC(Carbamidomethyl)T	NA	yes	no	yes	no	yes	yes	no	3.11274	0	3.11274
PF3D7_1003600	Inner membrane complex protein 1c, putative	Q8IK01	S*IQAS*NFEPS*GS*MQLK	4	S(1)IQAS(1)NFEPS(1)GS(1)MQLK	S	252	1	QYSGANFEQERSIQASNFEPSGSMQLKRLSS	3.34e-42	86.539	3	0.75144	16578000	(TMT6plex)S(Phospho)IQAS(Phospho)NFEPS(Phospho)GS(Phospho)MQLK(TMT6plex)	NA	yes	yes	yes	no	yes	yes	yes	-1	0	-1
PF3D7_1003800	U5 small nuclear ribonuclear protein, putative	Q8IJZ9	NIYDEKDDS*HDDNDDGDNMENHMNGIENK	1	NIY(0.004)DEKDDS(0.996)HDDNDDGDNMENHMNGIENK	S	925	0.995866	KNNESKRNIYDEKDDSHDDNDDGDNMENHMN	1.01e-32	45.941	4	-0.83502	975560	(TMT6plex)NIYDEK(TMT6plex)DDS(Phospho)HDDNDDGDNMENHMNGIENK(TMT6plex)	NA	yes	no	yes	no	yes	yes	yes	33.6572	0	33.6572
PF3D7_1004200	WD repeat-containing protein, putative	Q8IJZ5	KYS*LIDKK	1	KYS(1)LIDKK	S	2657	0.999954	SNNSSGYISRFNKKYSLIDKKNKNADNNDNM	0.0040888	67.385	3	0.95902	0	NA	NA	yes	no	no	no	yes	no	no	0	0	0
PF3D7_1004200	WD repeat-containing protein, putative	Q8IJZ5	NKS*YELLR	1	NKS(0.999)Y(0.001)ELLR	S	2628	0.999153	FSYISNEEKYNIRNKSYELLRITSFMDSNSN	0.000435503	76.416	2	-0.9058	1159100	NA	NA	no	yes	no	no	yes	no	no	0	0	0
PF3D7_1004300	E3 ubiquitin-protein ligase, putative (EC 6.3.2.-)	Q8IJZ4	NVNS*DHMESNINDSGVSLGGPK	1	NVNS(0.831)DHMES(0.148)NINDS(0.02)GVS(0.002)LGGPK	S	905	0.830616	KDEQEGEKEKTKNVNSDHMESNINDSGVSLG	2.02e-22	44.164	3	-2.6214	0	(TMT6plex)NVNS(Phospho)DHMESNINDSGVSLGGPK(TMT6plex)	NVNS(Phospho)DHMESN(Deamidated)INDSGVSLGGPK	yes	no	yes	yes	yes	yes	yes	17.9108	0	17.9108
PF3D7_1004300	E3 ubiquitin-protein ligase, putative (EC 6.3.2.-)	Q8IJZ4	RAS*FEINTGK	1	RAS(1)FEINTGK	S	941	1	KSNDKNEHQVKEKRASFEINTGKTSTTKKNE	1.24e-08	129.37	2	0.37216	912460	(TMT6plex)RAS(Phospho)FEINTGK(TMT6plex)	RAS(Phospho)FEINTGK	yes	yes	yes	yes	yes	yes	yes	40.8055	56.9869	56.9869
PF3D7_1004300	E3 ubiquitin-protein ligase, putative (EC 6.3.2.-)	Q8IJZ4	TYS*YNR	1	T(0.014)YS(0.984)Y(0.002)NR	S	270	0.983861	SQNDNRNRNIFGRTYSYNRNTRNPRIITRAI	0.0165805	64.567	2	-2.4609	197090	NA	TYS(Phospho)YNR	yes	no	no	yes	yes	yes	no	0	12.2841	12.2841
PF3D7_1004400	RNA-binding protein, putative	Q8IJZ3	RGS*LDNYER	1	RGS(1)LDNYER	S	94	1	HKNDNVYNNNDRRRGSLDNYERRRNEENHIG	3.43458e-25	152.23	2	-3.3591	846120	(TMT6plex)RGS(Phospho)LDNYER	RGS(Phospho)LDNYER	yes	yes	yes	yes	yes	yes	yes	21.5035	42.4827	42.4827
PF3D7_1004400	RNA-binding protein, putative	Q8IJZ3	NYS*PPNFSNES*IER	2	NY(0.048)S(0.953)PPNFS(0.033)NES(0.967)IER	S	433	0.966914	LKVSRNYSPPNFSNESIERRNSLRIVVKNID	0.000488027	66.264	2	-0.68716	234490	NA	NYS(Phospho)PPNFSNES(Phospho)IER	no	yes	no	yes	yes	yes	no	0	0	0
PF3D7_1004400	RNA-binding protein, putative	Q8IJZ3	NYS*PPNFSNESIER	1	NYS(1)PPNFSNESIER	S	425	0.999821	NDNRSHFHLKVSRNYSPPNFSNESIERRNSL	1.30936e-35	131.56	2	-0.25383	9691500	NA	NYS(Phospho)PPNFSNESIER	no	yes	no	yes	yes	yes	no	0	12.2841	12.2841
PF3D7_1004400	RNA-binding protein, putative	Q8IJZ3	EKGGDENIS*LK	1	EKGGDENIS(1)LK	S	685	1	TDIIDEKEKGGDENISLKNYKNKKENVDHDY	0.00217863	46.68	3	3.0096	0	(TMT6plex)GGDENIS(Phospho)LK(TMT6plex)	NA	yes	no	yes	no	yes	yes	yes	-1	0	-1
PF3D7_1004400	RNA-binding protein, putative	Q8IJZ3	GKYS*VSR	1	GKY(0.001)S(0.995)VS(0.004)R	S	5	0.995269	___________MGKYSVSRKGEYSAERRYHY	0.0144489	55.084	2	2.593	658170	NA	NA	yes	no	no	no	yes	no	no	0	0	0
PF3D7_1004400	RNA-binding protein, putative	Q8IJZ3	KGEYS*AERR	1	KGEYS(1)AERR	S	13	0.999655	___MGKYSVSRKGEYSAERRYHYRDEKYEKY	0.0387174	51.286	3	0.94765	1263600	(TMT6plex)K(TMT6plex)GEYS(Phospho)AER	NA	yes	no	yes	no	yes	yes	yes	14.023	0	14.023
PF3D7_1004400	RNA-binding protein, putative	Q8IJZ3	RNVS*VDR	1	RNVS(1)VDR	S	143	1	SRDRCYSNRSPRRNVSVDRKRGNVYDRNNED	0.00159969	108.15	2	0.25823	347940	NA	NA	yes	no	no	no	yes	no	no	0	0	0
PF3D7_1006200	DNA/RNA-binding protein Alba 3	Q8IJX8	KPT*FYAR	1	KPT(1)FYAR	T	25	1	ERSENSIQVSMTKKPTFYARIGKRMFTGNEE	0.00223311	106.68	2	-0.94598	2517500	(TMT6plex)K(TMT6plex)PT(Phospho)FYAR	KPT(Phospho)FYAR	yes	yes	yes	yes	yes	yes	yes	17.0091	36.0499	36.0499
PF3D7_1006200	DNA/RNA-binding protein Alba 3	Q8IJX8	AS*T*EEVS*QER	3	AS(1)T(1)EEVS(1)QER	S	3	1	_____________MASTEEVSQERSENSIQV	2.08091e-15	133.98	2	-2.9488	6842600	(TMT6plex)AS(Phospho)T(Phospho)EEVS(Phospho)QER	NA	yes	yes	yes	no	yes	yes	yes	-1	0	-1
PF3D7_1006800	Single-strand telomeric DNA-binding protein GBP2, putative	Q8IJX3	LIFVREDREENS*GNFEK	1	LIFVREDREENS(1)GNFEK	S	92	1	LEDRLIFVREDREENSGNFEKRKFNNVRKDK	7.49108e-12	84.975	3	-0.077783	9649000	(TMT6plex)EDREENS(Phospho)GNFEK(TMT6plex)	EDREENS(Phospho)GNFEK	yes	yes	yes	yes	yes	yes	yes	-1	-1	-1
PF3D7_1006800	Single-strand telomeric DNA-binding protein GBP2, putative	Q8IJX3	VDIFEDT*QGR	1	VDIFEDT(1)QGR	T	47	1	MKKAGDVVRVDIFEDTQGRSKGCGIVEYATY	5.02299e-12	77.644	2	-0.46978	0	NA	VDIFEDT(Phospho)QGR	no	yes	no	yes	yes	yes	yes	0	-1	-1
PF3D7_1006800	Single-strand telomeric DNA-binding protein GBP2, putative	Q8IJX3	SMENNS*PSKGCR	1	S(0.001)MENNS(0.999)PSKGCR	S	7	0.999377	_________MSMENNSPSKGCRVYVGNLPWK	2.92242e-53	173.19	2	0.99339	611770	(Acetyl)SMENNS(Phospho)PSK(TMT6plex)	(Acetyl)SMENNS(Phospho)PSKGC(Carbamidomethyl)R	no	yes	yes	yes	yes	yes	yes	20.4463	26.3144	26.3144
PF3D7_1007000	Uncharacterized protein	Q8IJX1	NATYS*DDEIYQVNKDLK	1	NATY(0.001)S(0.999)DDEIYQVNKDLK	S	239	0.998949	SSQLNVSHEHKNATYSDDEIYQVNKDLKKKD	1.79e-36	110.38	2	-0.16972	40124000	(TMT6plex)NATYS(Phospho)DDEIYQVNK(TMT6plex)	NATYS(Phospho)DDEIYQ(Deamidated)VNKDLK	yes	yes	yes	yes	yes	yes	yes	23.6996	17.0115	23.6996
PF3D7_1007000	Uncharacterized protein	Q8IJX1	NATYSDDEIY*QVNK	1	NATYS(0.012)DDEIY(0.987)QVNK	Y	244	0.987444	VSHEHKNATYSDDEIYQVNKDLKKKDKKKKK	1.02602e-18	98.942	2	4.4075	1509200	(TMT6plex)NATYSDDEIY(Phospho)QVNK(TMT6plex)	NATYSDDEIY(Phospho)QVNK	yes	no	yes	yes	yes	yes	yes	32.5169	10.5336	32.5169
PF3D7_1007200	RhoGAP GTPase, putative	Q8IJX0	MLDS*DAEVPQEVLAEYEK	1	MLDS(1)DAEVPQEVLAEYEK	S	4	1	____________MLDSDAEVPQEVLAEYEKL	5.66e-17	88.071	2	-0.22543	2608100	(TMT6plex)MLDS(Phospho)DAEVPQEVLAEYEK(TMT6plex)	M(Oxidation)LDS(Phospho)DAEVPQEVLAEYEK	no	yes	yes	yes	yes	yes	yes	60.6821	77.6741	77.6741
PF3D7_1007700	Transcription factor with AP2 domain(S)	Q8IJW6	LLNSDAGQDS*ENEFSPTKR	1	LLNSDAGQDS(1)ENEFSPTKR	S	913	0.999997	VHQTNKLLNSDAGQDSENEFSPTKRTRAPRG	6.78e-119	132.36	3	-3.9891	405760	(TMT6plex)LLNSDAGQDS(Phospho)ENEFSPTK(TMT6plex)R	LLNSDAGQDS(Phospho)ENEFSPTKR	yes	yes	yes	yes	yes	yes	yes	34.5902	17.0845	34.5902
PF3D7_1007700	Transcription factor with AP2 domain(S)	Q8IJW6	ASALT*PVEGVR	1	AS(0.003)ALT(0.997)PVEGVR	T	942	0.997358	RGRRMESLTARASALTPVEGVRFDPYSYSWF	0.00382968	75.102	2	1.7354	1006000	(TMT6plex)ASALT(Phospho)PVEGVR	ASALT(Phospho)PVEGVR	no	yes	yes	yes	yes	yes	yes	29.3239	11.119	29.3239
PF3D7_1007900	Eukaryotic translation initiation factor 3 subunit D (eIF3d) (Eukaryotic translation initiation factor 3 subunit 7)	Q8IJW4	DINKNS*NDVNAFEEELQFQTVDLR	1	DINKNS(1)NDVNAFEEELQFQTVDLR	S	68	1	TMNSYQKNTKDINKNSNDVNAFEEELQFQTV	4.74543e-48	110.9	3	-1.788	10715000	(TMT6plex)DINK(TMT6plex)NS(Phospho)NDVNAFEEELQFQTVDLR	DINKNS(Phospho)NDVNAFEEELQFQTVDLR	yes	yes	yes	yes	yes	yes	yes	100.149	124.079	124.079
PF3D7_1008000	Histone deacetylase 2 (EC 3.5.1.98)	Q8IJW3	SKS*ESSIYR	1	S(0.002)KS(0.997)ES(0.001)SIYR	S	676	0.997225	ESNNMYHKKFLRRSKSESSIYRKCTTYDTFN	6.48715e-07	105.13	2	-4.0119	295970	NA	SKS(Phospho)ESSIYR	no	yes	no	yes	yes	yes	yes	0	29.2665	29.2665
PF3D7_1008000	Histone deacetylase 2 (EC 3.5.1.98)	Q8IJW3	LHT*NNNIVSR	1	LHT(1)NNNIVSR	T	1526	0.999999	KYENKDINYYFRRLHTNNNIVSRTKKLITSG	4.58e-17	99.844	2	-0.25364	137160	(TMT6plex)LHT(Phospho)NNNIVSR	LHT(Phospho)NNNIVSR	yes	yes	yes	yes	yes	yes	yes	57.2533	55.127	57.2533
PF3D7_1008100	Uncharacterized protein	Q8IJW2	IGES*ENDYEGEREFLELENSNR	1	IGES(1)ENDYEGEREFLELENSNR	S	2701	1	YQLSDVNQKEEKIGESENDYEGEREFLELEN	4.1906e-32	102.21	3	-1.6717	17909000	(TMT6plex)IGES(Phospho)ENDYEGER	IGES(Phospho)ENDYEGER	yes	yes	yes	yes	yes	yes	yes	40.1933	42.6814	42.6814
PF3D7_1008100	Uncharacterized protein	Q8IJW2	NVDS*FDEHIVINK	1	NVDS(1)FDEHIVINK	S	1123	1	VDNEERGKNESKNVDSFDEHIVINKNNNIEE	4.68e-08	89.358	2	-1.4219	399760	(TMT6plex)NVDS(Phospho)FDEHIVINK(TMT6plex)	NVDS(Phospho)FDEHIVINK	yes	yes	yes	yes	yes	yes	yes	-1	-1	-1
PF3D7_1008100	Uncharacterized protein	Q8IJW2	SVS*FEQEKSELISNEEYIYER	1	S(0.174)VS(0.822)FEQEKS(0.004)ELISNEEYIYER	S	840	0.822468	KNTEHTDHEKDRKSVSFEQEKSELISNEEYI	3.17037e-25	95.319	3	-0.75663	1735400	NA	SVS(Phospho)FEQEKSELISNEEYIYER	yes	yes	no	yes	yes	yes	no	0	9.38306	9.38306
PF3D7_1008100	Uncharacterized protein	Q8IJW2	HNS*NENLNINHNNYK	1	HNS(1)NENLNINHNNYK	S	1715	1	GNTYDSNDEFLSKHNSNENLNINHNNYKKEK	3.06e-33	92.439	3	-1.6704	0	HNS(Phospho)NENLNINHNNYK(TMT6plex)	NA	yes	no	yes	no	yes	yes	yes	78.5218	0	78.5218
PF3D7_1008100	Uncharacterized protein	Q8IJW2	S*VSFEQEKSELISNEEYIYER	1	S(0.947)VS(0.585)FEQEKS(0.454)ELIS(0.01)NEEY(0.003)IY(0.001)ER	S	838	0.946893	EIKNTEHTDHEKDRKSVSFEQEKSELISNEE	1.08e-12	44.31	3	0.42375	729440	NA	NA	yes	no	no	no	yes	no	no	0	0	0
PF3D7_1008500	Uncharacterized protein	Q8IJV9	SHS*CPVLIK	1	S(0.008)HS(0.992)CPVLIK	S	630	0.991771	KKISKNTIHSLKRSHSCPVLIKESPADNNEE	7.0899e-05	92.707	2	1.5158	0	(TMT6plex)SHS(Phospho)C(Carbamidomethyl)PVLIK(TMT6plex)	SHS(Phospho)C(Carbamidomethyl)PVLIK	yes	yes	yes	yes	yes	yes	no	12.3056	12.3056	12.3056
PF3D7_1008500	Uncharacterized protein	Q8IJV9	SLS*FPVNK	1	SLS(1)FPVNK	S	841	0.999679	EEDDEFLNHMLQKSLSFPVNKYNKKNKINKN	1.25535e-08	81.263	2	2.3448	261860	(TMT6plex)SLS(Phospho)FPVNK(TMT6plex)	SLS(Phospho)FPVNK	yes	yes	yes	yes	yes	yes	yes	8.45804	21.3966	21.3966
PF3D7_1008500	Uncharacterized protein	Q8IJV9	S*LSFPVNK	1	S(0.954)LS(0.046)FPVNK	S	839	0.954437	SYEEDDEFLNHMLQKSLSFPVNKYNKKNKIN	9.96e-07	109.83	2	-1.9643	547790	(TMT6plex)S(Phospho)LSFPVNK(TMT6plex)	S(Phospho)LSFPVNK	yes	no	yes	yes	yes	yes	no	13.9219	12.3056	13.9219
PF3D7_1008800	Nucleolar protein 5, putative	Q8IJV7	NDGQNNFNS*FNK	1	NDGQNNFNS(1)FNK	S	441	1	KYNPNQKNDGQNNFNSFNKRKSDFRFKREAD	0.000218746	65.219	2	-2.2755	545020	NA	NDGQNNFNS(Phospho)FNK	no	yes	no	yes	yes	yes	yes	0	-1	-1
PF3D7_1008800	Nucleolar protein 5, putative	Q8IJV7	KLS*NPNNNVK	1	KLS(1)NPNNNVK	S	410	1	EKRLEYITSNLQKKLSNPNNNVKAQQQGQQN	5.79e-14	97.463	3	-1.3385	11608000	(TMT6plex)K(TMT6plex)LS(Phospho)NPNNNVK(TMT6plex)	KLS(Phospho)NPNNNVK	yes	no	yes	yes	yes	yes	yes	-1	-1	-1
PF3D7_1010200	DNA2/NAM7 helicase, putative (EC 3.6.4.12)	Q8IJU3	YLT*NERK	1	YLT(1)NERK	T	1183	0.999852	KYARSLFERLQKKYLTNERKYNLLSIQYRMH	0.00454984	41.502	2	3.6754	312680	NA	NA	yes	no	no	no	yes	no	no	0	0	0
PF3D7_1010300	Succinate dehydrogenase subunit 4, putative (EC 1.2.1.-)	Q8IJU2	SNS*PLDVK	1	SNS(1)PLDVK	S	106	0.999967	WIYIEYVKNKKKKSNSPLDVKVVGKKNK___	0.00134774	90.306	2	0.10534	57727000	(TMT6plex)SNS(Phospho)PLDVK(TMT6plex)	SNS(Phospho)PLDVK	yes	yes	yes	yes	yes	yes	yes	19.8431	29.2665	29.2665
PF3D7_1011200	conserved Plasmodium protein, unknown function	NA	LIGS*NLRDEVR	1	LIGS(1)NLRDEVR	S	46	1	ILDLEKKVQSLKLIGSNLRDEVRTSNSLLDN	1.09766e-05	72.891	2	1.2942	112350	(TMT6plex)LIGS(Phospho)NLRDEVR	NA	no	yes	yes	no	yes	yes	yes	-1	0	-1
PF3D7_1011700	DNA repair protein RAD23, putative	Q8IJS8	KLES*LGFPK	1	KLES(1)LGFPK	S	353	1	TPLNENEMESIKKLESLGFPKHVALEAFIAC	3.31e-07	110.91	2	-1.5033	519770	(TMT6plex)K(TMT6plex)LES(Phospho)LGFPK(TMT6plex)	KLES(Phospho)LGFPK	yes	yes	yes	yes	yes	yes	yes	-1	-1	-1
PF3D7_1011800	PRE-binding protein	Q8IJS7	ATTSS*ILEEKPVNK	1	AT(0.017)T(0.035)S(0.162)S(0.786)ILEEKPVNK	S	9	0.785893	_______MGRKATTSSILEEKPVNKNSGVVN	1.93e-05	76.341	2	-1.0137	0	NA	ATTSS(Phospho)ILEEKPVNK	no	yes	no	yes	yes	yes	no	0	0	0
PF3D7_1011800	PRE-binding protein	Q8IJS7	LTEEEAFLFNS*NYR	1	LTEEEAFLFNS(1)NYR	S	746	0.999978	TVKKKLTEEEAFLFNSNYRGQIKAKTGAEVK	1.81e-11	88.385	2	-0.71974	675960	NA	LTEEEAFLFNS(Phospho)NYR	no	yes	no	yes	yes	yes	yes	0	15.7303	15.7303
PF3D7_1011800	PRE-binding protein	Q8IJS7	KLS*QSNQTTNTK	1	KLS(0.981)QS(0.018)NQT(0.001)TNTK	S	1037	0.980995	LHDVTNMQSKKNKKLSQSNQTTNTKKHEQAP	0.002539	49.595	3	3.529	0	(TMT6plex)K(TMT6plex)LS(Phospho)QSNQTTNTK(TMT6plex)	KLS(Phospho)QSNQTTNTK	yes	no	yes	yes	yes	yes	yes	14.0446	7.37722	14.0446
PF3D7_1011800	PRE-binding protein	Q8IJS7	ATTSSILEEKPVNKNS*GVVNNMK	1	ATTSSILEEKPVNKNS(1)GVVNNMK	S	20	0.999793	ATTSSILEEKPVNKNSGVVNNMKDALMNDKK	5.8e-44	74.776	4	-2.079	248150	(TMT6plex)ATTSSILEEK(TMT6plex)PVNK(TMT6plex)N(Deamidated)S(Phospho)GVVNNMK(TMT6plex)	NA	yes	no	yes	no	yes	yes	yes	30.5701	0	30.5701
PF3D7_1011800	PRE-binding protein	Q8IJS7	KCS*YELNEIRK	1	KCS(0.972)Y(0.028)ELNEIRK	S	683	0.972073	VPFEEKEIFSLYKKCSYELNEIRKNLNLFII	2.19018e-12	101.43	3	-3.2786	246890	NA	KC(Carbamidomethyl)S(Phospho)YELNEIRK	no	yes	no	yes	yes	yes	no	0	0	0
PF3D7_1011800	PRE-binding protein	Q8IJS7	KCT*QVDINEK	1	KCT(1)QVDINEK	T	797	1	KALEMIEELLKKRKCTQVDINEKVIALLLSS	5.19e-06	66.215	3	-0.72896	1934100	(TMT6plex)K(TMT6plex)C(Carbamidomethyl)T(Phospho)QVDINEK(TMT6plex)	NA	yes	no	yes	no	yes	yes	yes	-1	0	-1
PF3D7_1011800	PRE-binding protein	Q8IJS7	VTELTSNAHMNGS*IQK	1	VTELT(0.001)S(0.003)NAHMNGS(0.996)IQK	S	61	0.995871	GSKVTELTSNAHMNGSIQKKKEENELENNKK	2.65e-13	60.062	3	1.6388	0	(TMT6plex)VTELTSNAHMNGS(Phospho)IQK(TMT6plex)	NA	yes	no	yes	no	yes	yes	yes	26.0764	0	26.0764
PF3D7_1012000	E3 ubiquitin-protein ligase, putative	Q8IJS5	VPISNTS*KK	1	VPISNT(0.01)S(0.99)KK	S	421	0.989592	KNQRDSNFKVPISNTSKKKNQDVTDSKDLNQ	0.0348113	54.066	2	-0.98656	0	NA	NA	yes	no	no	no	yes	no	no	0	0	0
PF3D7_1012400	Hypoxanthine phosphoribosyltransferase (EC 2.4.2.8)	Q8IJS1	VKS*YCNDQSTGTLEIVSEDLSCLK	1	VKS(0.987)Y(0.009)CNDQS(0.003)T(0.001)GT(0.001)LEIVSEDLSCLK	S	115	0.986699	ETSKPLFGEHYVRVKSYCNDQSTGTLEIVSE	7.72586e-29	89.684	3	0.59186	16426000	(TMT6plex)VK(TMT6plex)S(Phospho)YC(Carbamidomethyl)NDQ(Deamidated)STGTLEIVSEDLSC(Carbamidomethyl)LK(TMT6plex)	VKS(Phospho)YC(Carbamidomethyl)NDQSTGTLEIVSEDLSC(Carbamidomethyl)LK	yes	yes	yes	yes	yes	yes	no	0	0	0
PF3D7_1012700	NLI interacting factor-like phosphatase,putative (EC 3.1.3.16)	Q8IJR8	TNT*FIEPLEIK	1	T(0.032)NT(0.968)FIEPLEIK	T	779	0.968267	NEVEKNELLPSMKTNTFIEPLEIKNKNEHET	6.58397e-16	92.265	2	-0.65609	636960	NA	TNT(Phospho)FIEPLEIK	no	yes	no	yes	yes	yes	no	0	10.5885	10.5885
PF3D7_1012700	NLI interacting factor-like phosphatase,putative (EC 3.1.3.16)	Q8IJR8	KNS*DKNDNPR	1	KNS(1)DKNDNPR	S	1200	1	NNKNNKNNKNTYKKNSDKNDNPRNDLKKYRM	0.0196227	48.568	3	-0.64895	763470	NA	NA	yes	no	no	no	yes	no	no	0	0	0
PF3D7_1012900	Autophagy-related protein 18, putative	Q8IJR6	IYNTNPFTQTYS*R	1	IYNTNPFT(0.005)QT(0.186)YS(0.809)R	S	42	0.808914	KGFKIYNTNPFTQTYSRDLTDRNKNGLYLAE	4.27018e-16	102.64	2	-2.3484	0	NA	NA	no	yes	no	no	yes	no	no	0	0	0
PF3D7_1013200	Uncharacterized protein	Q8IJR3	TDSNIPDS*NENVENKIEIK	1	TDS(0.001)NIPDS(0.999)NENVENKIEIK	S	87	0.998999	NILIKIERTDSNIPDSNENVENKIEIKTECD	1.87e-14	62.203	3	0.92594	1235300	(TMT6plex)TDSNIPDS(Phospho)NENVENK(TMT6plex)IEIK(TMT6plex)	TDSNIPDS(Phospho)NENVENKIEIK	yes	no	yes	yes	yes	yes	yes	22.0665	3.96571	22.0665
PF3D7_1013200	Uncharacterized protein	Q8IJR3	TDS*NIPDSNENVENKIEIK	1	T(0.034)DS(0.966)NIPDSNENVENKIEIK	S	82	0.965549	TNKEENILIKIERTDSNIPDSNENVENKIEI	1.35253e-19	99.078	2	-0.56884	11370000	(TMT6plex)TDS(Phospho)NIPDSNENVENK(TMT6plex)	TDS(Phospho)NIPDSNENVENK	no	yes	yes	yes	yes	yes	yes	7.37722	15.2723	15.2723
PF3D7_1013200	Uncharacterized protein	Q8IJR3	S*YDFEYVDDKTK	1	S(0.996)Y(0.004)DFEYVDDKTK	S	27	0.995637	NTSLYHNLRKIRKPRSYDFEYVDDKTKKGRG	4.92529e-18	106.14	2	-1.0959	14291000	NA	S(Phospho)YDFEYVDDK	yes	yes	no	yes	yes	yes	no	0	0	0
PF3D7_1013200	Uncharacterized protein	Q8IJR3	SYDFEYVDDKT*K	1	S(0.04)YDFEY(0.011)VDDKT(0.949)K	T	37	0.949198	IRKPRSYDFEYVDDKTKKGRGRKKRRKRRRS	2.3e-16	91.549	3	-3.1918	0	NA	NA	yes	no	no	no	yes	no	no	0	0	0
PF3D7_1013500	Phosphoinositide phospholipase C (EC 3.1.4.11)	Q8IJR0	KIS*NQYINQDDIK	1	KIS(1)NQYINQDDIK	S	452	0.999738	EAIINNYDCNIIKKISNQYINQDDIKYNMDI	3.22202e-08	61.265	2	-3.4394	0	(TMT6plex)K(TMT6plex)IS(Phospho)NQYINQDDIK(TMT6plex)	KIS(Phospho)NQYINQDDIK	no	yes	yes	yes	yes	yes	yes	0	22.4511	22.4511
PF3D7_1013900	Translation initiation factor eIF-2B subunit delta, putative	Q8IJQ6	LYIQYS*NER	1	LYIQY(0.004)S(0.996)NER	S	757	0.995679	ENLKETEPQKLYIQYSNERITNEMKMKYESK	0.00404323	50.95	2	-1.1866	47099	(TMT6plex)LYIQYS(Phospho)NER	NA	yes	no	yes	no	yes	yes	no	0	0	0
PF3D7_1014400	MO15-related protein kinase (EC 2.7.11.22)	Q8IJQ1	NLNLT*SK	1	NLNLT(0.971)S(0.029)K	T	182	0.970682	SDKLFRDKYKKNLNLTSKVVTLWYRAPELLL	0.00579113	77.662	2	-0.9851	189090	(TMT6plex)NLNLT(Phospho)SK(TMT6plex)	NLNLT(Phospho)SK	yes	no	yes	yes	yes	yes	yes	14.023	12.2841	14.023
PF3D7_1014600	Transcriptional coactivator ADA2	Q8IJP9	NNFDISNS*KEIDGK	1	NNFDIS(0.001)NS(0.999)KEIDGK	S	2004	0.998556	DGKRKKSKNNFDISNSKEIDGKEKLVVDDKD	2.99e-45	108.71	3	-0.11579	1514500	(TMT6plex)NNFDISNS(Phospho)K(TMT6plex)EIDGK(TMT6plex)	NNFDISNS(Phospho)KEIDGK	yes	yes	yes	yes	yes	yes	yes	15.7303	0	15.7303
PF3D7_1016000	Uncharacterized protein	Q8IJN6	ERQS*GET*LEDNIEEINYCIK	2	ERQS(1)GET(1)LEDNIEEINYCIK	S	12	1	____MKNKSIRKERQSGETLEDNIEEINYCI	7.99193e-17	81.346	3	1.769	1396300	(TMT6plex)ERQS(Phospho)GET(Phospho)LEDN(Deamidated)IEEINYC(Carbamidomethyl)IK(TMT6plex)	ERQS(Phospho)GET(Phospho)LEDNIEEINYC(Carbamidomethyl)IK	no	yes	yes	yes	yes	yes	yes	52.5804	57.1032	57.1032
PF3D7_1016000	Uncharacterized protein	Q8IJN6	SKS*VEHNNCPNLK	1	S(1)VEHNNCPNLK	S	230	1	NSLINYNKHMNDKSKSVEHNNCPNLKKKDRS	0.00387192	50.897	3	-3.3654	0	(TMT6plex)SK(TMT6plex)S(Phospho)VEHN(Deamidated)NC(Carbamidomethyl)PNLK(TMT6plex)	NA	yes	no	yes	no	yes	yes	no	0	0	0
PF3D7_1016300	Glycophorin binding protein	A0A143ZWU2	ILTNT*DPNDEVERR	1	ILT(0.113)NT(0.887)DPNDEVERR	T	259	0.887345	EYRKHLEIFYKILTNTDPNDEVERRNADNKE	4.35e-41	102.97	3	2.9942	1036000	(TMT6plex)ILTNT(Phospho)DPN(Deamidated)DEVERR	ILTNT(Phospho)DPNDEVERR	yes	no	yes	yes	yes	yes	yes	17.0091	14.0446	17.0091
PF3D7_1016300	Glycophorin binding protein	A0A143ZWU2	SVVTEEQKVES*DSEK	1	SVVTEEQKVES(0.967)DS(0.033)EK	S	135	0.96724	DEENKSVVTEEQKVESDSEKQKRTKKVVKKQ	7.05457e-53	151.04	2	-2.2845	1248700	(TMT6plex)SVVTEEQK(TMT6plex)VES(Phospho)DSEK(TMT6plex)	SVVTEEQKVES(Phospho)DSEK	yes	yes	yes	yes	yes	yes	yes	14.631	20.4116	20.4116
PF3D7_1016300	Glycophorin binding protein	A0A143ZWU2	ILT*NTDPNDEVERR	1	ILT(1)NTDPNDEVERR	T	257	0.999991	DPEYRKHLEIFYKILTNTDPNDEVERRNADN	5.66779e-27	140.8	2	-2.3088	3431200	(TMT6plex)ILT(Phospho)NTDPNDEVER	ILT(Phospho)NTDPNDEVER	yes	yes	yes	yes	yes	yes	yes	11.0996	40.2092	40.2092
PF3D7_1018200	Serine/threonine-protein phosphatase (EC 3.1.3.16)	C6S3C9	KDT*NDELYKIEDK	1	KDT(0.998)NDELY(0.002)KIEDK	T	1986	0.998475	WEKNDDDYKIIERKDTNDELYKIEDKLQKQV	9.76944e-07	65.105	3	-2.2279	0	NA	KDT(Phospho)NDELYKIEDK	no	yes	no	yes	yes	yes	yes	0	38.3243	38.3243
PF3D7_1018600	Uncharacterized protein	Q8IJL6	HVT*VAIR	1	HVT(1)VAIR	T	395	1	AGLKQSGILNFNKHVTVAIRGSMRLEHLLGD	0.0332879	83.377	2	-2.2518	367460	NA	NA	yes	no	no	no	yes	no	no	0	0	0
PF3D7_1019000	Eukaryotic translation initiation factor subunit eIF2A, putative	Q8IJL2	HDS*FNHPYK	1	HDS(0.987)FNHPY(0.013)K	S	1440	0.987373	SSLNRETHQSFKRHDSFNHPYKEGNNNNNNN	0.00895602	50.354	3	1.7464	749570	HDS(Phospho)FNHPYK(TMT6plex)	NA	yes	no	yes	no	yes	yes	yes	30.6353	0	30.6353
PF3D7_1019000	Eukaryotic translation initiation factor subunit eIF2A, putative	Q8IJL2	TIS*LDDINK	1	TIS(1)LDDINK	S	1024	0.999799	KEQSKLQEMGHIKTISLDDINKNKGKDNQTN	1.3759e-19	149.69	2	0.95297	2152100	NA	TIS(Phospho)LDDINK	no	yes	no	yes	yes	yes	yes	0	23.305	23.305
PF3D7_1019000	Eukaryotic translation initiation factor subunit eIF2A, putative	Q8IJL2	TNS*VIYENK	1	TNS(1)VIYENK	S	1706	0.999823	FIPSKTINNKLGRTNSVIYENKNNIKNNDHH	1.01235e-07	146.5	2	2.289	5460700	NA	TNS(Phospho)VIYENK	yes	yes	no	yes	yes	yes	yes	0	25.7741	25.7741
PF3D7_1019000	Eukaryotic translation initiation factor subunit eIF2A, putative	Q8IJL2	LEEQNNTHLQHLYS*QQQR	1	LEEQNNTHLQHLYS(1)QQQR	S	2134	0.999534	GKLEEQNNTHLQHLYSQQQRNLRNLMNTNEG	1.35e-77	113.63	3	-3.1853	3775400	NA	NA	yes	no	no	no	yes	no	no	0	0	0
PF3D7_1019000	Eukaryotic translation initiation factor subunit eIF2A, putative	Q8IJL2	SVY*KIK	1	SVY(1)KIK	Y	582	0.999905	KPQPNLLDSSNKKSVYKIKNLDHLLNSTQNN	0.0540267	75.311	2	0.0014152	0	NA	NA	yes	no	no	no	yes	no	no	0	0	0
PF3D7_1019100	Uncharacterized protein	Q8IJL1	KIES*FEKK	1	KIES(1)FEKK	S	464	1	EVRCYPSVKKAKKIESFEKKLIEMEQQKYGM	0.0209485	58.172	3	0.8491	1962900	NA	NA	yes	no	no	no	yes	no	no	0	0	0
PF3D7_1019900	Autophagy-related protein	Q8IJK2	PS*LKDEVS*FENR	2	PS(1)LKDEVS(1)FENR	S	3	1	_____________MPSLKDEVSFENRVAETH	1.88e-17	93.495	2	0.54213	6551400	(TMT6plex)PS(Phospho)LK(TMT6plex)DEVS(Phospho)FENR	PS(Phospho)LKDEVS(Phospho)FENR	yes	yes	yes	yes	yes	yes	yes	-1	-1	-1
PF3D7_1019900	Autophagy-related protein	Q8IJK2	ANRS*NLPIIEK	1	ANRS(1)NLPIIEK	S	38	1	KYPNRIPVVCERANRSNLPIIEKKKFLVPMN	5.54e-13	80.102	3	2.1249	0	(TMT6plex)ANRS(Phospho)NLPIIEK(TMT6plex)	NA	yes	no	yes	no	yes	yes	yes	-1	0	-1
PF3D7_1021100	Uncharacterized protein	Q8IJJ2	KNS*IDNMEHMK	1	KNS(1)IDNMEHMK	S	1338	1	EKDVVCMYNMNKKKNSIDNMEHMKNMKDVNN	0.00346474	40.278	3	-2.6689	1096800	(TMT6plex)K(TMT6plex)N(Deamidated)S(Phospho)IDNMEHMK(TMT6plex)	NA	yes	no	yes	no	yes	yes	yes	-1	0	-1
PF3D7_1022400	Serine/arginine-rich splicing factor 4	Q8IJI0	VEHS*GENRSFGK	1	LRVEHS(1)GENR	S	86	1	RDGYKFDGFRLRVEHSGENRSFGKYRKKDDG	3.48166e-07	101.39	3	-3.3484	0	VEHS(Phospho)GENRSFGK(TMT6plex)	NA	yes	no	yes	no	yes	yes	no	2.87335	0	2.87335
PF3D7_1022400	Serine/arginine-rich splicing factor 4	Q8IJI0	KKANAADENANGNVS*N	1	KKANAADENANGNVS(1)N	S	537	1	RKKANAADENANGNVSN______________	5.65e-41	103.04	3	2.558	58783000	(TMT6plex)ANAADENANGNVS(Phospho)N	YS(Phospho)NESGLSDRDR	yes	no	yes	yes	yes	yes	yes	-1	0	-1
PF3D7_1022400	Serine/arginine-rich splicing factor 4	Q8IJI0	YRNDYS*PK	1	YRNDYS(1)PK	S	197	0.999994	DKRGSSYMKRYRNDYSPKYKKRRRYSNESGL	0.00286391	99.568	2	-0.86299	5613300	(TMT6plex)YRNDYS(Phospho)PK(TMT6plex)	YRNDYS(Phospho)PK	yes	yes	yes	yes	yes	yes	yes	17.0115	12.2841	17.0115
PF3D7_1022400	Serine/arginine-rich splicing factor 4	Q8IJI0	NAS*S*DFKR	2	NAS(1)S(1)DFKR	S	368	1	RSLSEDRSNSRKRNASSDFKRELNSDDDKKS	4.39e-06	100.69	2	-3.3292	43718000	(TMT6plex)NAS(Phospho)S(Phospho)DFK(TMT6plex)R	NAS(Phospho)S(Phospho)DFKR	yes	yes	yes	yes	yes	yes	yes	-1	-1	-1
PF3D7_1022400	Serine/arginine-rich splicing factor 4	Q8IJI0	ELNS*DDDKK	1	ELNS(1)DDDKK	S	377	1	SRKRNASSDFKRELNSDDDKKSKKKRSYSAS	1.94e-06	78.324	3	-1.683	5984100	NA	NA	yes	no	no	no	yes	no	no	0	0	0
PF3D7_1022400	Serine/arginine-rich splicing factor 4	Q8IJI0	GS*SYMKR	1	GS(0.909)S(0.09)Y(0.001)MKR	S	186	0.909086	YDDVTNIKVRRDKRGSSYMKRYRNDYSPKYK	0.0139749	62.714	2	-3.8704	162060	NA	NA	no	yes	no	no	yes	no	no	0	0	0
PF3D7_1022400	Serine/arginine-rich splicing factor 4	Q8IJI0	GSS*YMK	1	GS(0.006)S(0.993)Y(0.001)MK	S	187	0.99339	DDVTNIKVRRDKRGSSYMKRYRNDYSPKYKK	0.00270165	79.469	2	-1.6549	171450	NA	NA	yes	no	no	no	yes	no	no	0	0	0
PF3D7_1022400	Serine/arginine-rich splicing factor 4	Q8IJI0	RLS*S*DNR	2	RLS(1)S(1)DNR	S	332	1	RDSDSEKNKSYRKRLSSDNRSHSRRRTVSED	0.00715368	66.321	2	-0.85216	425180	NA	NA	yes	no	no	no	yes	no	no	0	0	0
PF3D7_1022400	Serine/arginine-rich splicing factor 4	Q8IJI0	RYS*NES*GLS*DRDR	3	RYS(1)NES(1)GLS(1)DR	S	207	0.999865	YRNDYSPKYKKRRRYSNESGLSDRDRSRSRR	0.000288052	60.509	2	-3.8067	0	(TMT6plex)RYS(Phospho)NES(Phospho)GLS(Phospho)DRDR	NA	yes	no	yes	no	yes	yes	no	0	0	0
PF3D7_1022400	Serine/arginine-rich splicing factor 4	Q8IJI0	SYKS*QS*ASVR	2	S(0.075)Y(0.025)KS(0.912)QS(0.957)AS(0.03)VR	S	425	0.956534	SNDRLSESKKSYKSQSASVRYNSTEEKKSDD	0.00461983	45.347	3	0.94135	315980	(TMT6plex)SYK(TMT6plex)S(Phospho)QS(Phospho)ASVR	NA	yes	no	yes	no	yes	yes	yes	14.1854	0	14.1854
PF3D7_1022400	Serine/arginine-rich splicing factor 4	Q8IJI0	T*VS*EDRSER	2	T(1)VS(0.769)EDRS(0.232)ER	T	343	0.999936	RKRLSSDNRSHSRRRTVSEDRSERRRSLSED	0.00243464	63.966	2	0.33747	929360	NA	NA	yes	no	no	no	yes	no	no	0	0	0
PF3D7_1022400	Serine/arginine-rich splicing factor 4	Q8IJI0	TEENHDS*KS*VS*NDR	3	TEENHDS(1)KS(1)VS(1)NDR	S	479	1	GSKKGAKTEENHDSKSVSNDRNKSDKSEEKE	3.13e-22	74.029	3	-1.556	2657300	(TMT6plex)TEENHDS(Phospho)K(TMT6plex)S(Phospho)VS(Phospho)NDR	NA	yes	no	yes	no	yes	yes	yes	44.6382	0	44.6382
PF3D7_1022400	Serine/arginine-rich splicing factor 4	Q8IJI0	TVS*EDRS*ER	2	T(0.004)VS(0.996)EDRS(1)ER	S	349	0.999999	DNRSHSRRRTVSEDRSERRRSLSEDRSNSRK	0.000364751	85.066	2	0.49107	132330	NA	NA	yes	no	no	no	yes	no	no	0	0	0
PF3D7_1022400	Serine/arginine-rich splicing factor 4	Q8IJI0	YIDIKPS*R	1	YIDIKPS(1)R	S	46	0.999973	LFGKYGRIKYIDIKPSRSSSSSYAFVHYYDL	0.0158323	46.352	3	-1.2128	698570	(TMT6plex)YIDIK(TMT6plex)PS(Phospho)R	NA	yes	no	yes	no	yes	yes	yes	18.1715	0	18.1715
PF3D7_1022400	Serine/arginine-rich splicing factor 4	Q8IJI0	YSNES*GLS*DR	2	YS(0.001)NES(0.999)GLS(1)DR	S	213	1	PKYKKRRRYSNESGLSDRDRSRSRRYSKSSN	4.22e-27	112.02	2	-2.1417	4634700	(TMT6plex)YSNES(Phospho)GLS(Phospho)DR	NA	yes	yes	yes	no	yes	yes	yes	36.8694	0	36.8694
PF3D7_1022400	Serine/arginine-rich splicing factor 4	Q8IJI0	YSNESGLS*DRDRS*R	2	YS(0.003)NES(0.081)GLS(0.915)DRDRS(1)R	S	218	0.999923	RRRYSNESGLSDRDRSRSRRYSKSSNSSNKR	6.27425e-05	55.575	3	0.25307	785960	(TMT6plex)YSNESGLS(Phospho)DRDRS(Phospho)R	NA	yes	no	yes	no	yes	yes	yes	44.439	0	44.439
PF3D7_1023000	Uncharacterized protein	Q8IJH5	KKS*SEDIK	1	KKS(0.957)S(0.043)EDIK	S	155	0.956543	DGDKEEEEEEKKKKKSSEDIKMMINKGNNTT	0.0279958	47.302	3	-1.9037	0	NA	NA	yes	no	no	no	yes	no	no	0	0	0
PF3D7_1023900	Chromodomain-helicase-DNA-binding protein 1 homolog, putative (EC 3.6.4.12)	Q8IJG6	DRNYINNDLYSNS*NELVYSK	1	DRNYINNDLY(0.005)S(0.02)NS(0.954)NELVY(0.006)S(0.016)K	S	3283	0.953906	NVRDRNYINNDLYSNSNELVYSKKGNKSEEP	3.26797e-14	72.935	3	0.096872	2431100	NA	DRNYINNDLYSNS(Phospho)NELVYSK	no	yes	no	yes	yes	yes	yes	0	32.2766	32.2766
PF3D7_1023900	Chromodomain-helicase-DNA-binding protein 1 homolog, putative (EC 3.6.4.12)	Q8IJG6	SLQS*TINLNNR	1	SLQS(0.92)T(0.08)INLNNR	S	330	0.920484	LDNNNTSHQPMKSLQSTINLNNRNINNMNNV	2.13171e-13	121.56	2	-2.8732	83176	NA	SLQS(Phospho)TINLNNR	no	yes	no	yes	yes	yes	yes	0	17.0115	17.0115
PF3D7_1023900	Chromodomain-helicase-DNA-binding protein 1 homolog, putative (EC 3.6.4.12)	Q8IJG6	NSTS*FEK	1	NST(0.035)S(0.965)FEK	S	401	0.964644	GISSVCNIASYRNSTSFEKTNSIIDNNMRYM	0.0197265	58.699	2	-4.3941	0	NA	NA	yes	no	no	no	yes	no	no	0	0	0
PF3D7_1023900	Chromodomain-helicase-DNA-binding protein 1 homolog, putative (EC 3.6.4.12)	Q8IJG6	TGGGSLDNNNT*SHQPMK	1	T(0.001)GGGS(0.003)LDNNNT(0.958)S(0.038)HQPMK	T	320	0.957987	SLLNKTGGGSLDNNNTSHQPMKSLQSTINLN	3.61e-81	125.73	3	3.5374	959320	(TMT6plex)TGGGSLDNNNT(Phospho)SHQPMK(TMT6plex)	NA	yes	no	yes	no	yes	yes	no	12.2841	0	12.2841
PF3D7_1025000	Formin 2, putative	Q8IJF4	ESTFPS*EDDVTFR	1	EST(0.001)FPS(0.999)EDDVTFR	S	252	0.999305	MELLQSVQNKESTFPSEDDVTFRQNADEEGT	5.93e-92	135.47	2	0.71898	1381700	(TMT6plex)ESTFPS(Phospho)EDDVTFR	ESTFPS(Phospho)EDDVTFR	yes	yes	yes	yes	yes	yes	yes	28.7306	22.4511	28.7306
PF3D7_1025000	Formin 2, putative	Q8IJF4	KYS*EEEKYFTR	1	KYS(1)EEEKYFTR	S	604	0.999999	KKKEKDGEKNKKKKYSEEEKYFTRLIDFNYT	2.55991e-20	159.75	2	0.17832	4612400	(TMT6plex)K(TMT6plex)YS(Phospho)EEEK(TMT6plex)YFTR	KYS(Phospho)EEEKYFTR	yes	yes	yes	yes	yes	yes	no	0	12.2841	12.2841
PF3D7_1025000	Formin 2, putative	Q8IJF4	EST*FPS*EDDVTFR	2	ES(0.133)T(0.869)FPS(0.966)EDDVT(0.032)FR	S	249	0.869358	SVPMELLQSVQNKESTFPSEDDVTFRQNADE	0.001133	42.633	2	2.8003	809190	(TMT6plex)EST(Phospho)FPS(Phospho)EDDVTFR	EST(Phospho)FPS(Phospho)EDDVTFR	yes	no	yes	yes	yes	yes	yes	17.0115	8.26124	17.0115
PF3D7_1025000	Formin 2, putative	Q8IJF4	ES*TFPSEDDVTFR	1	ES(0.904)T(0.095)FPSEDDVTFR	S	248	0.904234	LSVPMELLQSVQNKESTFPSEDDVTFRQNAD	3.26204e-21	115.91	2	-0.72345	1669600	NA	NA	no	yes	no	no	yes	no	no	0	0	0
PF3D7_1025000	Formin 2, putative	Q8IJF4	HKSFSDIS*NMEGSLK	1	HKS(0.006)FS(0.006)DIS(0.929)NMEGS(0.059)LK	S	141	0.929242	LPSFDIVRHKSFSDISNMEGSLKWKLSSREK	2.32e-05	47.037	3	-1.5007	661640	(TMT6plex)HK(TMT6plex)SFSDIS(Phospho)NM(Oxidation)EGSLK(TMT6plex)	NA	yes	no	yes	no	yes	yes	no	7.77211	0	7.77211
PF3D7_1025000	Formin 2, putative	Q8IJF4	NYHIES*K	1	NYHIES(1)K	S	628	0.999892	LIDFNYTDLKNYHIESKDVYKIEEINRKLEE	0.0330624	47.603	2	-3.1767	96373	(TMT6plex)NYHIES(Phospho)K(TMT6plex)	NA	yes	no	yes	no	yes	yes	yes	41.5265	0	41.5265
PF3D7_1025900	Uncharacterized protein	A0A143ZYA5	KES*LSKYETK	1	KES(0.999)LS(0.001)KYETK	S	1175	0.999105	NNFKDKNTCPHIRKESLSKYETKTKKENLNH	3.68293e-23	169.46	3	-0.85391	3586800	NA	KES(Phospho)LSKYETK	no	yes	no	yes	yes	yes	yes	0	20.4116	20.4116
PF3D7_1025900	Uncharacterized protein	A0A143ZYA5	TRSLT*PNTYQK	1	SLT(1)PNTYQK	T	578	0.999962	FTPTSNNVFVRTRSLTPNTYQKKKKNSFFAC	3.19802e-09	125.72	2	-3.2389	888070	(TMT6plex)TRSLT(Phospho)PNTYQK(TMT6plex)	SLT(Phospho)PNTYQK	no	yes	yes	yes	yes	yes	yes	0	15.2723	15.2723
PF3D7_1025900	Uncharacterized protein	A0A143ZYA5	EHINS*FGHDQWENNYNLK	1	EHINS(0.985)FGHDQWENNY(0.015)NLK	S	1267	0.985262	KHNEDLVENTKEHINSFGHDQWENNYNLKKI	7.82e-14	63.869	3	-0.95362	509860	(TMT6plex)EHINS(Phospho)FGHDQWENNYNLK(TMT6plex)	NA	yes	no	yes	no	yes	yes	yes	23.6027	0	23.6027
PF3D7_1026600	Uncharacterized protein	Q8IJD6	IIEHEGT*DDNYILGNEEK	1	IIEHEGT(1)DDNYILGNEEK	T	396	1	IFMGKKKKKIIEHEGTDDNYILGNEEKKKLL	6.2244e-47	144.95	2	1.3776	18560000	(TMT6plex)IIEHEGT(Phospho)DDNYILGNEEK(TMT6plex)	IIEHEGT(Phospho)DDNYILGNEEK	yes	yes	yes	yes	yes	yes	yes	14.1854	41.0449	41.0449
PF3D7_1026600	Uncharacterized protein	Q8IJD6	LSNES*IDKTESSNIK	1	LSNES(1)IDKTESSNIK	S	1191	0.999969	IPKEKFTTNKKLSNESIDKTESSNIKMDEHK	7.26e-27	135.81	2	0.35826	3108600	NA	LSNES(Phospho)IDKTESSNIK	no	yes	no	yes	yes	yes	yes	0	32.9721	32.9721
PF3D7_1026600	Uncharacterized protein	Q8IJD6	LLNS*IEIK	1	LLNS(1)IEIK	S	1239	1	KPGRHSFFNANKLLNSIEIKIGEHNSKIIEK	0.00531437	84.882	2	-0.2141	0	NA	LLNS(Phospho)IEIK	no	yes	no	yes	yes	yes	yes	0	-1	-1
PF3D7_1026600	Uncharacterized protein	Q8IJD6	TNDT*LEEINGTLEK	1	T(0.001)NDT(0.999)LEEINGTLEK	T	1356	0.999059	LRSIKDDKILEKTNDTLEEINGTLEKTNGTL	7.85907e-26	111.77	2	-0.88361	1385900	NA	TNDT(Phospho)LEEINGTLEK	no	yes	no	yes	yes	yes	yes	0	30.0871	30.0871
PF3D7_1026600	Uncharacterized protein	Q8IJD6	TNGT*LEETNGTLEK	1	TNGT(1)LEETNGTLEK	T	1370	0.999571	DTLEEINGTLEKTNGTLEETNGTLEKTNGTL	1.96e-38	149.73	2	-0.064433	0	NA	TNGT(Phospho)LEETNGTLEK	no	yes	no	yes	yes	yes	yes	0	24.154	24.154
PF3D7_1026600	Uncharacterized protein	Q8IJD6	KKS*LNEEINR	1	S(1)LNEEINR	S	43	1	EDDKFINGSIKLKKKSLNEEINRFKDINDKY	0.00136756	68.657	2	-1.6619	0	(TMT6plex)K(TMT6plex)K(TMT6plex)S(Phospho)LNEEINR	S(Phospho)LNEEINR	yes	yes	yes	yes	yes	yes	yes	-1	-1	-1
PF3D7_1026600	Uncharacterized protein	Q8IJD6	TDKNEIISPLLS*KENINK	1	TDKNEIIS(0.079)PLLS(0.921)KENINK	S	145	0.920951	KKKRTDKNEIISPLLSKENINKLRYLKTIYD	2.31496e-24	103.92	3	1.0842	729820	NA	TDKN(Deamidated)EIISPLLS(Phospho)KENINK	no	yes	no	yes	yes	yes	yes	0	22.0468	22.0468
PF3D7_1026600	Uncharacterized protein	Q8IJD6	HFS*LSR	1	HFS(0.978)LS(0.022)R	S	584	0.978464	NKKFSSVSRKLSKHFSLSRSGATFSMSNKKE	0.026837	77.282	2	0.53484	937250	(TMT6plex)HFS(Phospho)LSR	NA	yes	no	yes	no	yes	yes	yes	17.0091	0	17.0091
PF3D7_1026600	Uncharacterized protein	Q8IJD6	NS*SES*VKEEIMEK	2	NS(0.951)S(0.067)ES(0.982)VKEEIMEK	S	1085	0.982039	DKETIDIINKKNSSESVKEEIMEKEMLDEKD	4.48e-05	61.942	3	-1.5566	373370	(TMT6plex)NS(Phospho)SES(Phospho)VK(TMT6plex)EEIMEK(TMT6plex)	NA	yes	no	yes	no	yes	yes	yes	14.023	0	14.023
PF3D7_1026600	Uncharacterized protein	Q8IJD6	T*RFNKENR	1	T(1)RFNKENR	T	608	1	SMSNKKEKKSNKKKRTRFNKENRYMKKYLNK	0.0368369	45.081	2	2.8569	0	NA	NA	yes	no	no	no	yes	no	no	0	0	0
PF3D7_1026600	Uncharacterized protein	Q8IJD6	TICQDKSS*IEKEK	1	TICQDKS(0.039)S(0.961)IEKEK	S	520	0.960658	KDYMNKPKTICQDKSSIEKEKSVLRIKKVED	2.65117e-23	79.346	3	-1.2848	1634300	NA	NA	no	yes	no	no	yes	no	no	0	0	0
PF3D7_1027300	Peroxiredoxin (EC 1.11.1.15)	Q8IJD0	GSVSS*TISK	1	GSVS(0.096)S(0.899)T(0.005)ISK	S	229	0.899297	KKSSTSTQKKKGSVSSTISKKSVKKSNKVVK	1.3498e-08	128.01	2	-1.1453	303420	(TMT6plex)GSVSS(Phospho)TISK(TMT6plex)	GSVSS(Phospho)TISK	yes	no	yes	yes	yes	yes	no	7.64724	0	7.64724
PF3D7_1027300	Peroxiredoxin (EC 1.11.1.15)	Q8IJD0	KGS*VSSTISK	1	KGS(0.992)VS(0.005)S(0.001)T(0.001)ISK	S	226	0.992387	EKPKKSSTSTQKKKGSVSSTISKKSVKKSNK	9.04e-11	86.944	3	-0.0090785	1965800	(TMT6plex)K(TMT6plex)GS(Phospho)VSSTISK(TMT6plex)	KGS(Phospho)VSSTISK	yes	no	yes	yes	yes	yes	yes	32.2766	11.0996	32.2766
PF3D7_1027300	Peroxiredoxin (EC 1.11.1.15)	Q8IJD0	GSVSS*SNKK	1	GSVS(0.042)S(0.916)S(0.042)NKK	S	330	0.915658	DLKKKNVKSGKGSVSSSNKKLPKGLKNAAKK	0.00239291	52.495	2	0.85329	462860	(TMT6plex)GSVSS(Phospho)SNK(TMT6plex)K(TMT6plex)	NA	yes	no	yes	no	yes	yes	yes	14.023	0	14.023
PF3D7_1027300	Peroxiredoxin (EC 1.11.1.15)	Q8IJD0	GSVSSTIS*KK	1	GSVSS(0.001)T(0.008)IS(0.99)KK	S	232	0.98983	STSTQKKKGSVSSTISKKSVKKSNKVVKKNV	0.00133355	57.175	3	-2.5582	463160	NA	NA	yes	no	no	no	yes	no	no	0	0	0
PF3D7_1027300	Peroxiredoxin (EC 1.11.1.15)	Q8IJD0	KGSVS*STISK	1	KGS(0.06)VS(0.921)S(0.627)T(0.379)IS(0.013)K	S	228	0.920847	PKKSSTSTQKKKGSVSSTISKKSVKKSNKVV	9.04e-11	86.944	3	-1.6244	2274400	NA	NA	yes	no	no	no	yes	no	no	0	0	0
PF3D7_1027300	Peroxiredoxin (EC 1.11.1.15)	Q8IJD0	KNS*VVK	1	KNS(1)VVK	S	290	1	KSNAKGANKKGGKKNSVVKKEDNKKKGKNNK	0.0104044	66.692	3	3.607	3767500	NA	NA	yes	no	no	no	yes	no	no	0	0	0
PF3D7_1027300	Peroxiredoxin (EC 1.11.1.15)	Q8IJD0	KSS*TSTQK	1	KS(0.095)S(0.883)T(0.021)S(0.001)TQK	S	217	0.883401	EEKTADTDKEKPKKSSTSTQKKKGSVSSTIS	1.96e-05	94.82	3	1.5514	0	NA	NA	yes	no	no	no	yes	no	no	0	0	0
PF3D7_1027300	Peroxiredoxin (EC 1.11.1.15)	Q8IJD0	NLS*KGNNMK	1	NLS(1)KGNNMK	S	374	1	KKNNNNKNKNKNKNLSKGNNMKHNKKPAKKV	0.00422789	57.175	3	0.76987	539790	NA	NA	yes	no	no	no	yes	no	no	0	0	0
PF3D7_1027300	Peroxiredoxin (EC 1.11.1.15)	Q8IJD0	S*GKGSVSSSNK	1	S(0.902)GKGS(0.093)VS(0.002)S(0.002)SNK	S	323	0.901997	NKNQNLKDLKKKNVKSGKGSVSSSNKKLPKG	0.00205856	47.037	3	1.1666	0	NA	NA	yes	no	no	no	yes	no	no	0	0	0
PF3D7_1027300	Peroxiredoxin (EC 1.11.1.15)	Q8IJD0	TADT*DKEKPK	1	T(0.071)ADT(0.929)DKEKPK	T	208	0.928982	EGEGEGEGDEEKTADTDKEKPKKSSTSTQKK	0.00373415	50.897	3	-0.72293	1514600	NA	NA	yes	no	no	no	yes	no	no	0	0	0
PF3D7_1027600	Topoisomerase, putative (EC 5.99.1.3)	C6S3D8	ESLIS*LT*KK	2	ES(0.001)LIS(1)LT(1)KK	S	271	0.999776	SNDIVFFPKESLISLTKKEKNILQNLKNNKK	0.0306821	40.352	2	-1.6199	0	NA	NA	yes	no	no	no	yes	no	no	0	0	0
PF3D7_1029400	LEM3/CDC50 family protein, putative	Q8IJB1	ASS*DPNNLAGADHSQK	1	AS(0.193)S(0.807)DPNNLAGADHSQK	S	481	0.807135	KKINSMQLEIMHKASSDPNNLAGADHSQKLC	2.4e-46	96.234	3	1.956	970340	(TMT6plex)ASS(Phospho)DPNNLAGADHSQK(TMT6plex)	ASS(Phospho)DPNNLAGADHSQK	yes	no	yes	yes	yes	yes	yes	10.11	17.0115	17.0115
PF3D7_1029400	LEM3/CDC50 family protein, putative	Q8IJB1	NVS*FEEK	1	NVS(1)FEEK	S	62	1	DYDRNKSRIKNKKNVSFEEKLYSDIEKKKEK	0.029199	83.647	2	-2.4887	875080	(TMT6plex)NVS(Phospho)FEEK(TMT6plex)	NVS(Phospho)FEEK	no	yes	yes	yes	yes	yes	yes	-1	-1	-1
PF3D7_1029400	LEM3/CDC50 family protein, putative	Q8IJB1	NVS*FEEKLYS*DIEK	2	NVS(1)FEEKLYS(1)DIEK	S	69	1	RIKNKKNVSFEEKLYSDIEKKKEKFDDLSSH	1.43883e-28	156.15	2	-0.2148	5185300	NA	NVS(Phospho)FEEKLYS(Phospho)DIEK	no	yes	no	yes	yes	yes	no	0	10.11	10.11
PF3D7_1029400	LEM3/CDC50 family protein, putative	Q8IJB1	S*FIFNDYK	1	S(0.788)FIFNDY(0.212)K	S	108	0.787519	MMDKKRTDTFLRRKRSFIFNDYKYNEFMNAF	0.00326715	70.942	2	1.0221	0	(TMT6plex)S(Phospho)FIFNDYK(TMT6plex)	NA	yes	no	yes	no	yes	yes	yes	63.7694	0	63.7694
PF3D7_1030100	Pre-mRNA-splicing factor ATP-dependent RNA helicase PRP22, putative	Q8IJA4	EKKES*IEITSK	1	EKKES(1)IEITSK	S	152	1	DKKEKSIKGTKEKKESIEITSKQKKNSDINV	2.98668e-20	159.18	2	-1.9315	269850	NA	KES(Phospho)IEITSK	no	yes	no	yes	yes	yes	yes	0	72.0867	72.0867
PF3D7_1030100	Pre-mRNA-splicing factor ATP-dependent RNA helicase PRP22, putative	Q8IJA4	AGAKLS*PIQIIVNAEGSLAK	1	AGAKLS(1)PIQIIVNAEGSLAK	S	528	0.999999	PAFLKGQTTKAGAKLSPIQIIVNAEGSLAKA	2.39958e-08	64.27	3	-1.6246	572350	(TMT6plex)AGAK(TMT6plex)LS(Phospho)PIQIIVNAEGSLAK(TMT6plex)	AGAKLS(Phospho)PIQIIVNAEGSLAK	no	yes	yes	yes	yes	yes	yes	88.2536	122.745	122.745
PF3D7_1030100	Pre-mRNA-splicing factor ATP-dependent RNA helicase PRP22, putative	Q8IJA4	NEDITNLVDS*DENDKKEK	1	NEDITNLVDS(1)DENDKKEK	S	133	0.999812	HCLTLKNEDITNLVDSDENDKKEKSIKGTKE	6.1e-56	95.195	4	-2.3766	347560	(TMT6plex)NEDITNLVDS(Phospho)DENDK(TMT6plex)K(TMT6plex)EK(TMT6plex)	N(Deamidated)EDITNLVDS(Phospho)DENDKKEK	yes	no	yes	yes	yes	yes	yes	56.9869	0	56.9869
PF3D7_1030200	Uncharacterized protein	Q8IJA3	SAS*YSNIMPFVK	1	S(0.007)AS(0.984)YS(0.01)NIMPFVK	S	283	0.983687	PMFDNQPGMMMQRSASYSNIMPFVKGMNNND	1.35577e-15	118.51	2	-0.37562	5014200	NA	SAS(Phospho)YSNIMPFVK	yes	yes	no	yes	yes	yes	yes	0	23.098	23.098
PF3D7_1030200	Uncharacterized protein	Q8IJA3	QYS*GMK	1	QY(0.001)S(0.999)GMK	S	430	0.999055	RHMPSMSDLYFARQYSGMKFGDMNNSPFDSQ	0.0212861	60.91	2	4.1857	186710	NA	NA	yes	no	no	no	yes	no	no	0	0	0
PF3D7_1030200	Uncharacterized protein	Q8IJA3	S*AS*YSNIMPFVK	2	S(0.984)AS(0.809)Y(0.032)S(0.175)NIMPFVK	S	281	0.983823	YQPMFDNQPGMMMQRSASYSNIMPFVKGMNN	0.00103762	42.947	2	2.8499	234670	NA	NA	yes	no	no	no	yes	no	no	0	0	0
PF3D7_1031400	OTU domain-containing protein, putative	NA	DQQTILHLNS*R	1	DQQTILHLNS(1)R	S	806	1	STNITKDQQTILHLNSRDLSMKKKYQHKKFI	9.43e-114	143.05	2	2.6569	1978000	(TMT6plex)DQQTILHLNS(Phospho)R	DQQTILHLNS(Phospho)R	yes	yes	yes	yes	yes	yes	yes	53.3327	9.44564	53.3327
PF3D7_1031400	OTU domain-containing protein, putative	NA	KFINMFS*K	1	KFINMFS(1)K	S	825	1	SMKKKYQHKKFINMFSKDFYSKGLFQYLNAD	0.0519238	41.448	3	2.4465	0	NA	NA	yes	no	no	no	yes	no	no	0	0	0
PF3D7_1032100	mRNA-decapping enzyme subunit 1, putative	Q8IJ85	GLS*MVHDK	1	GLS(1)MVHDK	S	765	1	DEKAGRKLLYLIKGLSMVHDKNTEQNIMLND	0.000470841	83.862	2	-2.1065	133830	(TMT6plex)GLS(Phospho)MVHDK(TMT6plex)	NA	yes	no	yes	no	yes	yes	yes	-1	0	-1
PF3D7_1032100	mRNA-decapping enzyme subunit 1, putative	Q8IJ85	LKNENESMNS*DGNNDVTR	1	LKNENES(0.047)MNS(0.953)DGNNDVTR	S	158	0.952999	SDLKGKLKNENESMNSDGNNDVTRINSNHSN	1.79e-54	85.387	3	3.5785	782670	(TMT6plex)LK(TMT6plex)NENESMNS(Phospho)DGNNDVTR	NA	yes	no	yes	no	yes	yes	no	0	0	0
PF3D7_1033200	Early transcribed membrane protein 10.2	Q8IJ76	KLAS*FSLYDALADASEQNK	1	KLAS(0.904)FS(0.095)LY(0.001)DALADASEQNK	S	193	0.903896	GNDSFKNINEPRKLASFSLYDALADASEQNK	1.42e-13	61.612	2	-0.93694	372680	NA	KLAS(Phospho)FSLYDALADASEQNK	yes	yes	no	yes	yes	yes	yes	0	14.0446	14.0446
PF3D7_1033300	Uncharacterized protein	Q8IJ75	ILS*SNISK	1	ILS(0.883)S(0.117)NISK	S	17	0.882673	VKHKDYKKSDLIRILSSNISKERNKAVKLLK	8.27e-05	99.864	2	1.14	688770	NA	ILS(Phospho)SNISK	no	yes	no	yes	yes	yes	yes	0	17.0115	17.0115
PF3D7_1033300	Uncharacterized protein	Q8IJ75	KENS*TNNEFLK	1	KENS(0.984)T(0.016)NNEFLK	S	110	0.983612	NLISLKEMEKMRKENSTNNEFLKNLSNM___	1.34464e-19	136.81	2	-3.6388	2428900	NA	KENS(Phospho)TNNEFLK	no	yes	no	yes	yes	yes	yes	0	27.9588	27.9588
PF3D7_1033700	Bromodomain protein 1	Q8IJ72	SIREDS*LDDVLK	1	SIREDS(1)LDDVLK	S	19	0.99998	EDFNTLPLIKSIREDSLDDVLKFLENNYKDY	1.9e-16	91.969	3	-0.20439	463950	(TMT6plex)SIREDS(Phospho)LDDVLK(TMT6plex)	SIREDS(Phospho)LDDVLK	yes	yes	yes	yes	yes	yes	yes	13.9278	32.1191	32.1191
PF3D7_1033900	Ubiquitin-conjugating enzyme, putative	Q8IJ70	MNPQTS*LTRK	1	MNPQT(0.04)S(0.906)LT(0.054)RK	S	6	0.906209	__________MNPQTSLTRKQCDFTKLIMAG	0.000656286	93.839	2	2.1793	207620	NA	(Acetyl)M(Oxidation)NPQTS(Phospho)LTRK	no	yes	no	yes	yes	yes	no	0	7.64724	7.64724
PF3D7_1036900	Uncharacterized protein	A0A143ZYL5	NNNS*IDLEYDPYTGQK	1	NNNS(1)IDLEYDPYTGQK	S	520	0.999999	KKDFKKKRTSSKNNNSIDLEYDPYTGQKLNY	9.14e-17	96.391	2	-0.44858	0	(TMT6plex)NNNS(Phospho)IDLEYDPYTGQK(TMT6plex)	NNNS(Phospho)IDLEYDPYTGQK	no	yes	yes	yes	yes	yes	yes	8.2815	56.9869	56.9869
PF3D7_1036900	Uncharacterized protein	A0A143ZYL5	LFS*KGFNVK	1	LFS(1)KGFNVK	S	133	1	NNLNKKGSRNIEKLFSKGFNVKDKDVKKSNI	0.00326779	68.355	2	0.77889	911890	NA	LFS(Phospho)KGFNVK	no	yes	no	yes	yes	yes	yes	0	-1	-1
PF3D7_1036900	Uncharacterized protein	A0A143ZYL5	KNS*FTPNNLNK	1	KNS(0.844)FT(0.156)PNNLNK	S	114	0.843685	SKKSKKPAEKNNKKNSFTPNNLNKKGSRNIE	3.44718e-09	98.942	2	3.2227	0	NA	NA	no	yes	no	no	yes	no	no	0	0	0
PF3D7_1036900	Uncharacterized protein	A0A143ZYL5	S*VTDAGVIDSQSVNK	1	S(0.838)VT(0.162)DAGVIDSQSVNK	S	689	0.837583	SQKENMNNNQSSNKKSVTDAGVIDSQSVNKL	2.02e-11	86.8	2	-0.34744	263040	NA	NA	no	yes	no	no	yes	no	no	0	0	0
PF3D7_1037400	Uncharacterized protein	Q8IJ33	NIY*MNDQK	1	NIY(1)MNDQK	Y	918	1	FKKYINVLTNDTKNIYMNDQKFYQFFLFFFK	0.0232453	47.082	3	3.0619	0	NA	NA	yes	no	no	no	yes	no	no	0	0	0
PF3D7_1037500	Dynamin-like protein (EC 3.6.5.5)	Q8IJ32	IDSLKS*IEEER	1	IDSLKS(1)IEEER	S	311	0.999916	KNTVPFLKPKIDSLKSIEEERLLELGEPMDN	3.41957e-86	173.72	2	-0.45947	810980	NA	IDSLKS(Phospho)IEEER	no	yes	no	yes	yes	yes	yes	0	22.4511	22.4511
PF3D7_1037600	DNA repair helicase RAD25, putative (EC 3.6.3.-)	Q8IJ31	DSSNYS*PNLSHTR	1	DS(0.001)S(0.047)NY(0.001)S(0.951)PNLSHTR	S	12	0.950767	____MMNSLKDSSNYSPNLSHTRGSRKRSDI	7.82924e-28	110.84	2	-0.37218	0	NA	NA	no	yes	no	no	yes	no	no	0	0	0
PF3D7_1038000	antigen UB05	NA	YGLKDS*R	1	YGLKDS(1)R	S	95	1	SLKPDSVSSKYGLKDSRKPQGKDDAHKGDED	0.000733803	98.582	2	-0.88641	262770	NA	NA	yes	no	no	no	yes	no	no	0	0	0
PF3D7_1103700	Casein kinase II subunit beta (CK II beta)	Q8IIW5	MENS*DS*NKDLQDSK	2	MENS(1)DS(1)NKDLQDSK	S	4	0.999995	____________MENSDSNKDLQDSKSDKST	1.77366e-10	72.359	2	-3.7067	5016600	(Acetyl)MENS(Phospho)DS(Phospho)NK(TMT6plex)DLQDSK(TMT6plex)	(Acetyl)MENS(Phospho)DS(Phospho)NKDLQDSK	no	yes	yes	yes	yes	yes	yes	61.143	61.143	61.143
PF3D7_1103700	Casein kinase II subunit beta (CK II beta)	Q8IIW5	SDKS*TSWVK	1	S(0.015)DKS(0.931)T(0.051)S(0.003)WVK	S	18	0.930584	NSDSNKDLQDSKSDKSTSWVKWFNNRALSNF	2.79e-05	73.881	2	2.0663	0	NA	NA	yes	no	no	no	yes	no	no	0	0	0
PF3D7_1103800	CCR4-NOT transcription complex subunit 1,putative	Q8IIW4	STYYTYNNNDKS*LSELER	1	STYY(0.005)T(0.007)Y(0.005)NNNDKS(0.765)LS(0.217)ELER	S	2623	0.764809	NINKSTYYTYNNNDKSLSELERNILLNDTLD	8.30783e-08	61.963	2	-2.0845	275200	NA	STYYTYNNNDKS(Phospho)LSELER	no	yes	no	yes	yes	yes	no	0	10.9186	10.9186
PF3D7_1103800	CCR4-NOT transcription complex subunit 1,putative	Q8IIW4	S*LDNHSENFKR	1	S(0.993)LDNHS(0.007)ENFKR	S	1924	0.993357	ESINKNKKEEIDIKKSLDNHSENFKRECSES	3.78e-05	61.532	3	-4.0098	0	NA	NA	yes	no	no	no	yes	no	no	0	0	0
PF3D7_1104100	Syntaxin, Qa-SNARE family	Q8IIW1	YNNS*TEFQSVDSTIEEK	1	YNNS(0.815)T(0.185)EFQSVDSTIEEK	S	186	0.815137	FYENNYETSYSKYNNSTEFQSVDSTIEEKTY	5.55488e-48	142.88	2	2.283	2339200	NA	YNNS(Phospho)TEFQSVDSTIEEK	no	yes	no	yes	yes	yes	yes	0	17.0115	17.0115
PF3D7_1104100	Syntaxin, Qa-SNARE family	Q8IIW1	YNNSTEFQS*VDSTIEEK	1	YNNS(0.002)T(0.002)EFQS(0.978)VDS(0.014)T(0.004)IEEK	S	191	0.97754	YETSYSKYNNSTEFQSVDSTIEEKTYKKKKK	9.26e-11	80.236	2	-1.506	0	NA	YNN(Deamidated)STEFQS(Phospho)VDSTIEEK	no	yes	no	yes	yes	yes	no	0	5.55003	5.55003
PF3D7_1104100	Syntaxin, Qa-SNARE family	Q8IIW1	QFVS*INT*VDIENEILTQK	2	QFVS(1)INT(1)VDIENEILTQK	S	245	0.999989	YEQENNNYGQEKQFVSINTVDIENEILTQKN	4.59e-13	59.359	3	1.7922	1130600	(TMT6plex)QFVS(Phospho)INT(Phospho)VDIENEILTQK(TMT6plex)	NA	yes	no	yes	no	yes	yes	yes	40.0448	0	40.0448
PF3D7_1104300	Uncharacterized protein	Q8IIV9	ACSDKREDVGS*LENIKK	1	EDVGS(1)LENIKK	S	12	1	____MACSDKREDVGSLENIKKCDKNEENLR	2.54e-15	84.753	3	1.7564	512210	(TMT6plex)EDVGS(Phospho)LENIK(TMT6plex)K(TMT6plex)	(Acetyl)AC(Carbamidomethyl)SDKREDVGS(Phospho)LENIKK	yes	no	yes	yes	yes	yes	yes	-1	19.6126	-1
PF3D7_1105100	Histone H2B	Q8IIV1	KTGT*GPDGK	1	T(0.001)GT(0.999)GPDGK	T	14	0.99927	__MVSKKPAKAKKTGTGPDGKKKRKKSRYDS	1.3188e-05	66.056	2	-0.14961	927990	(TMT6plex)K(TMT6plex)TGT(Phospho)GPDGK(TMT6plex)	TGT(Phospho)GPDGK	yes	no	yes	yes	yes	yes	yes	15.7303	7.71046	15.7303
PF3D7_1105100	Histone H2B	Q8IIV1	DTLSS*REIQTAIR	1	DTLS(0.176)S(0.824)REIQTAIR	S	84	0.82415	EASRLCKYTRRDTLSSREIQTAIRLVLPGEL	5.56955e-26	130.47	2	-1.7006	535920	NA	DTLSS(Phospho)REIQTAIR	no	yes	no	yes	yes	yes	no	0	0	0
PF3D7_1105100	Histone H2B	Q8IIV1	RDT*LSSR	1	RDT(1)LSSR	T	81	0.999978	IATEASRLCKYTRRDTLSSREIQTAIRLVLP	0.00423213	89.08	2	-3.3057	7971300	(TMT6plex)RDT(Phospho)LSSR	NA	yes	no	yes	no	yes	yes	yes	32.2766	0	32.2766
PF3D7_1105100	Histone H2B	Q8IIV1	T*GTGPDGK	1	T(0.875)GT(0.125)GPDGK	T	12	0.875239	____MVSKKPAKAKKTGTGPDGKKKRKKSRY	0.00597941	42.336	2	3.3269	1205300	(TMT6plex)T(Phospho)GTGPDGK(TMT6plex)	NA	yes	no	yes	no	yes	yes	no	12.3056	0	12.3056
PF3D7_1105800	Uncharacterized protein	Q8IIU5	GDS*MTREDLLQLLNEMLK	1	GDS(0.818)MT(0.182)REDLLQLLNEMLK	S	59	0.817855	DNKLSKDSNRIIKGDSMTREDLLQLLNEMLK	2.06e-29	72.99	3	0.44059	349440	(TMT6plex)GDS(Phospho)MTREDLLQLLNEMLK(TMT6plex)	NA	yes	no	yes	no	yes	yes	yes	14.0446	0	14.0446
PF3D7_1105800	Uncharacterized protein	Q8IIU5	LSKDS*NR	1	LS(0.002)KDS(0.998)NR	S	51	0.997504	ENDKKKKKDNKLSKDSNRIIKGDSMTREDLL	0.0170538	56.202	2	-3.9453	623120	NA	NA	yes	no	no	no	yes	no	no	0	0	0
PF3D7_1107100	Nucleic acid binding protein, putative	Q8IIT2	EKENILHNGS*GEINDYNK	1	ENILHNGS(0.999)GEINDY(0.001)NK	S	100	0.998807	NNLSSKEKENILHNGSGEINDYNKMKDKDIP	6.29e-17	54.103	3	-3.3305	645190	(TMT6plex)EK(TMT6plex)ENILHNGS(Phospho)GEINDYNK(TMT6plex)	EKENILHNGS(Phospho)GEINDYNK	yes	no	yes	yes	yes	yes	yes	47.9246	33.9773	47.9246
PF3D7_1107300	Polyadenylate-binding protein-interacting protein 1, putative	Q8IIS9	NLDNYTYNEKVS*DYSNEK	1	NLDNYTYNEKVS(0.978)DYS(0.022)NEK	S	2060	0.977875	KDEKNLDNYTYNEKVSDYSNEKNNVREDLHE	1.53493e-11	80.412	3	-0.4486	2437300	(TMT6plex)NLDNYTYNEK(TMT6plex)VS(Phospho)DYSNEK(TMT6plex)	NLDNYTYNEKVS(Phospho)DYSNEK	no	yes	yes	yes	yes	yes	yes	14.0446	12.3542	14.0446
PF3D7_1107300	Polyadenylate-binding protein-interacting protein 1, putative	Q8IIS9	REGYNS*EDNDNTAGNYYLK	1	REGYNS(1)EDNDNTAGNYYLK	S	1069	0.999941	KNIYNSKGVKREGYNSEDNDNTAGNYYLKNG	1.07301e-47	106.93	2	-0.34935	5161000	(TMT6plex)EGYNS(Phospho)EDNDNTAGNYYLK(TMT6plex)	REGYNS(Phospho)EDNDNTAGNYYLK	yes	yes	yes	yes	yes	yes	yes	7.9887	32.2766	32.2766
PF3D7_1107300	Polyadenylate-binding protein-interacting protein 1, putative	Q8IIS9	RLS*GNVNNENMK	1	RLS(1)GNVNNENMK	S	1508	1	YDNNEDHNNNNNRRLSGNVNNENMKKRNEDE	1.16744e-18	101.04	2	1.6037	195610	(TMT6plex)RLS(Phospho)GNVN(Deamidated)NENMK(TMT6plex)	RLS(Phospho)GNVNNENMK	yes	yes	yes	yes	yes	yes	yes	-1	-1	-1
PF3D7_1107300	Polyadenylate-binding protein-interacting protein 1, putative	Q8IIS9	TSTNNVSSNS*LKNESMK	1	TSTNNVS(0.001)S(0.01)NS(0.989)LKNES(0.001)MK	S	1737	0.98872	NKKGKRTSTNNVSSNSLKNESMKSSTTNKEQ	2.48415e-18	97.69	2	1.2941	3007800	(TMT6plex)TSTNNVSSN(Deamidated)S(Phospho)LK(TMT6plex)NESMK(TMT6plex)	TSTNNVSSNS(Phospho)LKNESM(Oxidation)K	yes	yes	yes	yes	yes	yes	no	9.40409	0	9.40409
PF3D7_1107300	Polyadenylate-binding protein-interacting protein 1, putative	Q8IIS9	TSVTNVHNS*NDEGTK	1	TSVTNVHNS(0.999)NDEGT(0.001)K	S	1659	0.99932	KNYDKKKTSVTNVHNSNDEGTKGKGAYTHNR	6.19e-44	98.227	3	3.3093	1852500	(TMT6plex)TSVTNVHNS(Phospho)NDEGTK(TMT6plex)	TSVTNVHNS(Phospho)NDEGTK	yes	no	yes	yes	yes	yes	yes	56.9869	7.0121	56.9869
PF3D7_1107300	Polyadenylate-binding protein-interacting protein 1, putative	Q8IIS9	NLDNYTYNEKVSDYS*NEK	1	VSDYS(0.999)NEKNNVR	S	2063	0.999202	KNLDNYTYNEKVSDYSNEKNNVREDLHEDLH	1.146e-13	106.29	2	-0.96099	908040	(TMT6plex)NLDNYTYNEK(TMT6plex)VSDYS(Phospho)NEK(TMT6plex)	VSDYS(Phospho)NEKNNVR	yes	yes	yes	yes	yes	yes	yes	17.0115	0	17.0115
PF3D7_1107300	Polyadenylate-binding protein-interacting protein 1, putative	Q8IIS9	NNS*QDVHSSSILK	1	NNS(1)QDVHSSSILK	S	151	1	NSIHGDNNVFEKRNNSQDVHSSSILKNSEDL	3.46e-19	137.27	2	0.79745	1465700	NA	NNS(Phospho)QDVHSSSILK	no	yes	no	yes	yes	yes	yes	0	67.3121	67.3121
PF3D7_1107300	Polyadenylate-binding protein-interacting protein 1, putative	Q8IIS9	EKLS*VSSIYEGSNNEK	1	EKLS(1)VSSIYEGSNNEK	S	1427	0.999746	NNNNNNNNNKKKEKLSVSSIYEGSNNEKNQN	2.92734e-36	119.37	2	1.0388	1013400	NA	EKLS(Phospho)VSSIYEGSNNEK	no	yes	no	yes	yes	yes	yes	0	26.3144	26.3144
PF3D7_1107300	Polyadenylate-binding protein-interacting protein 1, putative	Q8IIS9	KNS*YDDSILCNNR	1	KNS(1)YDDSILCNNR	S	103	0.999826	NDLINEKKNKKNKKNSYDDSILCNNRGSIND	1.30258e-27	121.99	2	-0.86085	1971000	(TMT6plex)K(TMT6plex)NS(Phospho)YDDSILC(Carbamidomethyl)NNR	KNS(Phospho)YDDSILC(Carbamidomethyl)NNR	yes	yes	yes	yes	yes	yes	yes	17.0115	17.0115	17.0115
PF3D7_1107300	Polyadenylate-binding protein-interacting protein 1, putative	Q8IIS9	SIDALTENENNKNDAECS*DSTTVK	1	SIDALT(0.005)ENENNKNDAECS(0.896)DS(0.069)T(0.023)T(0.008)VK	S	1715	0.895896	DALTENENNKNDAECSDSTTVKNKKGKRTST	1.21771e-22	61.538	3	1.8686	4526800	(TMT6plex)SIDALTENENNK(TMT6plex)NDAEC(Carbamidomethyl)S(Phospho)DSTTVK(TMT6plex)	SIDALTENENNKNDAEC(Carbamidomethyl)S(Phospho)DSTTVK	no	yes	yes	yes	yes	yes	yes	12.327	32.2766	32.2766
PF3D7_1107300	Polyadenylate-binding protein-interacting protein 1, putative	Q8IIS9	EKLSVS*SIYEGSNNEK	1	EKLS(0.247)VS(0.807)S(0.711)IY(0.233)EGS(0.002)NNEK	S	1429	0.806823	NNNNNNNKKKEKLSVSSIYEGSNNEKNQNVE	1.89e-43	89.462	3	1.0424	0	NA	NA	yes	no	no	no	yes	no	no	0	0	0
PF3D7_1107300	Polyadenylate-binding protein-interacting protein 1, putative	Q8IIS9	GKCS*NENIKDENEIK	1	GKCS(1)NENIKDENEIK	S	2107	1	NKEDQYESVSQKGKCSNENIKDENEIKNNDT	2.12e-05	60.55	3	2.0513	732930	(TMT6plex)GK(TMT6plex)C(Carbamidomethyl)S(Phospho)NENIK(TMT6plex)DENEIK(TMT6plex)	NA	yes	no	yes	no	yes	yes	yes	-1	0	-1
PF3D7_1107300	Polyadenylate-binding protein-interacting protein 1, putative	Q8IIS9	KMS*YNNIVTNNR	1	KMS(0.992)Y(0.007)NNIVT(0.001)NNR	S	1560	0.991942	DSNNNKKLNDENKKMSYNNIVTNNRNYNTAK	3.79e-19	96.773	3	-0.55323	0	(TMT6plex)K(TMT6plex)MS(Phospho)YNN(Deamidated)IVTNNR	NA	yes	no	yes	no	yes	yes	yes	14.023	0	14.023
PF3D7_1107300	Polyadenylate-binding protein-interacting protein 1, putative	Q8IIS9	NSSFS*K	1	NS(0.035)S(0.169)FS(0.796)K	S	3082	0.795929	DIPKRESLFNKNSSFSKEDANNACTNNNNNN	0.00689779	66.073	2	2.3556	135710	NA	NA	yes	no	no	no	yes	no	no	0	0	0
PF3D7_1107300	Polyadenylate-binding protein-interacting protein 1, putative	Q8IIS9	RNS*NFINEK	1	RNS(1)NFINEK	S	1449	1	GSNNEKNQNVEDRRNSNFINEKINTQDNKTS	0.00308979	49.934	3	-2.9608	516610	(TMT6plex)RNS(Phospho)NFINEK(TMT6plex)	NA	yes	no	yes	no	yes	yes	yes	-1	0	-1
PF3D7_1107800	Transcription factor with AP2 domain(S)	Q8IIS4	KNS*YDYNTDYNSK	1	KNS(1)YDYNTDYNSK	S	1347	0.999987	NNNTNGHHNNMNKKNSYDYNTDYNSKVSMND	1.40607e-26	130.27	2	-0.19806	1940700	NA	KNS(Phospho)YDYNTDYNSK	no	yes	no	yes	yes	yes	no	0	12.2841	12.2841
PF3D7_1107800	Transcription factor with AP2 domain(S)	Q8IIS4	SCNYS*DENILNK	1	SCNY(0.017)S(0.983)DENILNK	S	889	0.982639	SAVSSGAYHKKSCNYSDENILNKLNVSIDYS	0.000223735	76.759	2	0.087962	1322900	NA	SC(Carbamidomethyl)NYS(Phospho)DENILNK	no	yes	no	yes	yes	yes	no	0	0	0
PF3D7_1108400	Casein kinase 2, alpha subunit (EC 2.7.11.1)	Q8IIR9	S*VSSINKK	1	S(0.96)VS(0.039)S(0.001)INKK	S	2	0.960209	______________MSVSSINKKIYIPKFYA	0.000639249	85.716	2	-1.6689	4725300	NA	(Acetyl)S(Phospho)VSSINKK	no	yes	no	yes	yes	yes	yes	0	35.2578	35.2578
PF3D7_1108400	Casein kinase 2, alpha subunit (EC 2.7.11.1)	Q8IIR9	SVS*SINKK	1	S(0.13)VS(0.854)S(0.016)INKK	S	4	0.85423	____________MSVSSINKKIYIPKFYADV	0.0145528	60.717	2	0.14288	0	NA	(Acetyl)SVS(Phospho)SINKK	no	yes	no	yes	yes	yes	no	0	12.3056	12.3056
PF3D7_1108400	Casein kinase 2, alpha subunit (EC 2.7.11.1)	Q8IIR9	SVSS*INKK	1	SVS(0.044)S(0.956)INKK	S	5	0.956095	___________MSVSSINKKIYIPKFYADVN	0.00247887	68.847	2	2.7816	10857000	NA	(Acetyl)SVSS(Phospho)INKK	no	yes	no	yes	yes	yes	no	0	0	0
PF3D7_1108600	Endoplasmic reticulum-resident calcium binding protein	Q8IIR7	SRAFEDDDMDADNT*EDDKDEADDASQQK	1	S(0.03)RAFEDDDMDADNT(0.97)EDDKDEADDASQQK	T	322	0.970237	ARSRAFEDDDMDADNTEDDKDEADDASQQKS	4.1e-153	114.74	4	3.4309	2118500	(TMT6plex)SRAFEDDDMDADNT(Phospho)EDDK(TMT6plex)DEADDASQQK(TMT6plex)	AFEDDDM(Oxidation)DADNT(Phospho)EDDKDEADDASQQK	yes	no	yes	yes	yes	yes	yes	34.0064	105.494	105.494
PF3D7_1110100	Uncharacterized protein	A0A143ZYA8	VGT*LNHDNLNDDTNR	1	VGT(1)LNHDNLNDDTNR	T	428	1	KSQKNKNLNCFYKVGTLNHDNLNDDTNRAYN	1.91e-30	155.49	2	-0.41628	4049400	(TMT6plex)VGT(Phospho)LNHDNLNDDTNR	VGT(Phospho)LN(Deamidated)HDNLNDDTNR	yes	yes	yes	yes	yes	yes	yes	128.18	147.73	147.73
PF3D7_1110400	Asparagine-rich antigen	Q8IIQ7	YFSNNYNS*LR	1	YFSNNYNS(1)LR	S	1387	1	DYDKMDNKYFSNNYNSLRHNKNYKHHGSHSK	0	196.02	2	-1.2729	716810	(TMT6plex)YFSNNYNS(Phospho)LR	YFSNNYNS(Phospho)LR	yes	no	yes	yes	yes	yes	yes	33.1763	0	33.1763
PF3D7_1110400	Asparagine-rich antigen	Q8IIQ7	YFS*NNYNSLR	1	YFS(1)NNYNSLR	S	1382	0.999964	RNSYIDYDKMDNKYFSNNYNSLRHNKNYKHH	6.07e-09	117.95	2	-0.60654	982780	(TMT6plex)YFS(Phospho)N(Deamidated)NYNSLR	YFS(Phospho)NNYNSLR	yes	yes	yes	yes	yes	yes	yes	0	21.3966	21.3966
PF3D7_1110400	Asparagine-rich antigen	Q8IIQ7	GGS*SYDYNNRK	1	GGS(0.997)S(0.003)YDYNNRK	S	1283	0.996572	RGTDDSKKEENNRGGSSYDYNNRKHRTYDKH	1.99594e-13	92.239	2	-1.1038	1046900	NA	GGS(Phospho)SYDYNNRK	no	yes	no	yes	yes	yes	no	0	10.11	10.11
PF3D7_1110400	Asparagine-rich antigen	Q8IIQ7	S*VPLDQK	1	S(1)VPLDQK	S	435	1	QSGTEQRKKLILKKRSVPLDQKSYVVNPNIF	0.000553677	100.07	2	-1.3261	425650	NA	S(Phospho)VPLDQK	yes	yes	no	yes	yes	yes	yes	0	-1	-1
PF3D7_1110400	Asparagine-rich antigen	Q8IIQ7	GGSS*YDYNNRK	1	GGS(0.003)S(0.996)Y(0.001)DYNNRK	S	1284	0.995622	GTDDSKKEENNRGGSSYDYNNRKHRTYDKHS	6.5e-57	127.71	3	1.0354	6155000	(TMT6plex)GGSS(Phospho)YDYNNR	GGSS(Phospho)YDYNNRK	yes	yes	yes	yes	yes	yes	yes	32.2766	11.0568	32.2766
PF3D7_1110400	Asparagine-rich antigen	Q8IIQ7	HRDS*YDK	1	HRDS(1)YDK	S	1337	0.999704	DNKSYISDDKRKHRDSYDKSFRNSHDRLSYK	0.00983726	71.221	3	-0.10555	0	(TMT6plex)HRDS(Phospho)YDK(TMT6plex)	NA	yes	no	yes	no	yes	yes	no	10.11	0	10.11
PF3D7_1110400	Asparagine-rich antigen	Q8IIQ7	KDDHADS*VTTK	1	KDDHADS(0.996)VT(0.004)TK	S	1257	0.99567	ESRRTADDRKDDHADSVTTKKDDYKRRGTDD	3.72e-24	103.77	3	-0.34284	666270	(TMT6plex)K(TMT6plex)DDHADS(Phospho)VTTK(TMT6plex)	NA	yes	no	yes	no	yes	yes	yes	14.631	0	14.631
PF3D7_1110400	Asparagine-rich antigen	Q8IIQ7	NRYECLGDADES*DK	1	YECLGDADES(1)DK	S	1481	1	SIKKNRYECLGDADESDK_____________	1.52e-26	112.82	2	-0.36655	6693600	(TMT6plex)YEC(Carbamidomethyl)LGDADES(Phospho)DK(TMT6plex)	NRYEC(Carbamidomethyl)LGDADES(Phospho)DK	yes	yes	yes	yes	yes	yes	yes	63.297	67.0552	67.0552
PF3D7_1110400	Asparagine-rich antigen	Q8IIQ7	S*SNYYK	1	S(0.972)S(0.021)NY(0.001)Y(0.006)K	S	1414	0.972284	SHSKINNYNYSSNYKSSNYYKYSSKGSFYKD	0.0168413	66.692	2	0.79015	1409300	(TMT6plex)S(Phospho)SNYYK(TMT6plex)	NA	yes	no	yes	no	yes	yes	yes	20	0	20
PF3D7_1110400	Asparagine-rich antigen	Q8IIQ7	SFRNS*HDR	1	S(0.003)FRNS(0.997)HDR	S	1345	0.996715	DKRKHRDSYDKSFRNSHDRLSYKDNYEKNNN	0.0064867	79.201	3	-0.91849	237250	(TMT6plex)SFRNS(Phospho)HDR	NA	yes	no	yes	no	yes	yes	yes	24.2515	0	24.2515
PF3D7_1110400	Asparagine-rich antigen	Q8IIQ7	SYIS*DDKRK	1	SYIS(1)DDKRK	S	1328	0.999969	YSVSDKKNYDNKSYISDDKRKHRDSYDKSFR	3.55e-10	105.46	3	-4.4274	2758800	NA	NA	yes	no	no	no	yes	no	no	0	0	0
PF3D7_1110400	Asparagine-rich antigen	Q8IIQ7	YSS*KGS*FYK	2	Y(0.001)S(0.015)S(0.985)KGS(0.999)FY(0.001)K	S	1425	0.998829	SNYKSSNYYKYSSKGSFYKDTKTSSKQNDKD	7.39e-05	68.676	2	-2.9051	2019200	NA	NA	yes	yes	no	no	yes	no	no	0	0	0
PF3D7_1110900	ES2 protein, putative	Q8IIQ3	S*DTSSIKITR	1	S(0.945)DT(0.067)S(0.552)S(0.436)IKITR	S	2	0.945022	______________MSDTSSIKITRDEDIGY	0.000179358	76.073	2	-1.0549	131960	NA	NA	no	yes	no	no	yes	no	no	0	0	0
PF3D7_1111600	Endonuclease/exonuclease/phosphatase family protein, putative (EC 3.1.3.56)	A0A143ZZC6	NDKS*QLDNIK	1	NDKS(1)QLDNIK	S	348	1	NNQYYKEINLTRNDKSQLDNIKSKEYNILQV	0.0262205	44.318	3	-2.0059	14458000	NA	NA	yes	no	no	no	yes	no	no	0	0	0
PF3D7_1113800	Uncharacterized protein	Q8IIM4	RIT*NKDDNNNVMGDK	1	RIT(1)NKDDNNNVMGDK	T	15	1	_MNENLIHKNLVKRITNKDDNNNVMGDKSSC	1.08e-07	64.705	4	-1.1627	380410	(TMT6plex)RIT(Phospho)NK(TMT6plex)DDNNNVMGDK(TMT6plex)	NA	yes	no	yes	no	yes	yes	yes	-1	0	-1
PF3D7_1114100	rhomboid protease ROM1 (ROM1)	NA	TPDYYQSQSS*FVQR	1	TPDYYQSQS(0.165)S(0.835)FVQR	S	32	0.834887	NTPFNRTPDYYQSQSSFVQRSKPIDLLNLIF	1.6179e-191	204.52	2	-1.003	12236000	(TMT6plex)NYYQSQSS(Phospho)FVQR	TPDYYQSQSS(Phospho)FVQR	no	yes	yes	yes	yes	yes	no	12.2841	0	12.2841
PF3D7_1114100	rhomboid protease ROM1 (ROM1)	NA	TPDYYQS*QSSFVQR	1	TPDYYQS(0.967)QS(0.017)S(0.017)FVQR	S	29	0.966519	YAENTPFNRTPDYYQSQSSFVQRSKPIDLLN	3.81938e-27	115.56	2	-0.080981	481090	NA	TPDYYQS(Phospho)QSSFVQR	no	yes	no	yes	yes	yes	yes	0	24.2442	24.2442
PF3D7_1114100	rhomboid protease ROM1 (ROM1)	NA	TPDYYQSQS*S*FVQR	2	NYYQS(0.222)QS(0.832)S(0.945)FVQR	S	30	0.945233	AENTPFNRNYYQSQSSFVQRSKPIDLLNLIF	1.21649e-14	104.95	2	2.801	5482100	(TMT6plex)NYYQSQS(Phospho)S(Phospho)FVQR	TPDYYQSQS(Phospho)S(Phospho)FVQR	yes	yes	yes	yes	yes	yes	yes	19.0463	5.76905	19.0463
PF3D7_1114100	rhomboid protease ROM1 (ROM1)	NA	TPDYYQSQS*SFVQR	1	T(0.326)PDY(0.206)Y(0.267)QS(0.205)QS(0.861)S(0.136)FVQR	S	31	0.86062	ENTPFNRTPDYYQSQSSFVQRSKPIDLLNLI	6.07136e-36	168.45	2	-0.17175	6805500	NA	TPDYYQSQS(Phospho)SFVQR	no	yes	no	yes	yes	yes	no	0	0	0
PF3D7_1114100	rhomboid protease ROM1 (ROM1)	NA	S*NIHTLAEYRDDYAENTPFNR	1	S(1)NIHTLAEYRDDYAENTPFNR	S	2	0.99988	______________MSNIHTLAEYRDDYAEN	9.35867e-61	129.27	3	-0.84577	16216000	(Acetyl)S(Phospho)NIHTLAEYR	(Acetyl)S(Phospho)NIHTLAEYR	no	yes	yes	yes	yes	yes	yes	26.9228	29.2949	29.2949
PF3D7_1115800	Uncharacterized protein	Q8IIK7	LNRPPT*DPFKEKKEDQVSQQQK	1	LNRPPT(1)DPFK	T	207	1	KVLTPEEKQKLNRPPTDPFKEKKEDQVSQQQ	0.00400394	73.877	2	0.75098	1436600	(TMT6plex)LNRPPT(Phospho)DPFK(TMT6plex)	LNRPPT(Phospho)DPFKEKKEDQVSQQQK	yes	yes	yes	yes	yes	yes	yes	-1	30.1667	-1
PF3D7_1115800	Uncharacterized protein	Q8IIK7	NVVS*EEQSINKDTK	1	NVVS(1)EEQSINKDTK	S	241	0.999999	TDASIKKNEKVKNVVSEEQSINKDTKKTDTK	6.89465e-42	154.52	2	2.0315	38612000	(TMT6plex)VK(TMT6plex)NVVS(Phospho)EEQSINK(TMT6plex)	NVVS(Phospho)EEQSINK	yes	yes	yes	yes	yes	yes	yes	29.5684	52.8564	52.8564
PF3D7_1115800	Uncharacterized protein	Q8IIK7	NVVSEEQS*INKDTK	1	NVVSEEQS(1)INKDTK	S	245	0.999989	IKKNEKVKNVVSEEQSINKDTKKTDTKNKAQ	7.24296e-52	147.07	2	-2.0047	701050	(TMT6plex)NVVSEEQS(Phospho)INK(TMT6plex)DTK(TMT6plex)	N(Deamidated)VVSEEQS(Phospho)INKDTK	yes	yes	yes	yes	yes	yes	yes	16.0824	16.509	16.509
PF3D7_1115800	Uncharacterized protein	Q8IIK7	TTS*NVST*NNTTNDHAR	2	T(0.079)T(0.096)S(0.793)NVS(0.071)T(0.961)NNTTNDHAR	T	169	0.960539	PTGGEATIKTTSNVSTNNTTNDHARKTNINN	2.16e-56	104.09	3	0.69341	4595900	(TMT6plex)TTS(Phospho)NVST(Phospho)NNTTNDHAR	NA	yes	no	yes	no	yes	yes	yes	17.0115	0	17.0115
PF3D7_1115800	Uncharacterized protein	Q8IIK7	TTSNVS*TNNTTNDHAR	1	T(0.274)T(0.331)S(0.403)NVS(0.944)T(0.048)NNTTNDHAR	S	168	0.944161	KPTGGEATIKTTSNVSTNNTTNDHARKTNIN	1.72e-42	91.589	3	-4.2852	603670	(TMT6plex)TTSNVS(Phospho)TNNTTNDHAR	NA	yes	no	yes	no	yes	yes	no	0	0	0
PF3D7_1116000	Rhoptry neck protein 4	Q8IIK5	HTEPLTNQNT*NEVK	1	HTEPLT(0.022)NQNT(0.978)NEVK	T	168	0.978124	NLETIKHTEPLTNQNTNEVKINDHNEHEKNT	8.16e-32	88.311	3	0.08042	0	(TMT6plex)HTEPLTNQNT(Phospho)NEVK(TMT6plex)	NA	yes	no	yes	no	yes	yes	yes	19.8561	0	19.8561
PF3D7_1116100	Serine esterase, putative	C6S3F2	RLS*DSIIHSK	1	RLS(0.916)DS(0.084)IIHSK	S	443	0.916422	HSSFSCIAYWKSKRLSDSIIHSKYFNGVKKN	0.000411045	71.933	3	-3.4971	283190	(TMT6plex)RLS(Phospho)DSIIHSK(TMT6plex)	RLS(Phospho)DSIIHSK	no	yes	yes	yes	yes	yes	no	8.22021	11.2162	11.2162
PF3D7_1116100	Serine esterase, putative	C6S3F2	SES*IFSGNR	1	S(0.138)ES(0.862)IFSGNR	S	12	0.862308	____MREKNLNFRSESIFSGNRSFFDILENV	0.0014141	63.694	2	-2.098	0	NA	SES(Phospho)IFSGNR	no	yes	no	yes	yes	yes	no	0	12.3056	12.3056
PF3D7_1116100	Serine esterase, putative	C6S3F2	RNNS*TLGTYHR	1	NNS(0.996)T(0.004)LGTYHR	S	413	0.995811	EEKSKTPFFNRRRNNSTLGTYHRQYNKSSSH	2.05655e-05	92.99	2	-3.4271	0	(TMT6plex)RNNS(Phospho)TLGTYHR	NNS(Phospho)TLGTYHR	yes	yes	yes	yes	yes	yes	yes	17.0115	17.0115	17.0115
PF3D7_1116500	Folate transporter 2	Q8IIK1	TKS*NGEGLPLLSEK	1	TKS(1)NGEGLPLLSEK	S	21	0.999646	NNPFLSIDPIVERTKSNGEGLPLLSEKTKKG	2.33615e-41	171.04	2	-1.0191	13656000	(TMT6plex)TK(TMT6plex)S(Phospho)NGEGLPLLSEK(TMT6plex)	TKS(Phospho)NGEGLPLLSEK	no	yes	yes	yes	yes	yes	yes	6.54995	35.2578	35.2578
PF3D7_1116500	Folate transporter 2	Q8IIK1	NKETS*KG	1	NKET(0.02)S(0.98)KG	S	453	0.980231	LPNEEHIEKLKNKETSKG_____________	0.0298727	56.258	3	3.2925	1651900	NA	NA	yes	no	no	no	yes	no	no	0	0	0
PF3D7_1117700	GTP-binding nuclear protein	Q7KQK6	MDS*QEYIPQYK	1	MDS(1)QEYIPQYK	S	3	0.999911	_____________MDSQEYIPQYKLILVGDG	0.000316367	67.234	2	1.1526	1943800	(Acetyl)MDS(Phospho)QEYIPQYK(TMT6plex)	(Acetyl)M(Oxidation)DS(Phospho)QEYIPQYK	no	yes	yes	yes	yes	yes	yes	0	47.0877	47.0877
PF3D7_1118300	Insulinase, putative (EC 3.4.24.56)	Q8III5	KIES*FEKK	1	KIES(1)FEKK	S	619	1	EVRCYPSVKKAKKIESFEKKLIEMEQQKYGM	0.000198808	107.51	2	2.253	3473400	NA	IES(Phospho)FEKK	yes	yes	no	yes	yes	yes	yes	0	-1	-1
PF3D7_1119300	Splicing factor U2AF small subunit, putative	Q8IIH4	KDDS*DDDGRR	1	KDDS(1)DDDGRR	S	206	1	KKYPEYKKRRARKDDSDDDGRRESYREGKDK	0.00113887	48.467	2	-0.1427	89962	(TMT6plex)K(TMT6plex)DDS(Phospho)DDDGRR	NA	yes	no	yes	no	yes	yes	yes	-1	0	-1
PF3D7_1119300	Splicing factor U2AF small subunit, putative	Q8IIH4	KNRS*DNEDDDDDEER	1	KNRS(1)DNEDDDDDEER	S	240	1	DRRSSHHYSSKRKNRSDNEDDDDDEERSYKH	1.02e-07	42.118	3	0.52841	0	(TMT6plex)K(TMT6plex)NRS(Phospho)DNEDDDDDEER	NA	yes	no	yes	no	yes	yes	yes	-1	0	-1
PF3D7_1119800	Alternative splicing factor ASF-1, putative	Q8IIG9	VEYS*IEKK	1	VEYS(1)IEKK	S	84	0.999746	RNGKKFKGYMLKVEYSIEKKNRDLNDIYRSE	0.00129184	67.704	2	-2.4474	3449900	NA	VEYS(Phospho)IEKK	no	yes	no	yes	yes	yes	no	0	0	0
PF3D7_1119900	Uncharacterized protein	Q8IIG8	GVTS*DEEKER	1	GVT(0.002)S(0.998)DEEKER	S	1697	0.997705	YYDYEKKRWREKGVTSDEEKEREKQKLEKQM	5.18e-61	133.05	2	0.73075	1088400	(TMT6plex)GVTS(Phospho)DEEK(TMT6plex)ER	NA	yes	no	yes	no	yes	yes	yes	17.0115	0	17.0115
PF3D7_1120000	Uncharacterized protein	A0A143ZYR6	NIS*DVS*DIEK	2	NIS(1)DVS(1)DIEK	S	1047	1	EEEIDELDDTEEKNISDVSDIEKNVPKNFIF	4.15487e-15	104.17	2	2.3836	2840800	(TMT6plex)NIS(Phospho)DVS(Phospho)DIEK(TMT6plex)	NIS(Phospho)DVS(Phospho)DIEK	yes	yes	yes	yes	yes	yes	yes	-1	-1	-1
PF3D7_1120000	Uncharacterized protein	A0A143ZYR6	HLES*LKEEK	1	HLES(1)LKEEK	S	755	1	TSSTFIPSAKLKHLESLKEEKKKEVKTNIQP	4.27e-06	84.479	3	-1.8226	5730600	(TMT6plex)HLES(Phospho)LK(TMT6plex)EEK(TMT6plex)	NA	yes	no	yes	no	yes	yes	yes	-1	0	-1
PF3D7_1120000	Uncharacterized protein	A0A143ZYR6	NRT*LEKDEVVQNIDWR	1	T(1)LEKDEVVQNIDWR	T	48	1	EKKTVDNQKFIRKNRTLEKDEVVQNIDWRTF	6.6e-25	75.215	3	2.7921	3707500	(TMT6plex)NRT(Phospho)LEK(TMT6plex)DEVVQNIDWR	NA	yes	no	yes	no	yes	yes	yes	-1	0	-1
PF3D7_1121000	Palmitoyltransferase (EC 2.3.1.225)	Q8IIF7	S*KEADEFVR	1	S(1)KEADEFVR	S	14	1	__MNNHICAFRDDTRSKEADEFVRKNGFTLP	0.00126733	87.719	2	-0.60525	823810	(TMT6plex)S(Phospho)K(TMT6plex)EADEFVR	S(Phospho)KEADEFVR	yes	yes	yes	yes	yes	yes	yes	-1	-1	-1
PF3D7_1121000	Palmitoyltransferase (EC 2.3.1.225)	Q8IIF7	S*QNLDQDMEKHEIER	1	S(1)QNLDQDMEKHEIER	S	271	1	TFFDWIIIDKKRSKRSQNLDQDMEKHEIERG	3.15e-06	50.957	3	-1.1195	752850	(TMT6plex)S(Phospho)QNLDQDMEK(TMT6plex)HEIER	NA	yes	no	yes	no	yes	yes	yes	-1	0	-1
PF3D7_1121100	Uncharacterized protein	Q8IIF6	VYS*NENIIDTPNKNNNLDK	1	VYS(1)NENIIDTPNK	S	233	0.99999	QSYTKNDDSMFTKVYSNENIIDTPNKNNNLD	5.49395e-27	115.8	2	-1.0981	1945000	(TMT6plex)VYS(Phospho)NEN(Deamidated)IIDTPNK(TMT6plex)NNNLDK(TMT6plex)	VYS(Phospho)NENIIDTPNKNNNLDK	no	yes	yes	yes	yes	yes	no	12.2841	12.2841	12.2841
PF3D7_1121100	Uncharacterized protein	Q8IIF6	DLNNINTQLS*SENNEIHLTYK	1	DLNNINT(0.003)QLS(0.815)S(0.183)ENNEIHLTYK	S	1354	0.814979	KEKELKDLNNINTQLSSENNEIHLTYKNLEE	1.27384e-59	121.5	3	-0.85978	11870000	NA	DLNNINTQLS(Phospho)SENNEIHLTYK	no	yes	no	yes	yes	yes	no	0	11.119	11.119
PF3D7_1121100	Uncharacterized protein	Q8IIF6	KQS*YTKNDDSMFTK	1	KQS(0.961)Y(0.025)T(0.014)KNDDSMFTK	S	219	0.96092	QLNKSTGMDVFLKKQSYTKNDDSMFTKVYSN	1.53e-14	69.188	3	-0.80727	648210	(TMT6plex)K(TMT6plex)QS(Phospho)YTK(TMT6plex)NDDSMFTK(TMT6plex)	NA	yes	no	yes	no	yes	yes	no	0	0	0
PF3D7_1121100	Uncharacterized protein	Q8IIF6	VYSNENIIDT*PNKNNNLDK	1	VYS(0.001)NENIIDT(0.999)PNKNNNLDK	T	240	0.999042	DSMFTKVYSNENIIDTPNKNNNLDKTFNDNI	3.52e-59	98.062	3	-2.9465	2679400	(TMT6plex)VYSNENIIDT(Phospho)PN(Deamidated)K(TMT6plex)NNNLDK(TMT6plex)	NA	yes	no	yes	no	yes	yes	yes	54.169	0	54.169
PF3D7_1121600	Exported protein 1	Q8IIF0	GTGS*GVSSK	1	GT(0.038)GS(0.958)GVS(0.004)SK	S	31	0.957558	FNKESLAEKTNKGTGSGVSSKKKNKKGSGEP	0.00846114	43.604	2	-0.95703	63176	NA	NA	yes	no	no	no	yes	no	no	0	0	0
PF3D7_1121600	Exported protein 1	Q8IIF0	KGS*GEPLIDVHDLISDMIK	1	KGS(0.964)GEPLIDVHDLIS(0.036)DMIK	S	43	0.963852	GTGSGVSSKKKNKKGSGEPLIDVHDLISDMI	5.59e-14	51.301	3	0.72778	264380	(TMT6plex)K(TMT6plex)GS(Phospho)GEPLIDVHDLISDMIK(TMT6plex)	NA	yes	no	yes	no	yes	yes	yes	40.4317	0	40.4317
PF3D7_1121900	Serine/threonine protein kinase, putative (EC 2.7.11.1)	Q8IIE7	NNDS*LNGEEINNNDLNNTNFQK	1	NNDS(1)LNGEEINNNDLNNTNFQK	S	234	0.999998	SNEDLKNANEFKNNDSLNGEEINNNDLNNTN	4.70474e-15	70.449	2	-2.6633	1554600	(TMT6plex)NNDS(Phospho)LNGEEINNNDLNNTNFQK(TMT6plex)	NNDS(Phospho)LN(Deamidated)GEEINNNDLNNTNFQK	no	yes	yes	yes	yes	yes	yes	29.7542	65.0605	65.0605
PF3D7_1124600	Ethanolamine kinase (EC 2.7.1.82)	Q8IIB7	EIDES*EKEITQQR	1	EIDES(1)EKEITQQR	S	11	1	_____MEYQLREIDESEKEITQQRKKNSVTT	9.14e-47	181.75	2	-1.2664	192760000	(TMT6plex)EIDES(Phospho)EK(TMT6plex)EITQQR	EIDES(Phospho)EKEITQQR	yes	yes	yes	yes	yes	yes	yes	46.6177	76.1676	76.1676
PF3D7_1125800	Kelch protein, putative	Q8IIA6	NINT*EELQNLEQR	1	NINT(1)EELQNLEQR	T	567	1	KLNEQCEKLLSKNINTEELQNLEQRIRKLET	9.5e-37	170.42	2	-0.44275	3004900	(TMT6plex)NINT(Phospho)EELQNLEQR	NINT(Phospho)EELQNLEQR	yes	yes	yes	yes	yes	yes	yes	-1	-1	-1
PF3D7_1125800	Kelch protein, putative	Q8IIA6	KLETSNVLMKHDS*I	1	KLETSNVLMKHDS(1)I	S	591	0.999995	RIRKLETSNVLMKHDSI______________	4.17684e-05	76.327	3	1.4122	1698700	(TMT6plex)K(TMT6plex)LETSNVLM(Oxidation)K(TMT6plex)HDS(Phospho)I	KLETSNVLMKHDS(Phospho)I	yes	yes	yes	yes	yes	yes	yes	8.2815	68.3037	68.3037
PF3D7_1125800	Kelch protein, putative	Q8IIA6	KAS*LTTQSTSNNTNDGNILEEQK	1	KAS(0.9)LT(0.074)T(0.022)QS(0.002)T(0.001)SNNTNDGNILEEQK	S	20	0.899879	NTTQPEIILSEEKKASLTTQSTSNNTNDGNI	1.55454e-20	70.718	2	-1.4871	3231200	(TMT6plex)K(TMT6plex)AS(Phospho)LTTQSTSNNTNDGNILEEQK(TMT6plex)	KAS(Phospho)LTTQSTSNNTNDGNILEEQK	yes	yes	yes	yes	yes	yes	no	1.92794	0	1.92794
PF3D7_1126200	40S ribosomal protein S18, putative	Q8IIA2	S*LQVIDNNDFQHILR	1	S(1)LQVIDNNDFQHILR	S	2	1	______________MSLQVIDNNDFQHILRI	9.34e-31	153.72	2	-0.74841	13524000	(Acetyl)S(Phospho)LQVIDNNDFQHILR	(Acetyl)S(Phospho)LQ(Deamidated)VIDNNDFQHILR	no	yes	yes	yes	yes	yes	yes	-1	-1	-1
PF3D7_1129200	26S proteasome regulatory subunit RPN7,putative (EC 3.4.25.1)	Q8II71	LSES*AENFDSLDNKNDVLLK	1	LS(0.007)ES(0.993)AENFDSLDNKNDVLLK	S	95	0.992667	KADEELNQIENKLSESAENFDSLDNKNDVLL	3.44149e-30	86.791	3	0.8572	10590000	(TMT6plex)LSES(Phospho)AENFDSLDN(Deamidated)K(TMT6plex)N(Deamidated)DVLLK(TMT6plex)	LSES(Phospho)AENFDSLDNKNDVLLK	no	yes	yes	yes	yes	yes	yes	0	16.3624	16.3624
PF3D7_1129400	RNA methyltransferase, putative (EC 2.1.1.-)	Q8II69	S*NAEALNDNKNDEDEYKEK	1	S(1)NAEALNDNKNDEDEYKEK	S	2	1	______________MSNAEALNDNKNDEDEY	9.46e-23	84.327	3	0.66161	683940	NA	(Acetyl)S(Phospho)NAEALNDNKNDEDEYKEK	no	yes	no	yes	yes	yes	yes	0	71.223	71.223
PF3D7_1129900	Transporter, putative	Q8II64	DEYAASTNNS*SNLVK	1	DEYAASTNNS(0.884)S(0.115)NLVK	S	395	0.884357	NNDSKKDEYAASTNNSSNLVKSKFNIFNSPT	1.58732e-37	118.21	2	-0.83974	2320600	NA	DEYAASTNNS(Phospho)SNLVK	no	yes	no	yes	yes	yes	no	0	0	0
PF3D7_1129900	Transporter, putative	Q8II64	DEYAAS*TNNSSNLVK	1	DEY(0.001)AAS(0.831)T(0.169)NNSSNLVK	S	391	0.830637	NDLENNDSKKDEYAASTNNSSNLVKSKFNIF	5.25e-27	107.98	2	0.32836	2908900	NA	DEYAAS(Phospho)TNNSSNLVK	no	yes	no	yes	yes	yes	yes	0	14.023	14.023
PF3D7_1129900	Transporter, putative	Q8II64	EMS*S*NDNVNNNEK	2	EMS(1)S(1)NDNVNNNEK	S	34	1	VSVSAEKKEISKREMSSNDNVNNNEKKKGLL	2.34e-24	94.487	3	-2.6201	453770	(TMT6plex)EMS(Phospho)S(Phospho)N(Deamidated)DNVNNNEK(TMT6plex)	NA	yes	no	yes	no	yes	yes	yes	-1	0	-1
PF3D7_1129900	Transporter, putative	Q8II64	GLLS*YLS*LK	2	GLLS(0.995)Y(0.006)LS(1)LK	S	53	0.999856	NVNNNEKKKGLLSYLSLKGYDMPSSLDDLLK	2.88e-07	84.507	2	-2.3036	51558	(TMT6plex)GLLS(Phospho)YLS(Phospho)LK(TMT6plex)	NA	yes	no	yes	no	yes	yes	no	0	0	0
PF3D7_1130400	26S protease regulatory subunit 6A, putative (EC 3.6.4.8)	Q8II60	LS*HEGFR	1	LS(1)HEGFR	S	106	1	EIKDEYDLYDNNLKLSHEGFRDIDDEKRGKC	0.0143295	56.432	2	-1.5714	402580	(TMT6plex)LS(Phospho)HEGFR	NA	yes	no	yes	no	yes	yes	yes	-1	0	-1
PF3D7_1130900	Uncharacterized protein	Q8II55	MKY*VLR	1	MKY(1)VLR	Y	3	1	_____________MKYVLRGHKRKIQKTCEH	0.0408399	42.719	3	1.9628	459290	NA	NA	yes	no	no	no	yes	no	no	0	0	0
PF3D7_1132000	Ubiquitin-like protein, putative	Q8II45	S*LKDIDEIAK	1	S(1)LKDIDEIAK	S	227	1	NNNNDMNYRIIYRGRSLKDIDEIAKYNIKFN	0.00460583	62.035	2	0.67128	0	(TMT6plex)S(Phospho)LK(TMT6plex)DIDEIAK(TMT6plex)	S(Phospho)LKDIDEIAK	yes	yes	yes	yes	yes	yes	yes	-1	-1	-1
PF3D7_1132300	Nucleic acid binding protein, putative	Q8II42	RGS*PEGLAK	1	RGS(1)PEGLAK	S	33	1	KSTDKEEIEELTKRGSPEGLAKIKENEEEKA	2.08427e-07	99.259	2	1.0446	1726900	(TMT6plex)GS(Phospho)PEGLAK(TMT6plex)	RGS(Phospho)PEGLAK	yes	yes	yes	yes	yes	yes	yes	-1	-1	-1
PF3D7_1132300	Nucleic acid binding protein, putative	Q8II42	MDMNFGFCDDNFFEQGHKS*TDKEEIEELTK	1	S(0.866)T(0.134)DKEEIEELTK	S	19	0.865974	NFGFCDDNFFEQGHKSTDKEEIEELTKRGSP	8.68e-25	101.53	3	2.7015	8288200	(Acetyl)MDMNFGFC(Carbamidomethyl)DDNFFEQGHK(TMT6plex)S(Phospho)TDK(TMT6plex)EEIEELTK(TMT6plex)	(Acetyl)M(Oxidation)DMNFGFC(Carbamidomethyl)DDNFFEQ(Deamidated)GHKS(Phospho)TDKEEIEELTK	yes	yes	yes	yes	yes	yes	no	0	0	0
PF3D7_1133300	LEM3/CDC50 family protein, putative	Q8II31	S*NLKNDMFISK	1	S(0.998)NLKNDMFIS(0.002)K	S	2	0.998348	______________MSNLKNDMFISKKKRKF	0.00410829	41.621	3	-1.452	0	(TMT6plex)S(Phospho)NLK(TMT6plex)NDMFISK(TMT6plex)	NA	yes	no	yes	no	yes	yes	yes	47.9065	0	47.9065
PF3D7_1133400	Apical membrane antigen 1	Q7KQK5	S*NSRNDEMLDPEASFWGEEK	1	S(0.814)NS(0.186)RNDEMLDPEASFWGEEK	S	588	0.813903	AEKYDKMDEPQDYGKSNSRNDEMLDPEASFW	3.72192e-60	139.22	2	1.1217	342760000	NA	S(Phospho)NSRNDEMLDPEASFWGEEK	yes	yes	no	yes	yes	yes	no	0	6.54995	6.54995
PF3D7_1133400	Apical membrane antigen 1	Q7KQK5	SNS*RNDEMLDPEAS*FWGEEK	2	S(0.231)NS(0.769)RNDEMLDPEAS(1)FWGEEK	S	601	0.999788	GKSNSRNDEMLDPEASFWGEEKRASHTTPVL	5.87e-17	46.145	3	-0.7644	2611400	(TMT6plex)SNS(Phospho)RNDEMLDPEAS(Phospho)FWGEEK(TMT6plex)	SNS(Phospho)RNDEMLDPEAS(Phospho)FWGEEK	yes	no	yes	yes	yes	yes	no	7.71046	0	7.71046
PF3D7_1133400	Apical membrane antigen 1	Q7KQK5	SNS*RNDEMLDPEASFWGEEKR	1	S(0.121)NS(0.879)RNDEMLDPEASFWGEEKR	S	590	0.879107	KYDKMDEPQDYGKSNSRNDEMLDPEASFWGE	7.97e-114	127.3	4	-3.4552	155280000	(TMT6plex)SNS(Phospho)RNDEM(Oxidation)LDPEASFWGEEK(TMT6plex)R	SNS(Phospho)RN(Deamidated)DEM(Oxidation)LDPEASFWGEEK	yes	yes	yes	yes	yes	yes	no	12.3056	12.3056	12.3056
PF3D7_1134800	Coatomer subunit delta	Q8II16	TYIEMES*HEEK	1	TYIEMES(1)HEEK	S	139	0.999978	EIVNSNQIKTYIEMESHEEKLQTIIRENKEK	0.000284336	63.185	2	2.3738	92223	(TMT6plex)TYIEMES(Phospho)HEEK(TMT6plex)	TYIEMES(Phospho)HEEK	yes	yes	yes	yes	yes	yes	yes	61.2991	23.5672	61.2991
PF3D7_1136300	Tudor staphylococcal nuclease (EC 3.1.31.1)	Q8II01	S*FENTLNKYNNLNAYVDFIYGANKYK	1	S(0.995)FENT(0.005)LNKYNNLNAYVDFIYGANKYK	S	674	0.994699	KINNISGNENALRARSFENTLNKYNNLNAYV	1.10368e-31	80.36	3	1.9411	1197200	(TMT6plex)ARS(Phospho)FENTLNK(TMT6plex)	S(Phospho)FENTLNKYNN(Deamidated)LNAYVDFIYGANKYK	no	yes	yes	yes	yes	yes	yes	31.2039	8.54053	31.2039
PF3D7_1136300	Tudor staphylococcal nuclease (EC 3.1.31.1)	Q8II01	EVLVSTNNNNNNNNNNNS*GEK	1	EVLVSTNNNNNNNNNNNS(1)GEK	S	215	0.999962	LVSTNNNNNNNNNNNSGEKNKKNKKNKNNNN	9.32095e-22	61.612	3	4.213	0	(TMT6plex)EVLVSTNNNNNNNNNNNS(Phospho)GEK(TMT6plex)	EVLVSTNNNNN(Deamidated)NNNNNNS(Phospho)GEK	no	yes	yes	yes	yes	yes	yes	7.92521	18.4397	18.4397
PF3D7_1136400	Signal recognition particle subunit SRP72,putative	Q8II00	MEEERADT*FNDLTEDDIKSYMENK	1	MEEERADT(0.956)FNDLT(0.043)EDDIKSYMENK	T	8	0.955969	________MEEERADTFNDLTEDDIKSYMEN	1.48e-19	64.726	3	-1.6522	1176700	NA	(Acetyl)MEEERADT(Phospho)FNDLTEDDIKSYMENK	no	yes	no	yes	yes	yes	yes	0	30.6353	30.6353
PF3D7_1136500	casein kinase 1 (CK1)	NA	NRFDQT*ADQEGR	1	NRFDQT(1)ADQEGR	T	313	1	KDKKKMLENKNRFDQTADQEGRVKQN_____	5.86e-193	157.54	2	-4.4898	495820	(TMT6plex)NRFDQT(Phospho)ADQEGR	NRFDQT(Phospho)ADQEGR	yes	no	yes	yes	yes	yes	yes	-1	-1	-1
PF3D7_1136500	casein kinase 1 (CK1)	NA	LGS*GSFGDIYVAK	1	LGS(0.998)GS(0.002)FGDIYVAK	S	17	0.998158	EIRVANKYALGKKLGSGSFGDIYVAKDIVTM	2.28402e-25	104.16	2	-0.86086	3670200	NA	LGS(Phospho)GSFGDIYVAK	no	yes	no	yes	yes	yes	yes	0	36.0499	36.0499
PF3D7_1136700	conserved Plasmodium protein, unknown function	NA	SYT*ASYINNMNS*IDNFPFK	2	S(0.046)YT(0.895)AS(0.06)Y(0.001)INNMNS(0.998)IDNFPFK	S	101	0.998074	KYKKSYTASYINNMNSIDNFPFKSYGHVPSI	7.13807e-19	72.302	2	-1.2404	955520	NA	SYT(Phospho)ASYINNMNS(Phospho)IDNFPFK	no	yes	no	yes	yes	yes	no	0	5.14055	5.14055
PF3D7_1137200	Apical exonemal protein	Q8IHZ3	KDIY*TATK	1	KDIY(0.937)T(0.063)ATK	Y	361	0.937215	IMKSEKIKKGYKKDIYTATKEQLEKSSAKLK	0.0529024	47.187	2	1.9354	0	NA	NA	yes	no	no	no	yes	no	no	0	0	0
PF3D7_1138500	Protein phosphatase PPM2 (EC 3.1.3.16)	Q8IHY0	NNGDEVNNS*DIER	1	NNGDEVNNS(1)DIER	S	556	1	DGLIQNRNNGDEVNNSDIERLAYDEASANVI	9.7e-10	89.484	2	1.6471	455780	(TMT6plex)NNGDEVNNS(Phospho)DIER	NNGDEVNNS(Phospho)DIER	yes	yes	yes	yes	yes	yes	yes	-1	-1	-1
PF3D7_1138500	Protein phosphatase PPM2 (EC 3.1.3.16)	Q8IHY0	SELTYDNLKS*MEEQEK	1	SELTYDNLKS(1)MEEQEK	S	485	1	PIDGVKSELTYDNLKSMEEQEKNGEIEQGIN	2.20053e-45	165.17	3	-0.85341	12654000	(TMT6plex)SELTYDNLK(TMT6plex)S(Phospho)M(Oxidation)EEQEK(TMT6plex)	SELTYDNLKS(Phospho)MEEQEK	yes	yes	yes	yes	yes	yes	yes	45.1562	28.7925	45.1562
PF3D7_1138700	Uncharacterized protein	Q8IHX8	LNS*IYNENIIK	1	LNS(1)IYNENIIK	S	880	1	KKENNVLSEKITKLNSIYNENIIKLKDSSQI	1.44e-10	95.195	2	-0.50764	442100	NA	LNS(Phospho)IYNENIIK	no	yes	no	yes	yes	yes	yes	0	39.7646	39.7646
PF3D7_1138700	Uncharacterized protein	Q8IHX8	RNS*LEKEFLSSNK	1	RNS(1)LEKEFLSSNK	S	332	0.999998	DSSSNDIMNSMNKRNSLEKEFLSSNKSLNLL	2.43844e-15	104.26	3	-0.63413	546920	NA	NS(Phospho)LEKEFLSSNK	no	yes	no	yes	yes	yes	yes	0	50.344	50.344
PF3D7_1138700	Uncharacterized protein	Q8IHX8	GLLHEGS*LS*QEDHTNK	2	GLLHEGS(0.986)LS(0.997)QEDHT(0.017)NK	S	1420	0.996754	ISKYGKKGLLHEGSLSQEDHTNKQQHNVNMN	3.58485e-07	53.625	3	-4.365	0	(TMT6plex)GLLHEGS(Phospho)LS(Phospho)QEDHTNK(TMT6plex)	NA	yes	no	yes	no	yes	yes	yes	34.7477	0	34.7477
PF3D7_1138700	Uncharacterized protein	Q8IHX8	YQHYNNDS*DNTFDLNHMNK	1	YQHY(0.001)NNDS(0.813)DNT(0.186)FDLNHMNK	S	1203	0.812792	IKYNDKSKYQHYNNDSDNTFDLNHMNKNNTY	7.59e-25	72.433	3	0.37512	529530	(TMT6plex)YQHYNNDS(Phospho)DN(Deamidated)TFDLNHMNK(TMT6plex)	NA	yes	no	yes	no	yes	yes	no	12.327	0	12.327
PF3D7_1140200	Uncharacterized protein	Q8IHW3	KIIES*EEETNINS*DDEEEEEEYQR	2	KIIES(0.95)EEET(0.051)NINS(1)DDEEEEEEYQR	S	125	0.999874	KKRKIIESEEETNINSDDEEEEEEYQRKKQK	5.66e-90	99.319	3	1.2034	4070300	(TMT6plex)IIES(Phospho)EEETNINS(Phospho)DDEEEEEEYQR	KIIES(Phospho)EEETNINS(Phospho)DDEEEEEEYQR	yes	yes	yes	yes	yes	yes	yes	7.77211	16.509	16.509
PF3D7_1140400	Uncharacterized protein	Q8IHW1	DAHMNS*LHENYNVSTK	1	DAHMNS(1)LHENYNVSTK	S	30	0.999911	NGSEENVYLKDAHMNSLHENYNVSTKNVVDT	4.15823e-09	65.598	3	-2.0711	187780	(TMT6plex)DAHMNS(Phospho)LHENYNVSTK(TMT6plex)	DAHM(Oxidation)NS(Phospho)LHENYNVSTK	yes	yes	yes	yes	yes	yes	yes	45.1562	46.6177	46.6177
PF3D7_1140400	Uncharacterized protein	Q8IHW1	DAHMNSLHENY*NVSTK	1	DAHMNS(0.121)LHENY(0.85)NVS(0.022)T(0.007)K	Y	35	0.849572	NVYLKDAHMNSLHENYNVSTKNVVDTNPAEG	4.55843e-07	41.695	3	2.0895	75242	(TMT6plex)DAHMNSLHENY(Phospho)NVSTK(TMT6plex)	NA	yes	no	yes	no	yes	yes	no	10.1946	0	10.1946
PF3D7_1140400	Uncharacterized protein	Q8IHW1	TAS*VNGS*EENVYLK	2	T(0.165)AS(0.835)VNGS(1)EENVYLK	S	17	0.999998	ATSETQNIKTASVNGSEENVYLKDAHMNSLH	7.03e-09	81.807	2	-0.85293	1093800	(TMT6plex)TAS(Phospho)VNGS(Phospho)EENVYLK(TMT6plex)	TAS(Phospho)VNGS(Phospho)EENVYLK	no	yes	yes	yes	yes	yes	no	8.45804	9.38306	9.38306
PF3D7_1140400	Uncharacterized protein	Q8IHW1	TAS*VNGSEENVYLK	1	T(0.001)AS(0.999)VNGSEENVYLK	S	13	0.999248	___MATSETQNIKTASVNGSEENVYLKDAHM	7.7e-27	118.31	2	0.20765	7881800	NA	TAS(Phospho)VNGSEENVYLK	no	yes	no	yes	yes	yes	yes	0	29.2665	29.2665
PF3D7_1141100	Uncharacterized protein	Q8IHV4	RYNSS*K	1	RYNS(0.017)S(0.983)K	S	1526	0.982565	MEGTKDHLYNKRYNSSKISSYSKIKKSNLLN	0.0252371	71.342	2	-0.029921	385280	NA	NA	yes	no	no	no	yes	no	no	0	0	0
PF3D7_1141400	Phosphatidylinositol N-acetylglucosaminyltransferase subunit H, putative (EC 2.4.1.198)	Q8IHV1	LLNFS*S*YENIK	2	LLNFS(0.999)S(0.999)Y(0.003)ENIK	S	318	0.998565	NCSSSEENIFKLLNFSSYENIKINKRSKKLR	1.96e-09	68.044	2	-0.72124	868990	(TMT6plex)LLNFS(Phospho)S(Phospho)YENIK(TMT6plex)	NA	yes	no	yes	no	yes	yes	no	9.34047	0	9.34047
PF3D7_1141700	Uncharacterized protein	Q8IHU8	SET*LLNLEEK	1	S(0.003)ET(0.997)LLNLEEK	T	39	0.996668	KKEMKKSSNKNKKSETLLNLEEKLNKLNELY	3.48881e-09	97.463	2	0.13264	235240	NA	SET(Phospho)LLNLEEK	no	yes	no	yes	yes	yes	yes	0	15.2723	15.2723
PF3D7_1142100	Uncharacterized protein	Q8IHU4	SAS*ANMMDNQNVK	1	S(0.033)AS(0.967)ANMMDNQNVK	S	381	0.966787	DGMYNHKRNILKKSASANMMDNQNVKNNYIN	9.31e-05	65.467	2	-1.1304	0	NA	SAS(Phospho)ANMMDNQNVK	no	yes	no	yes	yes	yes	no	0	9.38306	9.38306
PF3D7_1142100	Uncharacterized protein	Q8IHU4	TNS*FPNQIKK	1	T(0.029)NS(0.971)FPNQIKK	S	2310	0.970741	HDEHNYEYHMHDKTNSFPNQIKKNTYHFNKK	0.00260129	62.088	2	1.9738	575100	NA	TNS(Phospho)FPNQIK	no	yes	no	yes	yes	yes	no	0	12.3056	12.3056
PF3D7_1142100	Uncharacterized protein	Q8IHU4	INS*MNNLQSEDLNNDPMNQQDYDKK	1	INS(0.995)MNNLQS(0.005)EDLNNDPMNQQDYDKK	S	572	0.995449	NMKRINNMNNMKRINSMNNLQSEDLNNDPMN	9.44e-36	54.003	4	2.4562	624020	(TMT6plex)INS(Phospho)MNNLQSEDLNNDPMNQQDYDK(TMT6plex)K(TMT6plex)	INS(Phospho)MNNLQSEDLN(Deamidated)N(Deamidated)DPMNQQDYDKK	yes	no	yes	yes	yes	yes	yes	16.3624	12.2012	16.3624
PF3D7_1142100	Uncharacterized protein	Q8IHU4	FFS*SDDKKK	1	FFS(0.864)S(0.136)DDKKK	S	2715	0.863531	TQDSIQPKKGFKKFFSSDDKKKLIDQNNKKN	0.0031581	55.314	3	-0.18749	0	NA	FFS(Phospho)SDDKKK	yes	no	no	yes	yes	yes	no	0	9.34047	9.34047
PF3D7_1142500	60S ribosomal protein L28	Q8IHU0	LLQQHGS*FEK	1	LLQQHGS(1)FEK	S	98	1	AKNMKNVEKLLQQHGSFEKAKNKEKLLKKYK	1.78e-08	117.93	2	2.1609	9286600	(TMT6plex)LLQQHGS(Phospho)FEK(TMT6plex)	LLQQHGS(Phospho)FEK	yes	yes	yes	yes	yes	yes	yes	-1	-1	-1
PF3D7_1142500	60S ribosomal protein L28	Q8IHU0	SNSTNVT*LK	1	S(0.001)NS(0.02)T(0.039)NVT(0.94)LK	T	58	0.940383	TPSSSGLVKSNSTNVTLKDGKVVFSVKTSKE	1.01e-11	110.08	2	-2.5584	0	(TMT6plex)SNSTNVT(Phospho)LK(TMT6plex)	NA	yes	no	yes	no	yes	yes	no	0	0	0
PF3D7_1143100	Transcription factor with AP2 domain(S)	Q8IHT5	KKVS*EDTIVSAIQSER	1	KVS(1)EDTIVSAIQSER	S	704	0.999976	LLDPNINNDFIKKKVSEDTIVSAIQSERKEG	1.14167e-35	124.08	2	1.3377	999570	(TMT6plex)K(TMT6plex)K(TMT6plex)VS(Phospho)EDTIVSAIQSER	KVS(Phospho)EDTIVSAIQSER	no	yes	yes	yes	yes	yes	yes	26.5173	47.0877	47.0877
PF3D7_1143100	Transcription factor with AP2 domain(S)	Q8IHT5	KIS*QDTVIVDVNDELLDPNINNDFIK	1	KIS(0.889)QDT(0.111)VIVDVNDELLDPNINNDFIK	S	677	0.889224	MKNIKNDMENIVKKISQDTVIVDVNDELLDP	2.72e-26	46.15	4	3.4648	491410	(TMT6plex)K(TMT6plex)IS(Phospho)QDTVIVDVN(Deamidated)DELLDPN(Deamidated)INNDFIK(TMT6plex)	KIS(Phospho)QDTVIVDVNDELLDPNINNDFIK	yes	yes	yes	yes	yes	yes	no	12.327	9.42495	12.327
PF3D7_1145100	Coatomer subunit gamma	Q8IHR6	TSYNEIPNLTNTNS*ISNINK	1	TSYNEIPNLTNT(0.022)NS(0.903)IS(0.075)NINK	S	767	0.903188	NKTSYNEIPNLTNTNSISNINKYIDLTPDTL	3.668e-39	85.387	3	-0.30056	9142600	(TMT6plex)TSYNEIPNLTNTNS(Phospho)ISNINK(TMT6plex)	TSYNEIPNLTNTNS(Phospho)ISNINK	no	yes	yes	yes	yes	yes	no	11.0996	11.0996	11.0996
PF3D7_1145100	Coatomer subunit gamma	Q8IHR6	NKTS*YNEIPNLTNTNSISNINK	1	NKT(0.195)S(0.801)Y(0.004)NEIPNLT(0.005)NT(0.11)NS(0.742)IS(0.143)NINK	S	755	0.800504	KDYVSSPFINKKNKTSYNEIPNLTNTNSISN	5.51993e-22	93.876	2	0.85411	17208000	(TMT6plex)NK(TMT6plex)TS(Phospho)YNEIPNLTNTNSISNINK(TMT6plex)	NKTS(Phospho)YNEIPNLTNTNSISNINK	yes	yes	yes	yes	yes	yes	no	0	0	0
PF3D7_1145100	Coatomer subunit gamma	Q8IHR6	IKELDTSNKQIS*NEYEEK	1	IKELDT(0.005)S(0.014)NKQIS(0.982)NEYEEK	S	664	0.981681	LKEKIKELDTSNKQISNEYEEKLQNNENINE	3.21e-17	66.52	4	-1.5703	578720	(TMT6plex)QIS(Phospho)NEYEEK(TMT6plex)	NA	yes	no	yes	no	yes	yes	yes	20.7482	0	20.7482
PF3D7_1145400	Dynamin-like protein (EC 3.6.5.5)	Q8IHR4	QQSNIS*NSNQDTLLSTSSK	1	QQS(0.035)NIS(0.852)NS(0.098)NQDT(0.014)LLS(0.001)TSSK	S	560	0.85237	GIQHRNQNKRQQSNISNSNQDTLLSTSSKYY	7.72445e-17	51.577	3	0.87599	442610	NA	QQSNIS(Phospho)NSNQDTLLSTSSK	yes	yes	no	yes	yes	yes	no	0	13.3795	13.3795
PF3D7_1146000	Ribosome assembly protein 4, putative	Q8IHQ8	KINS*NEEIDQSDNANKK	1	INS(1)NEEIDQSDNANKK	S	242	0.999999	DIENNVDHVNKRKINSNEEIDQSDNANKKIK	7.08e-09	72.359	2	-0.71922	755690	(TMT6plex)K(TMT6plex)INS(Phospho)NEEIDQSDNANK(TMT6plex)K(TMT6plex)	INS(Phospho)NEEIDQSDNANKK	no	yes	yes	yes	yes	yes	yes	8.81887	67.3121	67.3121
PF3D7_1146000	Ribosome assembly protein 4, putative	Q8IHQ8	NIS*PNNTQNNTTSTNCSYFVR	1	NIS(0.989)PNNT(0.011)QNNTTSTNCSYFVR	S	304	0.98856	TNSKNNSKNNSKRNISPNNTQNNTTSTNCSY	1.46322e-16	78.708	2	0.91148	1249200	NA	NIS(Phospho)PN(Deamidated)NTQNNTTSTNC(Carbamidomethyl)SYFVR	no	yes	no	yes	yes	yes	yes	0	33.8147	33.8147
PF3D7_1146200	Uncharacterized protein	Q8IHQ6	S*DDIMNGDTLSEYRK	1	S(1)DDIMNGDTLSEYRK	S	2	0.999996	______________MSDDIMNGDTLSEYRKI	1.0567e-34	111.22	2	4.4642	0	NA	(Acetyl)S(Phospho)DDIMNGDTLSEYRK	no	yes	no	yes	yes	yes	yes	0	49.0317	49.0317
PF3D7_1146600	CCAAT-box DNA binding protein subunit B	Q8IHQ2	ESINNINS*DEKMNER	1	ESINNINS(1)DEKMNER	S	540	1	MKEEKYSKESINNINSDEKMNERNFINDKTN	1.96426e-36	122.01	2	1.561	2404800	(TMT6plex)ESINNINS(Phospho)DEK(TMT6plex)MNER	ESINNINS(Phospho)DEKMNER	no	yes	yes	yes	yes	yes	yes	71.267	41.5718	71.267
PF3D7_1146600	CCAAT-box DNA binding protein subunit B	Q8IHQ2	PSILES*DNS*LNDEENNKTLER	2	PSILES(1)DNS(1)LNDEENNKTLER	S	10	0.999998	______MPSILESDNSLNDEENNKTLERSGD	9.50619e-61	125.73	3	1.5394	8358100	(TMT6plex)PSILES(Phospho)DNS(Phospho)LN(Deamidated)DEENNK(TMT6plex)TLER	PSILES(Phospho)DNS(Phospho)LNDEENNKTLER	no	yes	yes	yes	yes	yes	yes	15.2604	26.0764	26.0764
PF3D7_1146600	CCAAT-box DNA binding protein subunit B	Q8IHQ2	SNS*FTSNIDKESNDNNVNKK	1	S(0.062)NS(0.936)FT(0.002)SNIDKESNDNNVNKK	S	159	0.935854	NFSYTNPDKNCNRSNSFTSNIDKESNDNNVN	7.98492e-18	84.327	3	-0.1137	16801000	NA	SNS(Phospho)FTSNIDKESNDNNVNKK	no	yes	no	yes	yes	yes	no	0	6.63056	6.63056
PF3D7_1146600	CCAAT-box DNA binding protein subunit B	Q8IHQ2	KTEESGDLNNNNNS*VENK	1	TEESGDLNNNNNS(1)VENK	S	1251	0.999883	IKKTEESGDLNNNNNSVENKNLDENAYAEEN	1.6361e-13	65.467	3	1.5335	430550	(TMT6plex)TEESGDLNNNNNS(Phospho)VENK(TMT6plex)	KTEESGDLNNNNNS(Phospho)VENK	yes	no	yes	yes	yes	yes	yes	46.5658	23.5594	46.5658
PF3D7_1147200	Tubulin--tyrosine ligase, putative (EC 6.3.2.25)	Q8IHP8	LSTNGKLS*T*K	2	LSTNGKLS(1)T(1)K	S	1756	0.999996	GKLSTNGKLSTNGKLSTKEKLSTKEKLSTKE	0.000111576	80.755	2	2.2983	78244000	NA	NA	yes	no	no	no	yes	no	no	0	0	0
PF3D7_1149000	Antigen 332, DBL-like protein	Q8IHN4	SVS*EEIPVEEK	1	S(0.025)VS(0.975)EEIPVEEK	S	759	0.975148	GQLINEEKPVEEKSVSEEIPVEEKSVSEEIP	0.000749014	69.314	2	-0.55333	212610	NA	NA	no	yes	no	no	yes	no	no	0	0	0
PF3D7_1149200	Ring-infected erythrocyte surface antigen	Q8IHN1	MQT*LWDEIMDINKR	1	MQT(1)LWDEIMDINKR	T	193	1	DNLGRSGGDIIKKMQTLWDEIMDINKRKYDF;DNLGRSGGDIIKKMQTLWDEIMDINKRKYDS	7.1e-10	66.022	3	2.3761	98438	NA	NA	yes	no	no	no	yes	no	no	0	0	0
PF3D7_1149200	Ring-infected erythrocyte surface antigen	Q8IHN1	TYS*QYKVQYDMPK	1	T(0.099)Y(0.001)S(0.873)QY(0.027)KVQYDMPK	S	218	0.87262	KRKYDFLKTKLQKTYSQYKVQYDMPKEVYES;KRKYDSLKEKLQKTYSQYKVQYDMPKEAYES	3.13601e-06	62.709	2	-3.3344	0	NA	NA	no	yes	no	no	yes	no	no	0	0	0
PF3D7_1149200	Ring-infected erythrocyte surface antigen	Q8IHN1	YRYS*NNYEAIPHTR	1	Y(0.002)RY(0.081)S(0.917)NNYEAIPHTR	S	149	0.916658	GFNEKLMTDVNRYRYSNNYEAIPHTREFNPL	1.14e-49	116.51	3	1.2725	601580	NA	NA	yes	no	no	no	yes	no	no	0	0	0
PF3D7_1202100	SRAP domain-containing protein, putative	NA	KELS*DEADNLNNIENNQNEK	1	KELS(1)DEADNLNNIENNQNEK	S	270	1	VIKEEISTKKIKKELSDEADNLNNIENNQNE	8e-108	189.52	3	-1.5808	31119000	(TMT6plex)ELS(Phospho)DEADNLN(Deamidated)NIENNQNEK(TMT6plex)	ELS(Phospho)DEADN(Deamidated)LNNIENNQNEK	yes	yes	yes	yes	yes	yes	yes	-1	-1	-1
PF3D7_1202100	SRAP domain-containing protein, putative	NA	KELS*DEDNLNNIENNQNEK	1	KELS(1)DEDNLNNIENNQNEK	S	270	1	VIKEEISTKKIKKELSDEDNLNNIENNQNEK	2.18e-50	149.07	3	-0.58102	6890400	(TMT6plex)ELS(Phospho)DEDNLN(Deamidated)NIENNQNEK(TMT6plex)	ELS(Phospho)DEDNLNN(Deamidated)IENNQNEK	yes	yes	yes	yes	yes	yes	yes	-1	-1	-1
PF3D7_1202100	SRAP domain-containing protein, putative	NA	IENEELNNVESDKYKS*ENEDNDSK	1	IENEELNNVESDKYKS(1)ENEDNDSK	S	153	0.999999	IENEELNNVESDKYKSENEDNDSKIKNDEDK	3.7762e-104	145.34	3	2.2874	4186900	(TMT6plex)IENEELNNVESDK(TMT6plex)YK(TMT6plex)S(Phospho)ENEDNDSK(TMT6plex)	NA	yes	yes	yes	no	yes	yes	no	0	0	0
PF3D7_1202600	Uncharacterized protein	A0A144A0J9	EIESDENSNIGNINS*DNS*NEENKKEK	2	EIES(0.001)DENS(0.073)NIGNINS(0.936)DNS(0.99)NEENKKEK	S	1330	0.990302	ESDENSNIGNINSDNSNEENKKEKCVSFKIE	8.96e-38	62.958	4	1.9718	1659100	(TMT6plex)EIESDENSNIGNINS(Phospho)DNS(Phospho)NEEN(Deamidated)K(TMT6plex)K(TMT6plex)EK(TMT6plex)	EIESDENSNIGNINS(Phospho)DNS(Phospho)NEENKKEK	yes	no	yes	yes	yes	yes	yes	17.7316	0	17.7316
PF3D7_1202600	Uncharacterized protein	A0A144A0J9	STTTYTS*EDEYNISSK	1	STT(0.001)T(0.001)YT(0.002)S(0.995)EDEYNISSK	S	1592	0.9952	DISSELEKKSTTTYTSEDEYNISSKNSESSP	2.90396e-21	89.507	2	-0.15088	3827400	(TMT6plex)STTTYTS(Phospho)EDEYNISSK(TMT6plex)	STTTYTS(Phospho)EDEYNISSK	no	yes	yes	yes	yes	yes	no	0	9.34047	9.34047
PF3D7_1202600	Uncharacterized protein	A0A144A0J9	TVS*FS*SEEEYIPVYQSEER	2	T(0.178)VS(0.823)FS(0.953)S(0.046)EEEYIPVYQSEER	S	1663	0.953338	NNIRSNDVIKKTVSFSSEEEYIPVYQSEERV	1.34734e-15	93.876	2	0.19409	961340	(TMT6plex)SVS(Phospho)FS(Phospho)SEEEHIPVEGR	TVS(Phospho)FS(Phospho)SEEEYIPVYQSEER	no	yes	yes	yes	yes	yes	no	0	10.5885	10.5885
PF3D7_1202600	Uncharacterized protein	A0A144A0J9	SVS*FSSEEEHIPVEGR	1	S(0.001)VS(0.997)FS(0.001)SEEEHIPVEGR	S	1781	0.997368	TFNDKVGELMNKKSVSFSSEEEHIPVEGRVS	6.22e-109	201.18	3	0.24296	1778100	NA	SVS(Phospho)FSSEEEHIPVEGR	yes	yes	no	yes	yes	yes	yes	0	14.0446	14.0446
PF3D7_1202600	Uncharacterized protein	A0A144A0J9	T*VS*FSSEEEYIPVYQSEER	2	S(0.966)VS(0.905)FS(0.071)S(0.058)EEEHIPVEGR	S	1779	0.965639	KVTFNDKVGELMNKKSVSFSSEEEHIPVEGR	6.63e-18	69.088	3	3.0445	1014200	(TMT6plex)S(Phospho)VS(Phospho)FSSEEEHIPVEGR	T(Phospho)VS(Phospho)FSSEEEYIPVYQSEER	yes	no	yes	yes	yes	yes	no	10.6307	7.1666	10.6307
PF3D7_1202600	Uncharacterized protein	A0A144A0J9	LLQQIDS*DERNEEMK	1	LLQQIDS(1)DERNEEMK	S	1554	1	GFVKMDVSKLLQQIDSDERNEEMKSDDKKEK	1.57e-07	62.203	2	-2.8741	841750	(TMT6plex)LLQQIDS(Phospho)DERN(Deamidated)EEMK(TMT6plex)	LLQQ(Deamidated)IDS(Phospho)DERNEEMK	yes	yes	yes	yes	yes	yes	yes	-1	-1	-1
PF3D7_1202900	High mobility group protein B1	Q8I616	SLS*AYMFFAK	1	S(0.015)LS(0.985)AYMFFAK	S	26	0.98451	RRKNKKDPHAPKRSLSAYMFFAKEKRAEIIS	1.88e-16	105.65	2	-1.8769	986920	(TMT6plex)SLS(Phospho)AYMFFAK(TMT6plex)	SLS(Phospho)AYMFFAK	yes	yes	yes	yes	yes	yes	no	12.1914	12.3056	12.3056
PF3D7_1203400	Transporter, putative	Q8I611	NSSDDYMKDLS*FDELLENNFQK	1	DLS(1)FDELLENNFQK	S	929	1	KKKKKNSSDDYMKDLSFDELLENNFQKSKKK	1.1e-26	105.39	2	-0.45079	564670	(TMT6plex)DLS(Phospho)FDELLENNFQK(TMT6plex)	NSSDDYMKDLS(Phospho)FDELLENNFQK	yes	yes	yes	yes	yes	yes	yes	-1	0	-1
PF3D7_1203400	Transporter, putative	Q8I611	VSPLFTSLT*FPCEISHT	1	VSPLFT(0.003)S(0.054)LT(0.943)FPCEISHT	T	1242	0.942604	YGYNKKKVSPLFTSLTFPCEISHT_______	1.51e-05	67.418	2	-0.57562	1764200	NA	VSPLFTSLT(Phospho)FPC(Carbamidomethyl)EISHT	no	yes	no	yes	yes	yes	no	0	7.31671	7.31671
PF3D7_1203400	Transporter, putative	Q8I611	NITS*MDKVNDSHGYK	1	NIT(0.2)S(0.79)MDKVNDS(0.01)HGY(0.001)K	S	763	0.789591	NMSLLLSSMENKNITSMDKVNDSHGYKNKQD	1.34e-05	60.062	3	-0.64421	420350	(TMT6plex)NITS(Phospho)MDK(TMT6plex)VNDSHGYK(TMT6plex)	NITS(Phospho)MDKVNDSHGYK	yes	no	yes	yes	yes	yes	no	11.0568	0	11.0568
PF3D7_1203700	Nucleosome assembly protein	Q8I608	VPNS*NVIK	1	VPNS(1)NVIK	S	237	1	RDSFFHFFTSHKVPNSNVIKQLSKHEVAQLE	0.0116824	60.598	2	2.1594	1219100	(TMT6plex)VPNS(Phospho)NVIK(TMT6plex)	NA	yes	no	yes	no	yes	yes	yes	-1	0	-1
PF3D7_1204300	Eukaryotic translation initiation factor 5A (eIF-5A)	Q8I603	S*DHEMYDNIDAGASQTYPVQAGAIKK	1	S(1)DHEMYDNIDAGASQTYPVQAGAIKK	S	2	1	______________MSDHEMYDNIDAGASQT	1.98e-60	106.37	3	2.6329	520680000	(Acetyl)S(Phospho)DHEMYDNIDAGASQ(Deamidated)TYPVQAGAIK(TMT6plex)	(Acetyl)S(Phospho)DHEM(Oxidation)YDNIDAGASQTYPVQAGAIKK	yes	yes	yes	yes	yes	yes	yes	18.6027	24.6398	24.6398
PF3D7_1205600	Uncharacterized protein	Q8I5Y9	QVEVS*DNEEAADKEEEVTDEQLAFEMFEFAR	1	QVEVS(0.918)DNEEAADKEEEVT(0.082)DEQLAFEMFEFAR	S	111	0.918384	NDLFEFLKKKKQVEVSDNEEAADKEEEVTDE	4.88247e-28	67.367	3	-0.0025535	7492800	(TMT6plex)QVEVS(Phospho)DNEEAADK(TMT6plex)EEEVTDEQLAFEMFEFAR	QVEVS(Phospho)DNEEAADKEEEVTDEQLAFEMFEFAR	no	yes	yes	yes	yes	yes	yes	0	27.7422	27.7422
PF3D7_1205600	Uncharacterized protein	Q8I5Y9	SEEEVIANDSSNTNVDS*DVDEQRELLETR	1	SEEEVIANDS(0.033)S(0.033)NT(0.033)NVDS(0.892)DVDEQRELLET(0.007)R	S	18	0.892236	EEEVIANDSSNTNVDSDVDEQRELLETRTAQ	7.06641e-62	78.079	3	0.54994	14419000	NA	SEEEVIANDSSNTNVDS(Phospho)DVDEQRELLETR	no	yes	no	yes	yes	yes	no	0	11.0996	11.0996
PF3D7_1205600	Uncharacterized protein	Q8I5Y9	S*EEEVIANDSSNTNVDSDVDEQRELLETR	1	S(0.992)EEEVIANDS(0.004)S(0.004)NT(0.001)NVDSDVDEQRELLETR	S	2	0.991515	______________MSEEEVIANDSSNTNVD	3.25e-66	107.71	3	0.35104	3655100	NA	S(Phospho)EEEVIANDSSNTNVDSDVDEQRELLETR	no	yes	no	yes	yes	yes	no	0	8.7832	8.7832
PF3D7_1205900	Uncharacterized protein	Q8I5Y6	NNFNPDIS*DDDYVSEK	1	NNFNPDIS(1)DDDYVSEK	S	11	0.999729	_____MLKNNFNPDISDDDYVSEKQIFQGSN	2.62e-36	122.49	2	0.49193	3866100	NA	NNFNPDIS(Phospho)DDDYVSEK	no	yes	no	yes	yes	yes	yes	0	49.7877	49.7877
PF3D7_1205900	Uncharacterized protein	Q8I5Y6	DKLDDLT*EEDKIK	1	DKLDDLT(1)EEDKIK	T	567	1	DNPNGRKEKDKLDDLTEEDKIKSNGCYEKVK	1.63784e-25	124.29	2	-1.2593	417630	NA	DKLDDLT(Phospho)EEDKIK	no	yes	no	yes	yes	yes	yes	0	-1	-1
PF3D7_1206200	Eukaryotic translation initiation factor 3 subunit C (eIF3c) (Eukaryotic translation initiation factor 3 subunit 8)	Q8I5Y3	WAAIDS*SS*SEEEER	2	WAAIDS(0.812)S(0.208)S(0.84)S(0.141)EEEER	S	47	0.839609	IVSAQAERWAAIDSSSSEEEERVIKTYEGKR	1.0757e-09	80.316	2	1.7678	772930	NA	WAAIDS(Phospho)SS(Phospho)SEEEER	no	yes	no	yes	yes	yes	no	0	0	0
PF3D7_1206200	Eukaryotic translation initiation factor 3 subunit C (eIF3c) (Eukaryotic translation initiation factor 3 subunit 8)	Q8I5Y3	WAAIDSS*SSEEEER	1	WAAIDS(0.726)S(0.801)S(0.359)S(0.114)EEEER	S	46	0.800771	PIVSAQAERWAAIDSSSSEEEERVIKTYEGK	7.01026e-18	82.877	2	-1.8641	2192300	(TMT6plex)WAAIDSS(Phospho)SSEEEER	WAAIDSS(Phospho)SSEEEER	yes	yes	yes	yes	yes	yes	no	8.22021	0	8.22021
PF3D7_1206200	Eukaryotic translation initiation factor 3 subunit C (eIF3c) (Eukaryotic translation initiation factor 3 subunit 8)	Q8I5Y3	WAAIDS*SSSEEEER	1	WAAIDS(0.981)S(0.735)S(0.22)S(0.064)EEEER	S	45	0.980799	KPIVSAQAERWAAIDSSSSEEEERVIKTYEG	1.8e-31	90.385	2	-1.1166	2311200	NA	WAAIDS(Phospho)SSSEEEER	yes	yes	no	yes	yes	yes	yes	0	20.9151	20.9151
PF3D7_1206700	Eukaryotic translation initiation factor 5,putative	Q8I5X8	EHQSIFS*NDYER	1	EHQS(0.001)IFS(0.999)NDYER	S	523	0.999296	RINDGNLKREHQSIFSNDYERVFVDSKSEKC	5.06e-09	92.939	2	0.73464	0	(TMT6plex)EHQSIFS(Phospho)NDYER	EHQSIFS(Phospho)NDYER	yes	yes	yes	yes	yes	yes	yes	12.327	14.8447	14.8447
PF3D7_1206800	Uncharacterized protein	Q8I5X7	YCDES*DDEDIYTDNIIFSQIHGLK	1	YCDES(0.999)DDEDIYTDNIIFSQIHGLK	S	410	0.999288	IQLKLDKQFNRYCDESDDEDIYTDNIIFSQI	1.83e-111	114.01	3	1.1697	5748500	(TMT6plex)YC(Carbamidomethyl)DES(Phospho)DDEDIYTDNIIFSQIHGLK(TMT6plex)	YC(Carbamidomethyl)DES(Phospho)DDEDIYTDNIIFSQIHGLK	yes	no	yes	yes	yes	yes	yes	27.025	5.20478	27.025
PF3D7_1207800	Uncharacterized protein	Q8I5W9	KMS*ENCRGSK	1	KMS(0.999)ENCRGS(0.001)K	S	119	0.998966	EESNQVNYKYDIRKMSENCRGSKVYTPVNFD	0.00224723	40.496	2	-4.2294	0	NA	NA	yes	no	no	no	yes	no	no	0	0	0
PF3D7_1208800	Zinc finger protein, putative	Q8I5W0	EGENEHNS*RETSNINNR	1	EGENEHNS(0.994)RET(0.005)S(0.001)NINNR	S	438	0.994409	DSSNVSPREGENEHNSRETSNINNRGISFIE	2.68415e-24	102.89	3	0.77989	1022700	(TMT6plex)EGENEHNS(Phospho)RETSNINNR	EGENEHNS(Phospho)RETSNINNR	no	yes	yes	yes	yes	yes	yes	11.2742	22.4511	22.4511
PF3D7_1209300	Zinc finger transcription factor, putative	Q7KQK4	KGS*FSIEGR	1	KGS(1)FSIEGR	S	1230	0.999998	TEGKEGEVQKISRKGSFSIEGRTCNICKMVF	2.23785e-07	132.5	2	-2.734	15477000	(TMT6plex)K(TMT6plex)GS(Phospho)FSIEGR	KGS(Phospho)FSIEGR	yes	yes	yes	yes	yes	yes	yes	32.2766	45.0141	45.0141
PF3D7_1209400	Probable cytosolic iron-sulfur protein assembly protein CIAO1 homolog	Q8I5V5	SRS*KENINNTDINKSNS*QEVVK	2	S(1)KENINNTDINKS(0.006)NS(0.994)QEVVK	S	494	1	ELAERTNQMTEVKSRSKENINNTDINKSNSQ	4.0084e-115	173.4	3	-0.28508	2166700	NA	SRS(Phospho)KENINNTDINKSNS(Phospho)QEVVK	yes	yes	no	yes	yes	yes	no	0	7.31671	7.31671
PF3D7_1209400	Probable cytosolic iron-sulfur protein assembly protein CIAO1 homolog	Q8I5V5	SKENINNTDINKSNS*QEVVK	1	S(0.005)NS(0.995)QEVVK	S	508	0.995417	RSKENINNTDINKSNSQEVVKSKGKSENKIF	0.000951154	92.247	2	1.9405	1467700	(TMT6plex)SNS(Phospho)QEVVK(TMT6plex)	SKENINNTDINKSNS(Phospho)QEVVK	yes	yes	yes	yes	yes	yes	no	0	4.63568	4.63568
PF3D7_1209400	Probable cytosolic iron-sulfur protein assembly protein CIAO1 homolog	Q8I5V5	SKENINNT*DINK	1	S(0.177)KENINNT(0.823)DINK	T	501	0.822637	QMTEVKSRSKENINNTDINKSNSQEVVKSKG	1.27e-15	88.021	3	-1.7954	1945700	NA	NA	yes	no	no	no	yes	no	no	0	0	0
PF3D7_1209400	Probable cytosolic iron-sulfur protein assembly protein CIAO1 homolog	Q8I5V5	TNQMTEVKS*R	1	TNQMTEVKS(1)R	S	492	0.999869	GKELAERTNQMTEVKSRSKENINNTDINKSN	3.97e-15	72.891	3	-0.80192	462020	(TMT6plex)TNQMTEVK(TMT6plex)S(Phospho)R	NA	yes	no	yes	no	yes	yes	yes	20.0779	0	20.0779
PF3D7_1209500	cGMP-specific phosphodiesterase (PDE1)	NA	S*FDNKLDEDIFNYPFK	1	S(0.996)FDNKLDEDIFNY(0.004)PFK	S	23	0.995675	QTIQPKFYVDKKLSKSFDNKLDEDIFNYPFK	1.61e-09	62.617	3	-3.7813	850160	(TMT6plex)S(Phospho)FDNK(TMT6plex)LDEDIFNYPFK(TMT6plex)	NA	yes	no	yes	no	yes	yes	yes	25.5109	0	25.5109
PF3D7_1209500	cGMP-specific phosphodiesterase (PDE1)	NA	SFDNKLDEDIFNY*PFK	1	S(0.049)FDNKLDEDIFNY(0.951)PFK	Y	35	0.95052	LSKSFDNKLDEDIFNYPFKKESFLKSEKFSF	4.37e-07	47.037	3	-1.5304	853060	NA	NA	yes	no	no	no	yes	no	no	0	0	0
PF3D7_1211800	Polyubiquitin	Q7KQK2	TITLDVEPSDT*IENVK	1	TITLDVEPS(0.044)DT(0.956)IENVK	T	22	0.95607	TLTGKTITLDVEPSDTIENVKAKIQDKEGIP	2.99681e-36	106.75	2	-2.5503	1382800	NA	TITLDVEPSDT(Phospho)IENVK	no	yes	no	yes	yes	yes	no	0	11.0996	11.0996
PF3D7_1211800	Polyubiquitin	Q7KQK2	TLTGKT*ITLDVEPSDTIENVK	1	T(0.001)LT(0.016)GKT(0.981)IT(0.001)LDVEPSDTIENVK	T	12	0.981225	____MQIFVKTLTGKTITLDVEPSDTIENVK	6.33589e-47	98.924	2	-0.80985	3230700	NA	TLTGKT(Phospho)ITLDVEPSDTIENVK	no	yes	no	yes	yes	yes	yes	0	32.2766	32.2766
PF3D7_1211900	Non-SERCA-type Ca2+-transporting P-ATPase (EC 3.6.3.8)	A0A143ZZK9	EGLNNINGEKNDDNNS*IVKVEESPK	1	NDDNNS(1)IVKVEESPK	S	103	1	EGLNNINGEKNDDNNSIVKVEESPKSIGYNY	2.46356e-35	116.13	2	1.3969	951000	(TMT6plex)EGLNNINGEK(TMT6plex)NDDNNS(Phospho)IVK(TMT6plex)VEESPK(TMT6plex)	EGLNNINGEKNDDNNS(Phospho)IVKVEESPK	yes	yes	yes	yes	yes	yes	yes	67.7626	85.5233	85.5233
PF3D7_1211900	Non-SERCA-type Ca2+-transporting P-ATPase (EC 3.6.3.8)	A0A143ZZK9	DSDDIKPSVS*KEDLINSLKNDELNK	1	DSDDIKPS(0.182)VS(0.818)KEDLINSLK	S	28	0.818328	DINNKKDSDDIKPSVSKEDLINSLKNDELNK	1.25145e-32	109.85	3	0.34242	6783900	(TMT6plex)DSDDIK(TMT6plex)PSVS(Phospho)K(TMT6plex)EDLINSLK(TMT6plex)	DSDDIKPSVS(Phospho)KEDLINSLKNDELNK	yes	yes	yes	yes	yes	yes	no	5.02724	5.47283	5.47283
PF3D7_1211900	Non-SERCA-type Ca2+-transporting P-ATPase (EC 3.6.3.8)	A0A143ZZK9	S*KEGLNNINGEK	1	S(1)KEGLNNINGEK	S	86	1	NVEDGDNENSKFMNKSKEGLNNINGEKNDDN	5.51e-06	62.709	3	-0.57813	0	(TMT6plex)S(Phospho)K(TMT6plex)EGLNNINGEK(TMT6plex)	NA	yes	no	yes	no	yes	yes	yes	-1	0	-1
PF3D7_1212700	Eukaryotic translation initiation factor 3 subunit A (eIF3a) (Eukaryotic translation initiation factor 3 subunit 10)	Q8I5S6	KNDDEEAS*DGGDFTVFK	1	KNDDEEAS(0.998)DGGDFT(0.002)VFK	S	1355	0.997971	ENENDEVKKNDDEEASDGGDFTVFKKKKRNI	1.46448e-35	81.144	3	-0.48291	601310	(TMT6plex)K(TMT6plex)NDDEEAS(Phospho)DGGDFTVFK(TMT6plex)	KNDDEEAS(Phospho)DGGDFTVFK	yes	yes	yes	yes	yes	yes	yes	47.9246	49.5437	49.5437
PF3D7_1212700	Eukaryotic translation initiation factor 3 subunit A (eIF3a) (Eukaryotic translation initiation factor 3 subunit 10)	Q8I5S6	KSS*IDDDLTWR	1	KS(0.007)S(0.993)IDDDLTWR	S	1029	0.993089	KKEESRRSERSHRKSSIDDDLTWRRGDKGGS	1.1e-81	135.14	2	-0.3313	49163000	(TMT6plex)K(TMT6plex)SS(Phospho)IDDDLTWR	KSS(Phospho)IDDDLTWR	yes	yes	yes	yes	yes	yes	yes	11.0568	40	40
PF3D7_1212700	Eukaryotic translation initiation factor 3 subunit A (eIF3a) (Eukaryotic translation initiation factor 3 subunit 10)	Q8I5S6	SLKS*NIMMEPELVSVIDTVK	1	S(0.241)LKS(0.759)NIMMEPELVSVIDTVK	S	268	0.758824	IYNLNMHDYFYKSLKSNIMMEPELVSVIDTV	1.64e-08	69.248	3	-0.88221	559340	(TMT6plex)SLK(TMT6plex)S(Phospho)NIMMEPELVSVIDTVK(TMT6plex)	SLKS(Phospho)NIMM(Oxidation)EPELVSVIDTVK	no	yes	yes	yes	yes	yes	yes	4.67349	20.7201	20.7201
PF3D7_1212700	Eukaryotic translation initiation factor 3 subunit A (eIF3a) (Eukaryotic translation initiation factor 3 subunit 10)	Q8I5S6	EKIEQEES*NVDVTEK	1	EKIEQEES(1)NVDVTEK	S	121	0.999999	KENVVLNKEKIEQEESNVDVTEKILMASLDI	6.18625e-70	185.55	2	-1.5092	3592600	NA	IEQEES(Phospho)NVDVTEK	no	yes	no	yes	yes	yes	yes	0	61.2991	61.2991
PF3D7_1212700	Eukaryotic translation initiation factor 3 subunit A (eIF3a) (Eukaryotic translation initiation factor 3 subunit 10)	Q8I5S6	DWS*GRDR	1	DWS(1)GRDR	S	1075	1	GTHRDRSEMRDRRDWSGRDRDRDRERDRDRD	0.0048633	78.516	2	-3.2289	493290	(TMT6plex)DWS(Phospho)GRDR	NA	yes	no	yes	no	yes	yes	yes	-1	0	-1
PF3D7_1212700	Eukaryotic translation initiation factor 3 subunit A (eIF3a) (Eukaryotic translation initiation factor 3 subunit 10)	Q8I5S6	RGDKGGS*QNGDDSYR	1	RGDKGGS(1)QNGDDSYR	S	1044	0.999997	SIDDDLTWRRGDKGGSQNGDDSYRRHDDHHD	1.61065e-27	107.02	3	-2.4096	2437500	(Acetyl)RGDK(TMT6plex)GGS(Phospho)Q(Deamidated)NGDDSYR	NA	yes	no	yes	no	yes	yes	yes	50.344	0	50.344
PF3D7_1212700	Eukaryotic translation initiation factor 3 subunit A (eIF3a) (Eukaryotic translation initiation factor 3 subunit 10)	Q8I5S6	GGSQNGDDSY*RR	1	GGS(0.125)QNGDDS(0.065)Y(0.81)RR	Y	1051	0.809824	WRRGDKGGSQNGDDSYRRHDDHHDGTHRDRS	0.000370913	61.48	2	1.8032	3701500	(TMT6plex)GGSQNGDDSY(Phospho)RR	NA	yes	no	yes	no	yes	yes	yes	23.8622	0	23.8622
PF3D7_1213800	Proline--tRNA ligase (EC 6.1.1.15)	A0A144A0G8	LLS*NNEVEDNKSK	1	LLS(1)NNEVEDNK	S	237	1	NNNHIKDTILKGKLLSNNEVEDNKSKDSNIL	0.00104396	61.409	2	-0.94153	814670	NA	LLS(Phospho)NNEVEDNKSK	no	yes	no	yes	yes	yes	yes	0	87.5796	87.5796
PF3D7_1215400	Uncharacterized protein	Q8I5Q2	KIS*DEINNEHILDYINNIDNINNNMNYYNK	1	KIS(1)DEINNEHILDYINNIDNINNNMNYYNK	S	292	0.999809	DKITDSGEYVDLKKISDEINNEHILDYINNI	4.04e-41	51.034	4	-3.7083	3646600	(TMT6plex)K(TMT6plex)IS(Phospho)DEINNEHILDYINNIDNINNN(Deamidated)M(Oxidation)NYYNK(TMT6plex)	KIS(Phospho)DEINNEHILDYINNIDN(Deamidated)INNNMNYYNK	yes	no	yes	yes	yes	yes	yes	20.3293	8.53231	20.3293
PF3D7_1216300	Signal recognition particle subunit SRP19	Q8I5P4	DIYNNAENNT*IDESKDYSR	1	DIY(0.041)NNAENNT(0.956)IDES(0.003)KDYSR	T	25	0.955651	TNVYNRDIYNNAENNTIDESKDYSRWKIIYP	1.2761e-07	60.735	3	-0.4177	2036000	NA	DIYNNAENNT(Phospho)IDESKDYSR	no	yes	no	yes	yes	yes	no	0	8.81887	8.81887
PF3D7_1217900	PPPDE peptidase domain-containing protein,putative	Q8I5M9	TSS*IDGNMNNIK	1	T(0.006)S(0.006)S(0.988)IDGNMNNIK	S	216	0.987722	NISCKTLKLMEEKTSSIDGNMNNIKNMSSNE	1.2298e-21	99.669	2	-2.2098	1536900	(TMT6plex)TSS(Phospho)IDGNMNNIK(TMT6plex)	TSS(Phospho)IDGNMNNIK	yes	yes	yes	yes	yes	yes	no	12.2841	10.11	12.2841
PF3D7_1217900	PPPDE peptidase domain-containing protein,putative	Q8I5M9	NMS*SNENDIISLK	1	NMS(0.97)S(0.03)NENDIISLK	S	228	0.969863	KTSSIDGNMNNIKNMSSNENDIISLKENYNI	1.9e-05	76.341	2	1.5652	259770	NA	NMS(Phospho)SNENDIISLK	no	yes	no	yes	yes	yes	yes	0	17.0115	17.0115
PF3D7_1217900	PPPDE peptidase domain-containing protein,putative	Q8I5M9	IDDSCKLPS*VSLENFFKDCEIEK	1	LPS(0.962)VS(0.038)LENFFKDCEIEK	S	261	0.961822	NENIGKKIDDSCKLPSVSLENFFKDCEIEKL	1.07e-18	70.094	3	-1.1382	796850	(TMT6plex)IDDSC(Carbamidomethyl)K(TMT6plex)LPS(Phospho)VSLENFFK(TMT6plex)	IDDSC(Carbamidomethyl)KLPS(Phospho)VSLENFFKDC(Carbamidomethyl)EIEK	yes	no	yes	yes	yes	yes	yes	7.31671	14.0446	14.0446
PF3D7_1218200	Uncharacterized protein	Q8I5M6	INDQNIPS*FER	1	INDQNIPS(1)FER	S	408	1	ERDLINCKINDQNIPSFEREKNSNIQENQTN	0.00220572	60.657	2	-2.433	126440	(TMT6plex)INDQNIPS(Phospho)FER	INDQNIPS(Phospho)FER	yes	yes	yes	yes	yes	yes	yes	-1	-1	-1
PF3D7_1218500	Uncharacterized protein	Q8I5M3	TDS*YENHMDLDK	1	T(0.017)DS(0.972)Y(0.011)ENHMDLDK	S	502	0.972196	NNNSIDDNNSNNRTDSYENHMDLDKIKIENK	0.000387723	72.797	2	-0.35383	593450	(TMT6plex)TDS(Phospho)YENHM(Oxidation)DLDK(TMT6plex)	TDS(Phospho)YENHMDLDK	yes	yes	yes	yes	yes	yes	no	0	10.5885	10.5885
PF3D7_1218500	Uncharacterized protein	Q8I5M3	KAS*DDPANWPYNLR	1	KAS(1)DDPANWPYNLR	S	196	0.999687	VQNFPNDIYILVKKASDDPANWPYNLREFIL	2.05e-06	54.281	3	0.71145	0	(TMT6plex)K(TMT6plex)AS(Phospho)DDPANWPYNLR	NA	yes	no	yes	no	yes	yes	yes	79.0329	0	79.0329
PF3D7_1219100	Clathrin heavy chain	Q8I5L6	DNIFGNKS*DNENDEYLK	1	DNIFGNKS(0.998)DNENDEY(0.002)LK	S	1334	0.998385	YYSNNNNKDNIFGNKSDNENDEYLKQFTQNN	1.98e-08	55.437	3	-1.496	9332100	(TMT6plex)DNIFGN(Deamidated)K(TMT6plex)S(Phospho)DNENDEYLK(TMT6plex)	DNIFGNKS(Phospho)DNENDEYLK	yes	no	yes	yes	yes	yes	yes	44.8029	63.5815	63.5815
PF3D7_1219100	Clathrin heavy chain	Q8I5L6	SDNENDEY*LKQFTQNNSYR	1	S(0.001)DNENDEY(0.917)LKQFT(0.082)QNNSYR	Y	1341	0.917355	KDNIFGNKSDNENDEYLKQFTQNNSYREKYG	3.44103e-12	83.404	3	-2.6819	1476900	NA	SDNENDEY(Phospho)LKQFTQNNSYR	no	yes	no	yes	yes	yes	yes	0	15.4757	15.4757
PF3D7_1219600	Phospholipid-transporting ATPase (EC 7.6.2.1)	Q8I5L4	KTT*EEIEYR	1	KT(0.018)T(0.982)EEIEYR	T	313	0.982384	IDVENIGIQELLKKTTEEIEYRKKRLSSVDL	6.776e-07	102.4	2	-0.32426	5940700	(TMT6plex)K(TMT6plex)TT(Phospho)EEIEYR	KTT(Phospho)EEIEYR	no	yes	yes	yes	yes	yes	yes	0	23.098	23.098
PF3D7_1219600	Phospholipid-transporting ATPase (EC 7.6.2.1)	Q8I5L4	VIS*FKDSK	1	VIS(1)FKDSK	S	626	0.999613	IISNAPKREISSRVISFKDSKEKNYIYFNAV	0.0106161	76.332	2	-0.099104	1696300	NA	VIS(Phospho)FKDSK	no	yes	no	yes	yes	yes	yes	0	31.2039	31.2039
PF3D7_1219600	Phospholipid-transporting ATPase (EC 7.6.2.1)	Q8I5L4	SKS*LGYAFSEADPACIQLIR	1	S(0.166)KS(0.778)LGY(0.051)AFS(0.004)EADPACIQLIR	S	1532	0.777787	NEFDKDDDIRIEKSKSLGYAFSEADPACIQL	1.08551e-11	63.376	3	0.47925	858300	NA	SKS(Phospho)LGYAFSEADPAC(Carbamidomethyl)IQLIR	no	yes	no	yes	yes	yes	yes	0	15.2723	15.2723
PF3D7_1219600	Phospholipid-transporting ATPase (EC 7.6.2.1)	Q8I5L4	KT*TEEIEYR	1	KT(0.828)T(0.172)EEIEYR	T	312	0.828295	KIDVENIGIQELLKKTTEEIEYRKKRLSSVD	6.776e-07	102.4	2	-0.49703	8638000	NA	KT(Phospho)TEEIEYR	no	yes	no	yes	yes	yes	no	0	12.2841	12.2841
PF3D7_1219600	Phospholipid-transporting ATPase (EC 7.6.2.1)	Q8I5L4	S*LVYRKT*LNFLK	2	S(1)LVYRKT(1)LNFLK	S	2	0.999999	______________MSLVYRKTLNFLKGKNE	0.000258162	81.656	2	-0.82955	1625300	NA	(Acetyl)S(Phospho)LVYRKT(Phospho)LNFLK	no	yes	no	yes	yes	yes	no	0	0	0
PF3D7_1220100	Pre-mRNA-processing factor 17, putative	Q8I5L1	GYNDYNES*DIEREDESK	1	GYNDY(0.006)NES(0.994)DIEREDESK	S	13	0.994209	___MDLLKGYNDYNESDIEREDESKEISSNK	3.87227e-39	109.5	2	-2.5511	0	(TMT6plex)GYNDYNES(Phospho)DIEREDESK(TMT6plex)	GYNDYNES(Phospho)DIEREDESK	yes	yes	yes	yes	yes	yes	yes	19.0463	19.4554	19.4554
PF3D7_1220500	Probable ribosome biogenesis protein PF3D7_1220500	Q8I5K8	NVS*IENNDVHMNSK	1	NVS(1)IENNDVHMNSK	S	50	0.999999	KKNELSEGTTEKKNVSIENNDVHMNSKKKKK	0.000149116	67.645	2	-2.0144	2093500	NA	NVS(Phospho)IENNDVHMNSK	no	yes	no	yes	yes	yes	yes	0	79.6677	79.6677
PF3D7_1220900	Heterochromatin protein 1	Q8I5K4	T*GS*DEEFEIGDILEIK	2	T(1)GS(1)DEEFEIGDILEIK	T	2	1	______________MTGSDEEFEIGDILEIK	8.72437e-17	75.533	2	-2.9246	185850	NA	T(Phospho)GS(Phospho)DEEFEIGDILEIK	yes	yes	no	yes	yes	yes	yes	0	-1	-1
PF3D7_1221300	Uncharacterized protein	Q8I5K0	ITYDS*NDLHTFDEK	1	ITYDS(0.994)NDLHT(0.006)FDEK	S	510	0.993707	NEQIKKKNKMRITYDSNDLHTFDEKMVGGYT	1.35559e-07	91.355	2	-0.71225	1972300	NA	ITYDS(Phospho)NDLHTFDEK	no	yes	no	yes	yes	yes	yes	0	14.0446	14.0446
PF3D7_1221300	Uncharacterized protein	Q8I5K0	KDS*NES*LYDILPLYDIQGK	2	KDS(0.999)NES(0.865)LY(0.081)DILPLY(0.054)DIQGK	S	676	0.999375	TLKPTRTKFSTFKKDSNESLYDILPLYDIQG	1.51e-55	92.463	3	1.0025	2598400	NA	KDS(Phospho)NES(Phospho)LYDILPLYDIQGK	yes	no	no	yes	yes	yes	no	0	7.37722	7.37722
PF3D7_1222300	Endoplasmin, putative	Q8I0V4	KWT*LMNEQR	1	KWT(1)LMNEQR	T	327	1	PNKKTRTVEKKVKKWTLMNEQRPIWLRSPKE	0.0068683	55.37	2	-2.2395	1242700	NA	NA	yes	no	no	no	yes	no	no	0	0	0
PF3D7_1222700	Glideosome-associated protein 45	Q8I5I8	SNS*DIYSESQK	1	S(0.179)NS(0.819)DIY(0.001)S(0.001)ESQK	S	103	0.819363	KSFEEKHLEDLERSNSDIYSESQKFDNASDK	3.57e-08	71.98	2	0.38651	0	(TMT6plex)SNS(Phospho)DIYSESQK(TMT6plex)	SNS(Phospho)DIYSESQK	yes	no	yes	yes	yes	yes	yes	28.3551	15.2723	28.3551
PF3D7_1222700	Glideosome-associated protein 45	Q8I5I8	LS*EPAHEESIYFTYR	1	LS(1)EPAHEESIYFTYR	S	142	0.999996	LSTEATGAVQQITKLSEPAHEESIYFTYRSV	2.69612e-40	139.3	2	-1.6346	1836000	(TMT6plex)LS(Phospho)EPAHEESIYFTYR	LS(Phospho)EPAHEESIYFTYR	no	yes	yes	yes	yes	yes	yes	104.912	84.1087	104.912
PF3D7_1222700	Glideosome-associated protein 45	Q8I5I8	EEIDYATQENKS*FEEK	1	EEIDYATQENKS(1)FEEK	S	89	1	QVPKEEIDYATQENKSFEEKHLEDLERSNSD	2.12e-58	173.98	2	1.959	7366700	(TMT6plex)EEIDYATQENK(TMT6plex)S(Phospho)FEEK(TMT6plex)	EEIDYATQENKS(Phospho)FEEK	yes	yes	yes	yes	yes	yes	yes	56.9869	14.621	56.9869
PF3D7_1222700	Glideosome-associated protein 45	Q8I5I8	LSEPAHEES*IYFTYR	1	LSEPAHEES(1)IYFTYR	S	149	0.999785	AVQQITKLSEPAHEESIYFTYRSVTPCDMNK	2.65126e-40	157.54	2	-1.3478	25968000	(TMT6plex)LSEPAHEES(Phospho)IYFTYR	LSEPAHEES(Phospho)IYFTYR	yes	yes	yes	yes	yes	yes	yes	46.5052	27.3662	46.5052
PF3D7_1222700	Glideosome-associated protein 45	Q8I5I8	EEIDYAT*QENKS*FEEK	2	EEIDY(0.002)AT(0.998)QENKS(1)FEEK	S	84	0.99797	EEEPEQVPKEEIDYATQENKSFEEKHLEDLE	2.7e-07	60.621	3	0.7091	5526800	(TMT6plex)EEIDYAT(Phospho)QENK(TMT6plex)S(Phospho)FEEK(TMT6plex)	NA	yes	no	yes	no	yes	yes	yes	18.6649	0	18.6649
PF3D7_1222700	Glideosome-associated protein 45	Q8I5I8	S*VT*PCDMNKLDETAK	2	S(1)VT(1)PCDMNK	S	156	1	LSEPAHEESIYFTYRSVTPCDMNKLDETAKV	2.71e-22	105.65	2	-0.18945	10122000	(TMT6plex)S(Phospho)VT(Phospho)PC(Carbamidomethyl)DMNK(TMT6plex)LDETAK(TMT6plex)	NA	yes	yes	yes	no	yes	yes	yes	36.3952	0	36.3952
PF3D7_1223100	cAMP-dependent protein kinase regulatory subunit (EC 2.7.11.11)	Q7KQK0	RLSVS*AEAYGDWNKK	1	LS(0.026)VS(0.962)AEAY(0.012)GDWNKK	S	151	0.962284	DLESIHFIQKKRLSVSAEAYGDWNKKIDNFI	4.69e-33	79.346	3	2.9924	1819100	(TMT6plex)RLSVS(Phospho)AEAYGDWN(Deamidated)K(TMT6plex)K(TMT6plex)	LSVS(Phospho)AEAYGDWNK	yes	no	yes	yes	yes	yes	no	8.22021	11.0996	11.0996
PF3D7_1223100	cAMP-dependent protein kinase regulatory subunit (EC 2.7.11.11)	Q7KQK0	IPITKTDS*EILDGLDYSEMSK	1	IPITKT(0.001)DS(0.999)EILDGLDYSEMSK	S	83	0.998858	SKKPSKTKIPITKTDSEILDGLDYSEMSKQV	2.84616e-74	157.42	2	-0.20829	47375000	(TMT6plex)TDS(Phospho)EILDGLDYSEMSK(TMT6plex)	IPITKTDS(Phospho)EILDGLDYSEMSK	yes	yes	yes	yes	yes	yes	yes	39.5356	39.7646	39.7646
PF3D7_1223100	cAMP-dependent protein kinase regulatory subunit (EC 2.7.11.11)	Q7KQK0	VLDLES*IHFIQK	1	VLDLES(1)IHFIQK	S	139	1	MFDRKEIERKVLDLESIHFIQKKRLSVSAEA	9.49e-08	86.498	2	-0.12247	724580	(TMT6plex)VLDLES(Phospho)IHFIQK(TMT6plex)	VLDLES(Phospho)IHFIQK	yes	yes	yes	yes	yes	yes	yes	-1	-1	-1
PF3D7_1223100	cAMP-dependent protein kinase regulatory subunit (EC 2.7.11.11)	Q7KQK0	TDSEILDGLDYSEMS*K	1	GFS(0.069)LS(0.931)K	S	68	0.931417	DGEDDRYKFSRGFSLSKKPSKTKIPITKTDS	4.46496e-11	81.297	2	-0.81997	692990	(TMT6plex)TDSEILDGLDYSEMS(Phospho)K(TMT6plex)	KPS(Phospho)KTKIPITK	yes	no	yes	yes	yes	yes	yes	12.327	14.0446	14.0446
PF3D7_1223100	cAMP-dependent protein kinase regulatory subunit (EC 2.7.11.11)	Q7KQK0	GFS*LSKKPSK	1	GFS(0.999)LS(0.001)KKPSK	S	66	0.9989	NNDGEDDRYKFSRGFSLSKKPSKTKIPITKT	6.61934e-11	113.95	2	-3.6887	777270	(TMT6plex)GFS(Phospho)LSK(TMT6plex)	GFS(Phospho)LSK	yes	yes	yes	yes	yes	yes	yes	0	32.2766	32.2766
PF3D7_1223100	cAMP-dependent protein kinase regulatory subunit (EC 2.7.11.11)	Q7KQK0	NILNDDGSSDGNDTDVHS*MFDRK	1	NILNDDGS(0.359)S(0.359)DGNDT(0.359)DVHS(0.923)MFDRK	S	123	0.922883	LNDDGSSDGNDTDVHSMFDRKEIERKVLDLE	3.83e-12	40.622	3	2.6178	499010	(Acetyl)N(Deamidated)ILN(Deamidated)DDGSSDGN(Deamidated)DTDVHS(Phospho)M(Oxidation)FDRK(TMT6plex)	NILNDDGSSDGNDTDVHS(Phospho)M(Oxidation)FDRK	yes	no	yes	yes	yes	yes	no	11.1207	0	11.1207
PF3D7_1223100	cAMP-dependent protein kinase regulatory subunit (EC 2.7.11.11)	Q7KQK0	KNILNDDGS*S*DGNDTDVHSMFDR	2	NILNDDGS(1)S(1)DGNDT(0.001)DVHSMFDR	S	113	0.999542	VLMTLNKKNILNDDGSSDGNDTDVHSMFDRK	2.11745e-69	124.2	3	0.12619	9355700	(TMT6plex)K(TMT6plex)NILNDDGS(Phospho)S(Phospho)DGNDTDVHSMFDR	NILNDDGS(Phospho)S(Phospho)DGNDTDVHSMFDR	yes	yes	yes	yes	yes	yes	yes	36.8694	53.3327	53.3327
PF3D7_1223100	cAMP-dependent protein kinase regulatory subunit (EC 2.7.11.11)	Q7KQK0	IPITKTDSEILDGLDY*SEMSK	1	TDSEILDGLDY(0.765)S(0.232)EMS(0.003)K	Y	91	0.764805	IPITKTDSEILDGLDYSEMSKQVLMTLNKKN	4.82511e-12	92.265	2	-0.87604	1510400	(TMT6plex)TDSEILDGLDY(Phospho)SEMSK(TMT6plex)	IPITKTDSEILDGLDY(Phospho)SEMSK	yes	no	yes	yes	yes	yes	yes	21.3526	17.0115	21.3526
PF3D7_1223100	cAMP-dependent protein kinase regulatory subunit (EC 2.7.11.11)	Q7KQK0	RLS*VSAEAYGDWNKK	1	RLS(0.998)VS(0.002)AEAYGDWNKK	S	149	0.997649	VLDLESIHFIQKKRLSVSAEAYGDWNKKIDN	1.25e-31	87.323	4	-0.9848	5927200	(TMT6plex)K(TMT6plex)RLS(Phospho)VSAEAYGDWNK(TMT6plex)	LS(Phospho)VSAEAYGDWNK	yes	yes	yes	yes	yes	yes	yes	14.0446	14.0446	14.0446
PF3D7_1223400	Phospholipid-transporting ATPase, putative (EC 3.6.3.1)	Q8I5I3	NNTYS*YGDDDQVQNEK	1	NNT(0.039)YS(0.96)YGDDDQVQNEK	S	496	0.960082	KKSVRRIFGTKNNTYSYGDDDQVQNEKKKNL	2.40358e-26	81.807	3	-1.7963	332550	(TMT6plex)NNTYS(Phospho)YGDDDQVQNEK(TMT6plex)	NNTYS(Phospho)YGDDDQVQNEK	yes	yes	yes	yes	yes	yes	no	0	11.0568	11.0568
PF3D7_1223400	Phospholipid-transporting ATPase, putative (EC 3.6.3.1)	Q8I5I3	NNT*YS*YGDDDQVQNEK	2	NNT(0.956)Y(0.159)S(0.841)Y(0.044)GDDDQVQNEK	T	494	0.956072	DDKKSVRRIFGTKNNTYSYGDDDQVQNEKKK	5.92774e-39	92.563	2	-2.5796	0	NA	NNT(Phospho)YS(Phospho)YGDDDQVQNEK	no	yes	no	yes	yes	yes	no	0	0	0
PF3D7_1223600	Uncharacterized protein	A0A143ZZX1	MVS*KLLKK	1	MVS(1)KLLKK	S	855	1	TINNECLIINYIKMVSKLLKKILQNLYNSDD	0.0434478	40.352	3	-2.1679	0	NA	NA	yes	no	no	no	yes	no	no	0	0	0
PF3D7_1223700	Iron transporter, putative	Q8I5I0	YKFDS*EDAR	1	FDS(1)EDAR	S	140	1	KQEMIDIYMNKYKFDSEDARNLVEITFRNKN	5.8e-12	111.94	2	-0.88894	50029000	(TMT6plex)YK(TMT6plex)FDS(Phospho)EDAR	YKFDS(Phospho)EDAR	yes	yes	yes	yes	yes	yes	yes	29.5323	38.624	38.624
PF3D7_1224000	GTP cyclohydrolase I (EC 3.5.4.16)	Q8I5H7	YTS*INKSDK	1	Y(0.001)T(0.003)S(0.995)INKS(0.001)DK	S	6	0.995112	__________MYKYTSINKSDKIYETHNMEE	0.00424049	63.864	2	-1.966	0	NA	YTS(Phospho)INKSDK	yes	yes	no	yes	yes	yes	no	0	7.21246	7.21246
PF3D7_1224000	GTP cyclohydrolase I (EC 3.5.4.16)	Q8I5H7	AEKENPTVHSLNIDS*SVENLN	1	ENPTVHSLNIDS(0.891)S(0.109)VENLN	S	383	0.890822	KAEKENPTVHSLNIDSSVENLN_________	1.24339e-47	135.38	2	0.15902	25059000	(TMT6plex)AEK(TMT6plex)ENPTVHSLNIDS(Phospho)SVEN(Deamidated)LN	AEKENPTVHSLNIDS(Phospho)SVENLN	yes	yes	yes	yes	yes	yes	no	0	11.0568	11.0568
PF3D7_1224000	GTP cyclohydrolase I (EC 3.5.4.16)	Q8I5H7	INDKCES*INENVNNINK	1	INDKCES(1)INENVNNINK	S	119	1	NKRLGSFFKINDKCESINENVNNINKQSLKD	8.88e-10	74.776	3	0.34878	663280	(TMT6plex)INDK(TMT6plex)C(Carbamidomethyl)ES(Phospho)INEN(Deamidated)VNNINK(TMT6plex)	INDKC(Carbamidomethyl)ES(Phospho)INENVNNINK	yes	yes	yes	yes	yes	yes	yes	-1	-1	-1
PF3D7_1224000	GTP cyclohydrolase I (EC 3.5.4.16)	Q8I5H7	MYS*NHK	1	MYS(1)NHK	S	57	0.99992	NNKKEKLKNSISKMYSNHKNRENFNECEKED	0.0346848	50.703	3	-4.4155	0	(TMT6plex)MYS(Phospho)NHK(TMT6plex)	NA	yes	no	yes	no	yes	yes	yes	27.9588	0	27.9588
PF3D7_1224300	Polyadenylate-binding protein (PABP)	Q8I5H4	KDETAAS*DCADTPNILYVGPHQSR	1	KDET(0.005)AAS(0.994)DCADT(0.001)PNILYVGPHQSR	S	408	0.993794	SMNNAGSAKKDETAASDCADTPNILYVGPHQ	4.81e-154	134.21	3	3.7744	10189000	(TMT6plex)K(TMT6plex)DETAAS(Phospho)DC(Carbamidomethyl)ADTPNILYVGPHQSR	KDETAAS(Phospho)DC(Carbamidomethyl)ADTPNILYVGPHQSR	yes	yes	yes	yes	yes	yes	yes	29.3239	29.3239	29.3239
PF3D7_1224300	Polyadenylate-binding protein (PABP)	Q8I5H4	SGT*GNIFVK	1	S(0.001)GT(0.999)GNIFVK	T	103	0.999099	RLMWSHRDPSLRKSGTGNIFVKNLDKSIDNK	3.92462e-09	120.36	2	2.3759	10182000	(TMT6plex)SGT(Phospho)GNIFVK(TMT6plex)	SGT(Phospho)GNIFVK	yes	yes	yes	yes	yes	yes	no	10.5885	12.3056	12.3056
PF3D7_1224300	Polyadenylate-binding protein (PABP)	Q8I5H4	S*GTGNIFVK	1	S(0.926)GT(0.074)GNIFVK	S	101	0.925821	PARLMWSHRDPSLRKSGTGNIFVKNLDKSID	0.0249665	40.767	2	-4.1369	0	(TMT6plex)S(Phospho)GTGNIFVK(TMT6plex)	S(Phospho)GTGNIFVK	yes	no	yes	yes	yes	yes	yes	25.2896	12.3056	25.2896
PF3D7_1224300	Polyadenylate-binding protein (PABP)	Q8I5H4	S*YGFVHYEDEESAK	1	S(0.866)Y(0.058)GFVHY(0.076)EDEES(0.001)AK	S	145	0.866038	ILSCKVATDEFGKSKSYGFVHYEDEESAKEA	2.11e-18	71.685	3	2.5677	318610	(TMT6plex)S(Phospho)YGFVHYEDEESAK(TMT6plex)	NA	yes	no	yes	no	yes	yes	no	0	0	0
PF3D7_1224300	Polyadenylate-binding protein (PABP)	Q8I5H4	SKSYGFVHY*EDEESAK	1	S(0.025)KS(0.025)Y(0.001)GFVHY(0.949)EDEESAK	Y	151	0.949163	ATDEFGKSKSYGFVHYEDEESAKEAIEKVNG	3.46e-33	77.746	3	-0.80748	2101500	NA	NA	yes	no	no	no	yes	no	no	0	0	0
PF3D7_1225100	Isoleucine--tRNA ligase, putative (EC 6.1.1.5)	Q8I5G6	ETYS*DVMET*K	2	ET(0.001)Y(0.062)S(0.969)DVMET(0.969)K	S	157	0.968884	HNILNKKKKKEKETYSDVMETKNSHLIKELI	0.0187358	42.336	2	2.9916	674120	NA	NA	yes	no	no	no	yes	no	no	0	0	0
PF3D7_1225600	Uncharacterized protein	A0A143ZZZ3	VIS*EESHLDNTK	1	VIS(1)EESHLDNTK	S	282	0.999981	VHYNKKEKKIQLKVISEESHLDNTKNKTGKG	4.06887e-19	128.71	2	3.0697	1432400	NA	VIS(Phospho)EESHLDNTK	no	yes	no	yes	yes	yes	yes	0	47.0877	47.0877
PF3D7_1225700	Uncharacterized protein	Q8I5G0	KFS*DMEVNK	1	KFS(1)DMEVNK	S	84	1	KNNEDAGDFNITKKFSDMEVNKISNNLLKAD	0.000438845	70.54	2	-2.5753	0	NA	KFS(Phospho)DMEVNK	yes	yes	no	yes	yes	yes	yes	0	-1	-1
PF3D7_1225700	Uncharacterized protein	Q8I5G0	NSVSS*VDINKEK	1	NSVS(0.059)S(0.941)VDINK	S	342	0.94125	NNNNNYYIRNKNSVSSVDINKEKRKKTLNTI	8.26755e-17	98.337	2	-1.2816	0	NA	NSVSS(Phospho)VDINKEK	yes	no	no	yes	yes	yes	no	0	0	0
PF3D7_1225700	Uncharacterized protein	Q8I5G0	DNYS*YEGK	1	DNY(0.001)S(0.981)Y(0.018)EGK	S	986	0.981189	LSFESYNLFYKKDNYSYEGKSKPLNTQLSKE	0.0132147	59.198	2	0.54809	158480	(TMT6plex)DNYS(Phospho)YEGK(TMT6plex)	NA	yes	no	yes	no	yes	yes	yes	14.023	0	14.023
PF3D7_1225700	Uncharacterized protein	Q8I5G0	DQIGSY*NK	1	DQIGS(0.027)Y(0.973)NK	Y	872	0.973206	NDTGKIENMRDQIGSYNKGNNKEIINDNNKK	0.0176061	43.083	2	-2.0207	0	NA	NA	yes	no	no	no	yes	no	no	0	0	0
PF3D7_1225700	Uncharacterized protein	Q8I5G0	SKPLNTQLS*KEENYNCK	1	SKPLNT(0.021)QLS(0.933)KEENY(0.046)NCK	S	999	0.932969	NYSYEGKSKPLNTQLSKEENYNCKIIYNHQK	3.82e-08	47.499	4	3.0384	456510	(TMT6plex)SK(TMT6plex)PLNTQ(Deamidated)LS(Phospho)K(TMT6plex)EENYNC(Carbamidomethyl)K(TMT6plex)	NA	yes	no	yes	no	yes	yes	no	0	0	0
PF3D7_1225800	Ubiquitin-activating enzyme E1	Q8I5F9	SSES*WKR	1	SSES(1)WKR	S	28	0.99989	TDESVKPIEFDKSSESWKRSDCLEKMTENKI	0.0135347	67.897	2	-2.6214	1428400	NA	NA	yes	no	no	no	yes	no	no	0	0	0
PF3D7_1226300	Haloacid dehalogenase-like hydrolase, putative	Q8I5F4	ASS*NDVHSDVEK	1	AS(0.032)S(0.967)NDVHS(0.001)DVEK	S	4	0.966789	____________MASSNDVHSDVEKALKGAN	6.40331e-19	134.81	2	2.5858	4511600	(Acetyl)ASS(Phospho)NDVHSDVEK(TMT6plex)	(Acetyl)ASS(Phospho)NDVHSDVEK	no	yes	yes	yes	yes	yes	yes	12.2841	17.0115	17.0115
PF3D7_1226300	Haloacid dehalogenase-like hydrolase, putative	Q8I5F4	ASSNDVHS*DVEK	1	ASS(0.002)NDVHS(0.998)DVEK	S	9	0.998012	_______MASSNDVHSDVEKALKGANIKLLL	0.000557066	81.526	2	-0.79933	6900300	NA	NA	no	yes	no	no	yes	no	no	0	0	0
PF3D7_1226600	Proliferating cell nuclear antigen	Q7KQJ9	S*VSQEFATR	1	S(0.878)VS(0.122)QEFATR	S	201	0.878274	QFTNDMTDISITCTKSVSQEFATRYLVMFSR	0.000826828	61.161	2	-3.2672	144150	NA	S(Phospho)VSQEFATR	no	yes	no	yes	yes	yes	no	0	8.45804	8.45804
PF3D7_1226800	Ataxin-3, putative (EC 3.4.19.12)	Q8I5F0	SSS*NDLVR	1	S(0.001)S(0.022)S(0.978)NDLVR	S	55	0.977579	GKELDEKENEFLRSSSNDLVRNNSFNVLDDG	0.00114432	105.52	2	1.9549	215050	(TMT6plex)SSS(Phospho)NDLVR	SSS(Phospho)NDLVR	yes	yes	yes	yes	yes	yes	no	12.3056	0	12.3056
PF3D7_1227700	Uncharacterized protein	Q8I5E1	IYS*AENYVNR	1	IY(0.01)S(0.99)AENYVNR	S	298	0.989632	NFQNELEVDVNNKIYSAENYVNRTNQRLIEN	1.12592e-12	86.911	2	-0.91956	1332000	NA	IYS(Phospho)AENYVNR	no	yes	no	yes	yes	yes	yes	0	15.0965	15.0965
PF3D7_1227700	Uncharacterized protein	Q8I5E1	STLENNS*LEKK	1	STLENNS(1)LEKK	S	592	1	LNTTFLLQKSTLENNSLEKKIIELRAKSYRK	1.4179e-13	106.58	2	-0.73178	1565200	NA	STLENNS(Phospho)LEKK	no	yes	no	yes	yes	yes	yes	0	38.9553	38.9553
PF3D7_1227700	Uncharacterized protein	Q8I5E1	S*YDKNITIGSLADTEKR	1	S(0.994)Y(0.004)DKNIT(0.002)IGSLADTEKR	S	672	0.994211	SIVGDQENSVYTSKKSYDKNITIGSLADTEK	6.06952e-11	80.412	3	-0.38275	933390	(TMT6plex)S(Phospho)YDK(TMT6plex)NITIGSLADTEK(TMT6plex)R	S(Phospho)YDKN(Deamidated)ITIGSLADTEKR	no	yes	yes	yes	yes	yes	no	0	0	0
PF3D7_1227700	Uncharacterized protein	Q8I5E1	MKS*ILISQNEEIAS*LNEELK	2	MKS(0.849)ILIS(0.156)QNEEIAS(0.995)LNEELK	S	227	0.848955	TERTEGDNFMMSKMKSILISQNEEIASLNEE	2.24e-20	64.16	3	3.6981	404160	(TMT6plex)MK(TMT6plex)S(Phospho)ILISQNEEIAS(Phospho)LNEELK(TMT6plex)	NA	yes	no	yes	no	yes	yes	no	0	0	0
PF3D7_1227700	Uncharacterized protein	Q8I5E1	MKSILIS*QNEEIAS*LNEELK	2	MKS(0.231)ILIS(0.769)QNEEIAS(1)LNEELK	S	238	0.999886	SKMKSILISQNEEIASLNEELKKKSKEIFYL	1.19e-35	73.435	3	2.8788	942170	(TMT6plex)MK(TMT6plex)SILIS(Phospho)QNEEIAS(Phospho)LNEELK(TMT6plex)	NA	yes	no	yes	no	yes	yes	no	7.02525	0	7.02525
PF3D7_1227700	Uncharacterized protein	Q8I5E1	NITIGS*LADTEKR	1	NITIGS(0.997)LADT(0.003)EKR	S	681	0.996676	VYTSKKSYDKNITIGSLADTEKRSIKIKNII	4.15e-10	69.805	3	-2.0146	0	(TMT6plex)NITIGS(Phospho)LADTEK(TMT6plex)R	NA	yes	no	yes	no	yes	yes	yes	19.8561	0	19.8561
PF3D7_1228400	Uncharacterized protein	Q8I5D4	DGYIS*NDEKGK	1	DGYIS(1)NDEKGK	S	852	0.999552	IERSKKDGNMRDGYISNDEKGKNIPCNKKHE	4.61433e-05	68.277	2	-3.1978	453430	NA	DGYIS(Phospho)NDEKGK	no	yes	no	yes	yes	yes	yes	0	17.0091	17.0091
PF3D7_1228800	WD repeat-containing protein, putative	Q8I5D0	S*IQHNDFVTSTQPLTR	1	S(0.967)IQHNDFVT(0.022)S(0.008)T(0.003)QPLTR	S	298	0.96698	NMNNNMSHYTYDKKRSIQHNDFVTSTQPLTR	1.08e-09	64.761	3	0.5703	677260	(TMT6plex)S(Phospho)IQHNDFVTSTQPLTR	S(Phospho)IQHNDFVTSTQPLTR	yes	no	yes	yes	yes	yes	yes	83.3422	65.619	83.3422
PF3D7_1229000	Uncharacterized protein	Q8I5C8	YLIS*DEINNK	1	YLIS(1)DEINNK	S	156	0.999776	ADDFLTNEQTYKYLISDEINNKIQEQNEICQ	9.97217e-06	66.267	2	0.45509	0	NA	YLIS(Phospho)DEINNK	no	yes	no	yes	yes	yes	yes	0	18.3097	18.3097
PF3D7_1229100	Multidrug resistance-associated protein 2 (EC 3.6.3.44)	Q8I5C7	S*LTNEQVK	1	S(0.937)LT(0.063)NEQVK	S	1123	0.936546	VKEDIVQTNKQCEKKSLTNEQVKSMLSLNED	0.00121815	67.704	2	-4.2956	0	NA	S(Phospho)LTNEQVK	no	yes	no	yes	yes	yes	yes	0	15.2723	15.2723
PF3D7_1229100	Multidrug resistance-associated protein 2 (EC 3.6.3.44)	Q8I5C7	KIHS*GDIK	1	KIHS(1)GDIK	S	1249	1	NSIYSKKENETRKIHSGDIKYHKFMVLKQFK	0.000497931	69.672	3	4.1326	1234200	NA	NA	yes	no	no	no	yes	no	no	0	0	0
PF3D7_1229300	Uncharacterized protein	Q8I5C6	S*FKEEGDNVNK	1	S(1)FKEEGDNVNK	S	183	1	DITKNTNYLFNLFKKSFKEEGDNVNKFSSDY	2.86e-15	84.297	3	2.7507	1030500	NA	NA	yes	no	no	no	yes	no	no	0	0	0
PF3D7_1229500	T-complex protein 1 subunit gamma	Q8I5C4	KAES*QTNVEILDEK	1	KAES(1)QTNVEILDEK	S	254	0.999961	RILLLDCTLEYKKAESQTNVEILDEKTWNEL	2.2728e-86	200.45	2	0.1019	5132000	NA	KAES(Phospho)QTNVEILDEK	no	yes	no	yes	yes	yes	yes	0	27.1554	27.1554
PF3D7_1230800	Uncharacterized protein	Q8I5B2	NSYS*NINISK	1	NSY(0.001)S(0.998)NINIS(0.001)K	S	248	0.998179	ESYNDIQKDYHKNSYSNINISKKKRNHNIFS	0.00343347	62.287	2	1.5114	202050	NA	NSYS(Phospho)NINISK	no	yes	no	yes	yes	yes	yes	0	21.9382	21.9382
PF3D7_1231100	Ras-related protein Rab-2 (EC 3.6.5.2)	Q8I5A9	YGPNSQYS*R	1	YGPNSQYS(1)R	S	194	0.999999	SNESYGIKYGPNSQYSRVKLDIPSMPESRSG	8.84e-10	96.946	2	-0.1277	972120	(TMT6plex)YGPNSQYS(Phospho)R	NA	yes	yes	yes	no	yes	yes	no	0	0	0
PF3D7_1231400	Amino acid transporter, putative	Q8I5A6	NFS*DSFVNFK	1	NFS(0.99)DS(0.01)FVNFK	S	1135	0.98971	VITKVLNFTEYERNFSDSFVNFKINRLNNMT	4.77e-06	86.911	2	-0.03763	166060	NA	NFS(Phospho)DSFVNFK	no	yes	no	yes	yes	yes	yes	0	36.0499	36.0499
PF3D7_1231400	Amino acid transporter, putative	Q8I5A6	NRS*FENHEQIYK	1	NRS(0.996)FENHEQIY(0.004)K	S	1162	0.996187	NNMTTHEEELLKKNRSFENHEQIYKRQREKL	0.0016569	47.639	3	2.8931	159440	(TMT6plex)NRS(Phospho)FENHEQIYK(TMT6plex)	NA	yes	no	yes	no	yes	yes	yes	47.8171	0	47.8171
PF3D7_1231600	Pre-mRNA-splicing factor ATP-dependent RNA helicase PRP2, putative (EC 3.6.4.13)	Q8I5A4	RES*FEEK	1	RES(1)FEEK	S	208	1	DDDIITTNRKSIKRESFEEKKMNESPTKKKK	0.0154129	66.19	2	-3.8707	0	NA	NA	yes	no	no	no	yes	no	no	0	0	0
PF3D7_1232300	Cytochrome b5, putative	Q8I599	IEYINYS*DEEIKKEEK	1	IEYINYS(1)DEEIKK	S	105	0.999895	EKTKIIENKIEYINYSDEEIKKEEKEPQESK	8.78362e-18	72.433	2	3.3446	1138900	(TMT6plex)IEYINYS(Phospho)DEEIK(TMT6plex)K(TMT6plex)EEK(TMT6plex)	IEYIN(Deamidated)YS(Phospho)DEEIKKEEK	yes	yes	yes	yes	yes	yes	no	0	0	0
PF3D7_1233600	Asparagine and aspartate rich protein 1	Q8I586	ADVTGEDDS*LLNQK	1	ADVTGEDDS(1)LLNQK	S	1557	0.999978	EMKKHMKADVTGEDDSLLNQKGGTTNNNTCD	1.18697e-25	91.355	2	-2.2784	713200	NA	ADVTGEDDS(Phospho)LLNQK	no	yes	no	yes	yes	yes	yes	0	22.0665	22.0665
PF3D7_1233600	Asparagine and aspartate rich protein 1	Q8I586	FSS*TDGNNNNIINR	1	FS(0.023)S(0.973)T(0.004)DGNNNNIINR	S	2100	0.972727	NYGCVSLLKDEPKFSSTDGNNNNIINRCNNN	1.62e-33	157.23	2	0.49176	2015600	NA	FSS(Phospho)TDGNNNNIINR	no	yes	no	yes	yes	yes	no	0	9.34047	9.34047
PF3D7_1234100	Bromodomain protein, putative	Q8I581	SENINYDS*DEELKKK	1	SENINYDS(1)DEELKKK	S	2437	0.999944	SKKKKDERSENINYDSDEELKKKEIQNDPKD	3.73341e-06	80.316	2	0.092657	1730800	(TMT6plex)SENINYDS(Phospho)DEELK(TMT6plex)K(TMT6plex)K(TMT6plex)	SENINYDS(Phospho)DEELKKK	yes	yes	yes	yes	yes	yes	yes	20.4116	18.5329	20.4116
PF3D7_1234800	Splicing factor 3B subunit 3, putative	Q8I574	QINEELENENDDEDKS*DEER	1	QINEELENENDDEDKS(1)DEER	S	210	1	QINEELENENDDEDKSDEERKDNNDIINDKN	8.01e-36	74.123	3	4.2599	2490700	(TMT6plex)QINEELENEN(Deamidated)DDEDK(TMT6plex)S(Phospho)DEER	QINEELENENDDEDKS(Phospho)DEER	yes	no	yes	yes	yes	yes	yes	-1	-1	-1
PF3D7_1234800	Splicing factor 3B subunit 3, putative	Q8I574	IVPLPFPSLFYDHDSS*LELER	1	IVPLPFPSLFYDHDS(0.201)S(0.799)LELER	S	830	0.798717	IVPLPFPSLFYDHDSSLELERKKKIRMLAII	5.0442e-18	81.346	3	1.4509	1374000	NA	IVPLPFPSLFYDHDSS(Phospho)LELER	no	yes	no	yes	yes	yes	no	0	0	0
PF3D7_1234800	Splicing factor 3B subunit 3, putative	Q8I574	DIKLS*DTER	1	DIKLS(0.997)DT(0.003)ER	S	870	0.99672	NTQREIQKALKDIKLSDTERRKENDNENNNI	5.0952e-05	91.313	2	-1.4443	0	(TMT6plex)DIK(TMT6plex)LS(Phospho)DTER	NA	yes	yes	yes	no	yes	yes	no	12.1914	0	12.1914
PF3D7_1234900	Uncharacterized protein	Q8I573	SSFLSRPGS*R	1	SSFLSRPGS(1)R	S	24	0.999647	SSNSSSRSSFLSRPGSRDMNRGNNTSAQNYS	0.00278764	54.343	2	1.2361	86955	(TMT6plex)SSFLSRPGS(Phospho)R	NA	yes	no	yes	no	yes	yes	no	8.86861	0	8.86861
PF3D7_1235300	CCR4-NOT transcription complex subunit 4,putative	Q8I569	SKS*EDVLPLDMLK	1	S(0.162)KS(0.838)EDVLPLDMLK	S	646	0.837535	NNNNKIKAKKKKKSKSEDVLPLDMLKNNSYI	0.000157474	61.127	2	0.40128	105250	(TMT6plex)SK(TMT6plex)S(Phospho)EDVLPLDMLK(TMT6plex)	SKS(Phospho)EDVLPLDMLK	yes	yes	yes	yes	yes	yes	yes	5.67031	15.2723	15.2723
PF3D7_1235300	CCR4-NOT transcription complex subunit 4,putative	Q8I569	AVCDMNSS*DIEER	1	AVCDMNS(0.158)S(0.842)DIEER	S	74	0.841666	DIKEKCSKAVCDMNSSDIEERNEKKKKNEKF	4.84e-19	113.4	2	-1.0769	388380	NA	AVC(Carbamidomethyl)DMNSS(Phospho)DIEER	no	yes	no	yes	yes	yes	no	0	0	0
PF3D7_1235500	mRNA methyltransferase, putative (EC 2.1.1.62)	Q8I567	VLLNKWGY*RR	1	VLLNKWGY(1)RR	Y	475	1	VTHLEDARVLLNKWGYRRCEDICWLKTNINE	0.00408594	63.816	2	4.2724	4635100	NA	NA	yes	no	no	no	yes	no	no	0	0	0
PF3D7_1237200	Uncharacterized protein	Q8I551	SNIEEDES*NDENQIIQK	1	SNIEEDES(1)NDENQIIQK	S	1211	0.999903	LTPAIIWRSNIEEDESNDENQIIQKNNHFIL	1.34515e-10	70.197	2	1.0151	1241800	(TMT6plex)SNIEEDES(Phospho)NDENQIIQK(TMT6plex)	SNIEEDES(Phospho)NDENQIIQK	no	yes	yes	yes	yes	yes	yes	0	40.0444	40.0444
PF3D7_1237900	Uncharacterized protein	Q8I544	YEEEEDIS*EIYEEDR	1	YEEEEDIS(1)EIYEEDR	S	378	1	EGEHITIRYEEEEDISEIYEEDRASRIYEED	4.69e-27	136.26	2	-1.6256	1161700	NA	YEEEEDIS(Phospho)EIYEEDR	no	yes	no	yes	yes	yes	yes	0	47.0877	47.0877
PF3D7_1237900	Uncharacterized protein	Q8I544	IYEEDRAS*GIYEEEHASGIYEEDHEER	1	IY(0.011)EEDRAS(0.901)GIY(0.63)EEEHAS(0.457)GIY(0.001)EEDHEER	S	396	0.90126	YEEDRASRIYEEDRASGIYEEEHASGIYEED	3.38e-27	47.331	3	0.39844	559170	(TMT6plex)ASGIYEEEHAS(Phospho)GIYEEDHEER	IYEEDRAS(Phospho)GIYEEEHASGIYEEDHEER	yes	no	yes	yes	yes	yes	yes	53.3327	0	53.3327
PF3D7_1237900	Uncharacterized protein	Q8I544	DSS*IHYDEEGTVK	1	DS(0.184)S(0.816)IHYDEEGTVK	S	803	0.816033	DEIIKDNKSMNEKDSSIHYDEEGTVKNKDII	0.000107873	69.331	2	0.92469	417310	(TMT6plex)DSS(Phospho)IHYDEEGTVK(TMT6plex)	DSS(Phospho)IHYDEEGTVK	yes	yes	yes	yes	yes	yes	no	12.327	11.0568	12.327
PF3D7_1237900	Uncharacterized protein	Q8I544	DS*SIHYDEEGTVK	1	DS(0.869)S(0.131)IHYDEEGTVK	S	802	0.868586	NDEIIKDNKSMNEKDSSIHYDEEGTVKNKDI	1.19341e-26	132	2	0.66366	816690	NA	DS(Phospho)SIHYDEEGTVK	no	yes	no	yes	yes	yes	no	0	0	0
PF3D7_1237900	Uncharacterized protein	Q8I544	DSSIHY*DEEGTVK	1	DS(0.112)S(0.112)IHY(0.774)DEEGT(0.002)VK	Y	806	0.774385	IKDNKSMNEKDSSIHYDEEGTVKNKDIIENV	1.54e-05	44.426	3	-0.19897	0	(TMT6plex)DSSIHY(Phospho)DEEGTVK(TMT6plex)	NA	yes	no	yes	no	yes	yes	no	7.63735	0	7.63735
PF3D7_1237900	Uncharacterized protein	Q8I544	EEIKQDDDYIS*ER	1	EEIKQDDDYIS(1)ER	S	485	0.999819	YVSEREEIKQDDDYISEREEIKQDDDYISER	1.2e-05	62.861	3	-3.8946	107890	(TMT6plex)EEIK(TMT6plex)Q(Deamidated)DDDYIS(Phospho)ER	NA	yes	no	yes	no	yes	yes	no	0	0	0
PF3D7_1237900	Uncharacterized protein	Q8I544	EEIKQDDDYVS*ER	1	EEIKQDDDYVS(1)ER	S	576	0.999961	YVNEREEIKQDDDYVSEREEIKQDESFVGDK	0.00021677	55.912	3	-0.73732	0	(TMT6plex)EEIK(TMT6plex)QDDDYVS(Phospho)ER	NA	yes	no	yes	no	yes	yes	no	0	0	0
PF3D7_1237900	Uncharacterized protein	Q8I544	EVS*NEENREDEMIR	1	EVS(1)NEENREDEMIR	S	918	1	NDNSKSVSGMGEREVSNEENREDEMIRNEEV	7.82e-05	58.98	3	-2.6103	210990	(TMT6plex)EVS(Phospho)NEENREDEM(Oxidation)IR	NA	yes	no	yes	no	yes	yes	yes	-1	0	-1
PF3D7_1237900	Uncharacterized protein	Q8I544	SVTSQQDDIIHSHEEDNYVS*DR	1	SVTSQQDDIIHSHEEDNYVS(1)DR	S	448	0.999999	QQDDIIHSHEEDNYVSDREVIHDDSFVGDKD	6.29e-100	105.35	3	-1.9507	1231400	(TMT6plex)SVTSQQDDIIHSHEEDNYVS(Phospho)DR	NA	yes	no	yes	no	yes	yes	no	0	0	0
PF3D7_1237900	Uncharacterized protein	Q8I544	YRT*SQVS*ER	2	Y(0.001)RT(0.784)S(0.215)QVS(1)ER	S	422	0.999982	IYEEDHEERYRTSQVSERSIKKSVTSQQDDI	0.000377869	63.662	2	2.0911	1834500	NA	NA	yes	no	no	no	yes	no	no	0	0	0
PF3D7_1238300	Pre-mRNA-splicing factor CWC22, putative	Q8I540	HISEELLFGDDS*ADEKK	1	HIS(0.001)EELLFGDDS(0.999)ADEKK	S	688	0.998858	NEWKHISEELLFGDDSADEKKNKKTKKQKKK	8.54e-11	43.696	3	4.3687	0	(TMT6plex)HISEELLFGDDS(Phospho)ADEK(TMT6plex)K(TMT6plex)	NA	yes	no	yes	no	yes	yes	yes	61.143	0	61.143
PF3D7_1238600	Sphingomyelin phosphodiesterase, putative (EC 3.1.4.12)	Q8I537	S*LDTTYDSFLNDYCR	1	S(0.997)LDT(0.003)TYDSFLNDYCR	S	304	0.996992	KVLSDNYLNSYVTKKSLDTTYDSFLNDYCRY	3.30383e-24	75.682	2	-3.1847	1163600	(TMT6plex)S(Phospho)LDTTYDSFLNDYC(Carbamidomethyl)R	S(Phospho)LDTTYDSFLNDYC(Carbamidomethyl)R	yes	yes	yes	yes	yes	yes	yes	30.9266	30.0871	30.9266
PF3D7_1238800	Acyl-CoA synthetase (EC 6.2.1.3)	Q8I535	MNT*NNRS*IDER	2	MNT(1)NNRS(1)IDER	T	335	1	NNNNNNNNNNIQKMNTNNRSIDERNNYLMKQ	7.42449e-18	123.1	2	-1.1872	10451000	(TMT6plex)MNT(Phospho)N(Deamidated)NRS(Phospho)IDER	NA	yes	yes	yes	no	yes	yes	yes	-1	0	-1
PF3D7_1240400	Erythrocyte membrane protein 1, PfEMP1	Q8I520	QT*SES*GEK	2	QT(0.968)S(0.035)ES(0.997)GEK	S	943	0.996616	GNGDANRRVARQTSESGEKSGDKDGAICIPP	0.0214345	40.882	2	2.989	0	NA	NA	yes	no	no	no	yes	no	no	0	0	0
PF3D7_1240900	Erythrocyte membrane protein 1, PfEMP1	A0A144A1K0	QT*SES*GEK	2	QT(0.968)S(0.035)ES(0.997)GEK	S	985	0.996616	GNGDANRRVARQTSESGEKSGDKDGAICIPP	0.0214345	40.882	2	2.989	0	NA	NA	yes	no	no	no	yes	no	no	0	0	0
PF3D7_1241200	Uncharacterized protein	Q8I517	DYSNES*EGEVNDFVK	1	DYSNES(1)EGEVNDFVK	S	727	0.999958	NLNQDHFNKKDYSNESEGEVNDFVKLDQSNI	2.80118e-19	103.88	2	0.39725	1202000	NA	DYSNES(Phospho)EGEVNDFVK	no	yes	no	yes	yes	yes	yes	0	14.8447	14.8447
PF3D7_1241200	Uncharacterized protein	Q8I517	NINS*FEK	1	NINS(1)FEK	S	2095	1	NVQEDEEQLSCRNINSFEKSIDDEGDKNNKN	0.0292007	68.016	2	-0.84217	144030	NA	NA	yes	yes	no	no	yes	no	no	0	0	0
PF3D7_1243100	Zinc finger protein, putative	Q8I4Z8	S*YENDEDVYDNKR	1	S(0.976)Y(0.024)ENDEDVYDNKR	S	7	0.97577	_________MSKKRKSYENDEDVYDNKRNKK	2.42682e-29	134.81	2	0.02252	0	NA	S(Phospho)YENDEDVYDNKR	no	yes	no	yes	yes	yes	no	0	0	0
PF3D7_1244100	N-alpha-acetyltransferase 15, NatA auxiliary subunit, putative (EC 2.3.1.88)	Q8I4Y9	NLDT*STHFEK	1	NLDT(0.833)S(0.161)T(0.006)HFEK	T	627	0.832982	LNNISDHLQNVKNLDTSTHFEKREDMEQHDE	0.00182166	78.324	2	-2.6011	0	NA	NLDT(Phospho)STHFEK	no	yes	no	yes	yes	yes	yes	0	33.9794	33.9794
PF3D7_1244600	ADP-ribosylation factor GTPase-activating protein, putative	Q8I4Y5	SIVHNVDPPAPLPLDEGKS*LINYGR	1	SIVHNVDPPAPLPLDEGKS(1)LINYGR	S	133	1	HNVDPPAPLPLDEGKSLINYGRNENVNENNK	7.34478e-76	125.97	3	-1.5501	3591800	(TMT6plex)SIVHN(Deamidated)VDPPAPLPLDEGK(TMT6plex)S(Phospho)LINYGR	SIVHNVDPPAPLPLDEGKS(Phospho)LINYGR	no	yes	yes	yes	yes	yes	yes	18.3272	28.7424	28.7424
PF3D7_1245100	Kinesin-13, putative	Q8I4Y0	YSS*LNDIDK	1	YS(0.002)S(0.998)LNDIDK	S	460	0.997985	DKPREGFTSTFGKYSSLNDIDKIKKNKKKGL	5.24401e-05	71.085	2	-2.6408	995240	NA	YSS(Phospho)LNDIDK	no	yes	no	yes	yes	yes	yes	0	20.9151	20.9151
PF3D7_1246200	Actin I	A0A144A1R5	TSEQSS*DIEKSYELPDGNIITVGNER	1	TSEQS(0.245)S(0.755)DIEK	S	235	0.755396	IALNFDEEMKTSEQSSDIEKSYELPDGNIIT	1.77096e-06	83.53	2	0.24279	975100	(TMT6plex)TSEQSS(Phospho)DIEK(TMT6plex)	TSEQ(Deamidated)SS(Phospho)DIEKSYELPDGNIITVGNER	yes	no	yes	yes	yes	yes	no	8.13609	0	8.13609
PF3D7_1246400	Myosin A tail domain interacting protein	Q8I4W8	KLGLAPSS*IDEK	1	KLGLAPS(0.127)S(0.873)IDEK	S	108	0.873264	DNASYNARKLGLAPSSIDEKKIKELYGDNLT	4.344e-12	102.39	2	-2.2601	0	(TMT6plex)K(TMT6plex)LGLAPSS(Phospho)IDEK(TMT6plex)	KLGLAPSS(Phospho)IDEK	yes	yes	yes	yes	yes	yes	no	0	0	0
PF3D7_1246400	Myosin A tail domain interacting protein	Q8I4W8	KPLS*IEES*FENSEESEESVADIQQLEEKVDESDVR	2	KPLS(0.992)IEES(0.93)FENS(0.059)EES(0.018)EESVADIQQLEEKVDESDVR	S	47	0.992416	GPGFEYEPEPQRKPLSIEESFENSEESEESV	8.359e-70	99.311	4	1.8219	22214000	NA	KPLS(Phospho)IEES(Phospho)FEN(Deamidated)SEESEESVADIQQLEEKVDESDVR	yes	yes	no	yes	yes	yes	no	0	3.64492	3.64492
PF3D7_1246400	Myosin A tail domain interacting protein	Q8I4W8	KPLS*IEESFENS*EESEESVADIQQLEEK	2	KPLS(0.945)IEES(0.055)FENS(0.784)EES(0.197)EES(0.019)VADIQQLEEK	S	55	0.783621	EPQRKPLSIEESFENSEESEESVADIQQLEE	5.59003e-56	72.547	3	-0.14201	12504000	NA	KPLS(Phospho)IEESFENS(Phospho)EESEESVADIQQLEEK	yes	yes	no	yes	yes	yes	no	0	0	0
PF3D7_1248200	Pre-mRNA-splicing factor RBM22, putative	A0A144A0M5	SLS*NQNIK	1	S(0.002)LS(0.998)NQNIK	S	187	0.998429	ECPYLHKEIHLDKSLSNQNIKNRYTGENDIL	0.000839588	69.721	2	3.1894	930640	(TMT6plex)SLS(Phospho)NQNIK(TMT6plex)	NA	yes	no	yes	no	yes	yes	no	8.45804	0	8.45804
PF3D7_1248700	Uncharacterized protein	Q8I4U7	HDINS*TEGIIK	1	HDINS(0.78)T(0.22)EGIIK	S	934	0.780011	ENKLDNTVEGKHDINSTEGIIKSENVDDEKG	2.90196e-14	107.11	2	2.3887	4319400	NA	HDINS(Phospho)TEGIIK	no	yes	no	yes	yes	yes	no	0	0	0
PF3D7_1248700	Uncharacterized protein	Q8I4U7	NAQKGS*VDDLEAWK	1	NAQKGS(1)VDDLEAWK	S	1159	1	NDRSFRLAARNAQKGSVDDLEAWKLNEGSLG	7.38584e-28	153.92	2	-0.16732	2764600	(TMT6plex)NAQK(TMT6plex)GS(Phospho)VDDLEAWK(TMT6plex)	NAQKGS(Phospho)VDDLEAWK	yes	yes	yes	yes	yes	yes	yes	-1	-1	-1
PF3D7_1248700	Uncharacterized protein	Q8I4U7	ILS*VDGIGEIANNLSALNVDENRR	1	ILS(1)VDGIGEIANNLSALNVDENRR	S	1285	0.999999	KKSEKKKRGRKKKILSVDGIGEIANNLSALN	2.08891e-18	66.36	3	-2.4999	774340	NA	ILS(Phospho)VDGIGEIANNLSALNVDENRR	no	yes	no	yes	yes	yes	no	0	7.353	7.353
PF3D7_1248700	Uncharacterized protein	Q8I4U7	REES*CKNGHIGDNER	1	REES(1)CKNGHIGDNER	S	876	1	HNLVNIVNDSMKREESCKNGHIGDNERSGDI	8.26e-05	42.639	4	-2.1228	349040	(TMT6plex)EES(Phospho)C(Carbamidomethyl)K(TMT6plex)N(Deamidated)GHIGDNER	NA	yes	no	yes	no	yes	yes	yes	-1	0	-1
PF3D7_1248700	Uncharacterized protein	Q8I4U7	KSS*LCIGK	1	KS(0.031)S(0.969)LCIGK	S	501	0.96926	RSRRSTRCSIVKRKSSLCIGKKNSKIIKKST	0.000345719	71.03	3	-2.1792	1394400	NA	NA	yes	yes	no	no	yes	no	no	0	0	0
PF3D7_1248900	26S protease regulatory subunit 8, putative (EC 3.6.4.8)	Q8I4U5	NLS*EGIKNEISEK	1	NLS(1)EGIKNEISEK	S	14	0.999997	__MAAVDFDVRSKNLSEGIKNEISEKNMENN	0.000529088	70.784	2	-0.94098	0	(TMT6plex)NLS(Phospho)EGIK(TMT6plex)NEISEK(TMT6plex)	NLS(Phospho)EGIKNEISEK	yes	yes	yes	yes	yes	yes	yes	32.929	81.3383	81.3383
PF3D7_1249100	Uncharacterized protein	Q8I4U3	EAAT*DDHDNDS*DRKTSNVEK	2	EAAT(0.858)DDHDNDS(0.756)DRKT(0.297)S(0.088)NVEK	T	77	0.858099	EENLENGEIKIKEAATDDHDNDSDRKTSNVE	2.28e-21	65.428	4	0.25496	404210	NA	NA	yes	no	no	no	yes	no	no	0	0	0
PF3D7_1249100	Uncharacterized protein	Q8I4U3	EAATDDHDNDS*DRK	1	EAATDDHDNDS(1)DRK	S	84	1	EIKIKEAATDDHDNDSDRKTSNVEKQLNEEI	7.13e-220	157.11	3	-0.8724	12077000	(TMT6plex)EAATDDHDNDS(Phospho)DRK(TMT6plex)	NA	yes	no	yes	no	yes	yes	yes	54.169	0	54.169
PF3D7_1249100	Uncharacterized protein	Q8I4U3	KENS*DYIR	1	KENS(1)DYIR	S	104	0.999956	SNVEKQLNEEIRKENSDYIRFAPLRNIIKNF	0.00296728	67.334	2	0.90808	35555	NA	NA	no	yes	no	no	yes	no	no	0	0	0
PF3D7_1249300	Protein phosphatase PPM4, putative (EC 3.1.3.16)	Q8I4U1	DKFGS*HDNMIK	1	DKFGS(1)HDNMIK	S	569	1	KYNNTHVYNRRDKFGSHDNMIKRNISQGDHR	0.00406682	41.621	3	-1.5529	172230	NA	NA	yes	no	no	no	yes	no	no	0	0	0
PF3D7_1249300	Protein phosphatase PPM4, putative (EC 3.1.3.16)	Q8I4U1	NIS*QGDHR	1	NIS(1)QGDHR	S	579	1	RDKFGSHDNMIKRNISQGDHRNGKSNIRIDC	0.0209975	77.744	2	-2.214	236920	NA	NA	yes	no	no	no	yes	no	no	0	0	0
PF3D7_1250200	Uncharacterized protein	Q8I4T2	LSS*NDNIK	1	LS(0.003)S(0.997)NDNIK	S	344	0.996907	TTGNYKTKSDHNKLSSNDNIKNFNEDKKKKK	0.00041749	96.113	2	-1.0052	423110	NA	NA	yes	no	no	no	yes	no	no	0	0	0
PF3D7_1250200	Uncharacterized protein	Q8I4T2	SES*KTNFFDK	1	S(0.032)ES(0.925)KT(0.044)NFFDK	S	598	0.924876	IKYKKKKKKNIYKSESKTNFFDKIFFFLKKN	0.00163051	53.136	3	4.3739	2330000	NA	NA	yes	no	no	no	yes	no	no	0	0	0
PF3D7_1251200	Coronin	Q8I4S2	S*IEKNDDDNNNNNNDNTLQSEENEEHLK	1	S(0.998)IEKNDDDNNNNNNDNT(0.002)LQSEENEEHLK	S	540	0.998045	ENNDSSIQSIRSNSKSIEKNDDDNNNNNNDN	9.32822e-32	63.433	3	0.5295	1568400	(TMT6plex)S(Phospho)IEK(TMT6plex)NDDDNNN(Deamidated)NNNDNTLQSEENEEHLK(TMT6plex)	S(Phospho)IEKNDDDNNN(Deamidated)NNNDNTLQSEENEEHLK	yes	yes	yes	yes	yes	yes	no	2.13942	8.48846	8.48846
PF3D7_1251200	Coronin	Q8I4S2	RVS*IKDLTEDDLLITK	1	RVS(0.999)IKDLT(0.001)EDDLLITK	S	386	0.999348	TNKWIDGINLDIKRVSIKDLTEDDLLITKKF	5.10502e-06	61.942	3	-1.8834	491400	NA	RVS(Phospho)IKDLTEDDLLITK	yes	yes	no	yes	yes	yes	no	0	10.1946	10.1946
PF3D7_1251200	Coronin	Q8I4S2	ESKS*ILIQDNNNPK	1	S(1)ILIQDNNNPK	S	410	1	LLITKKFKQLPKESKSILIQDNNNPKKGSVM	1.94e-12	122.39	2	-1.7273	858130	(TMT6plex)ESK(TMT6plex)S(Phospho)ILIQDNNNPK(TMT6plex)	ESKS(Phospho)ILIQDNNNPK	no	yes	yes	yes	yes	yes	no	5.47283	5.98689	5.98689
PF3D7_1251200	Coronin	Q8I4S2	TNENENYKENNDSSIQS*IR	1	TNENENY(0.047)KENNDS(0.477)S(0.477)IQS(0.998)IR	S	533	0.998314	NENENYKENNDSSIQSIRSNSKSIEKNDDDN	4.2e-13	52.97	3	-1.8448	528140	(TMT6plex)TNENENYK(TMT6plex)ENNDSSIQS(Phospho)IR	TNENENYKENNDSSIQS(Phospho)IR	yes	yes	yes	yes	yes	yes	no	0	10.0344	10.0344
PF3D7_1251200	Coronin	Q8I4S2	HIS*S*IHEENNFK	2	HIS(1)S(1)IHEENNFK	S	570	1	NTLQSEENEEHLKHISSIHEENNFKNFFKNV	1.74e-06	66.246	3	-2.5394	378240	(TMT6plex)HIS(Phospho)S(Phospho)IHEENNFK(TMT6plex)	NA	yes	no	yes	no	yes	yes	yes	-1	0	-1
PF3D7_1251200	Coronin	Q8I4S2	S*SIEADFEPQECKENK	1	S(0.853)S(0.147)IEADFEPQECKENK	S	453	0.852679	KETTEIQGEIMGETKSSIEADFEPQECKENK	2.45e-59	110.6	3	-1.9852	5038000	(TMT6plex)S(Phospho)SIEADFEPQ(Deamidated)EC(Carbamidomethyl)K(TMT6plex)ENK(TMT6plex)	S(Phospho)SIEADFEPQEC(Carbamidomethyl)KENK	yes	yes	yes	yes	yes	yes	no	0	0	0
PF3D7_1251200	Coronin	Q8I4S2	TNENENYKENNDS*SIQSIR	1	TNENENYKENNDS(0.861)S(0.139)IQSIR	S	529	0.860738	VIKTNENENYKENNDSSIQSIRSNSKSIEKN	8.8329e-48	99.93	3	3.7075	754330	NA	TNENENYKENNDS(Phospho)SIQSIR	yes	yes	no	yes	yes	yes	yes	0	14.023	14.023
PF3D7_1251200	Coronin	Q8I4S2	KKET*TEIQGEIMGETK	1	KKET(0.796)T(0.204)EIQGEIMGETK	T	440	0.795752	MRQFTKKFTFRKKKETTEIQGEIMGETKSSI	5.36e-44	95.414	4	-1.3221	1336200	(TMT6plex)K(TMT6plex)K(TMT6plex)ET(Phospho)TEIQ(Deamidated)GEIMGETK(TMT6plex)	KKET(Phospho)TEIQGEIM(Oxidation)GETK	yes	no	yes	yes	yes	yes	yes	17.0115	0	17.0115
PF3D7_1251200	Coronin	Q8I4S2	KNSSIFQEDLY*PPIIMRDPER	1	KNS(0.022)S(0.018)IFQEDLY(0.96)PPIIMRDPER	Y	359	0.959708	FYVPRKNSSIFQEDLYPPIIMRDPERSTNKW	6.36e-17	45.916	3	-1.0082	807390	(TMT6plex)K(TMT6plex)NSSIFQEDLY(Phospho)PPIIMRDPER	NSSIFQ(Deamidated)EDLY(Phospho)PPIIMRDPER	yes	no	yes	yes	yes	yes	no	6.08433	9.74965	9.74965
PF3D7_1251200	Coronin	Q8I4S2	KGS*VMR	1	KGS(1)VMR	S	423	1	SKSILIQDNNNPKKGSVMRQFTKKFTFRKKK	0.0279168	73.26	2	-3.2183	4684000	NA	NA	yes	no	no	no	yes	no	no	0	0	0
PF3D7_1251200	Coronin	Q8I4S2	KNS*S*IFQEDLYPPIIMR	2	KNS(1)S(1)IFQEDLYPPIIMR	S	351	0.999949	NTDIRPISFYVPRKNSSIFQEDLYPPIIMRD	2.10284e-19	77.53	3	2.3068	396230	(TMT6plex)K(TMT6plex)NS(Phospho)S(Phospho)IFQEDLYPPIIMR	NA	yes	yes	yes	no	yes	yes	yes	99.7591	0	99.7591
PF3D7_1301600	Erythrocyte binding antigen-140	Q76NM5	DTPNALASLPS*DDKINEIEGFDSSR	1	DTPNALAS(0.053)LPS(0.946)DDKINEIEGFDSSR	S	935	0.946323	QNPHRDTPNALASLPSDDKINEIEGFDSSRD	1.62569e-23	76.835	3	-0.63008	9738900	(TMT6plex)DTPNALASLPS(Phospho)DDK(TMT6plex)INEIEGFDSSR	DTPNALASLPS(Phospho)DDKINEIEGFDSSR	no	yes	yes	yes	yes	yes	yes	22.4511	19.0463	22.4511
PF3D7_1301600	Erythrocyte binding antigen-140	Q76NM5	SNEEYDIGESNIEATFEENNYLNKLS*R	1	SNEEYDIGESNIEATFEENNYLNKLS(1)R	S	1184	0.99999	NIEATFEENNYLNKLSRIFNQEVQETNISDY	7.25763e-29	71.623	3	1.149	1712500	NA	SNEEYDIGESNIEATFEENNYLNKLS(Phospho)R	no	yes	no	yes	yes	yes	no	0	10.1946	10.1946
PF3D7_1302500	Uncharacterized protein	Q8IET9	IDS*NSKDANAVER	1	IDS(0.996)NS(0.004)KDANAVER	S	1468	0.995682	DIIVEKDSKTIIRIDSNSKDANAVERDDNKE	3.50555e-25	109.1	2	1.2887	585720	NA	IDS(Phospho)NSKDANAVER	no	yes	no	yes	yes	yes	yes	0	26.3144	26.3144
PF3D7_1303500	Sodium/hydrogen exchanger, Na+, H+ antiporter	Q8IET0	NNT*ADFT*PQR	2	NNT(1)ADFT(1)PQR	T	1588	1	NFEFGNENCTLPRNNTADFTPQRYDTDQTIN	0.000134787	73.927	2	2.2948	0	NA	NNT(Phospho)ADFT(Phospho)PQR	no	yes	no	yes	yes	yes	yes	0	-1	-1
PF3D7_1303500	Sodium/hydrogen exchanger, Na+, H+ antiporter	Q8IET0	KIS*IDNSYKGEMR	1	KIS(0.998)IDNS(0.002)YKGEMR	S	996	0.998289	IHNRYRSLNVISRKISIDNSYKGEMRINVIR	1.6e-06	59.502	3	0.09351	0	(TMT6plex)K(TMT6plex)IS(Phospho)IDNSYK(TMT6plex)GEMR	KIS(Phospho)IDNSYK	yes	no	yes	yes	yes	yes	yes	30.6353	61.3668	61.3668
PF3D7_1303500	Sodium/hydrogen exchanger, Na+, H+ antiporter	Q8IET0	NMKS*NENIK	1	NMKS(1)NENIK	S	1329	1	DISNDDREIIKKNMKSNENIKTISVDALYND	0.00798757	49.632	3	-1.6299	503410	NA	NA	yes	no	no	no	yes	no	no	0	0	0
PF3D7_1304100	DNA ligase (EC 6.5.1.1)	Q8IES4	NIDYNDDTES*E	1	NIDYNDDT(0.034)ES(0.966)E	S	911	0.965532	SSNKNKNIDYNDDTESE______________	7.19209e-06	50.897	2	-2.0815	228470	(TMT6plex)NIDYNDDTES(Phospho)E	NA	yes	no	yes	no	yes	yes	no	0	0	0
PF3D7_1304200	CorA-like Mg2+ transporter protein, putative (MIT2)	NA	KENS*INS*STLMNR	2	KENS(0.992)INS(0.778)S(0.215)T(0.015)LMNR	S	75	0.777909	HDNGDCLSRKENSINSSTLMNREKSSINDEN	1.31e-21	75.682	3	-3.3081	726300	(TMT6plex)K(TMT6plex)EN(Deamidated)S(Phospho)INS(Phospho)STLMNR	KENS(Phospho)INS(Phospho)STLMNR	yes	no	yes	yes	yes	yes	no	11.1207	8.26124	11.1207
PF3D7_1304200	CorA-like Mg2+ transporter protein, putative (MIT2)	NA	KENS*INSSTLMNR	1	KENS(1)INSSTLMNR	S	72	0.999926	KKVHDNGDCLSRKENSINSSTLMNREKSSIN	4.04e-19	115.8	2	-0.26056	270240	(TMT6plex)K(TMT6plex)ENS(Phospho)INSSTLMNR	KENS(Phospho)INSSTLMNR	yes	yes	yes	yes	yes	yes	yes	28.3551	38.1555	38.1555
PF3D7_1304200	CorA-like Mg2+ transporter protein, putative (MIT2)	NA	EKS*S*INDENDTK	2	EKS(1)S(1)INDENDTK	S	84	0.999953	KENSINSSTLMNREKSSINDENDTKSRLRCS	2.16e-12	69.805	3	-1.9715	2968400	(TMT6plex)EK(TMT6plex)S(Phospho)S(Phospho)INDENDTK(TMT6plex)	NA	yes	no	yes	no	yes	yes	yes	63.9965	0	63.9965
PF3D7_1304200	CorA-like Mg2+ transporter protein, putative (MIT2)	NA	VHDNGDCLS*R	1	VHDNGDCLS(1)R	S	67	1	LFKHYKKVHDNGDCLSRKENSINSSTLMNRE	2.18e-30	120.84	2	2.2298	0	(TMT6plex)VHDNGDC(Carbamidomethyl)LS(Phospho)R	NA	yes	no	yes	no	yes	yes	yes	-1	0	-1
PF3D7_1304200	CorA-like Mg2+ transporter protein, putative (MIT2)	NA	S*FES*FVLKDEKK	2	S(1)FES(1)FVLKDEKK	S	2	1	______________MSFESFVLKDEKKASNK	9.03271e-20	147.12	2	-0.5612	10771000	(Acetyl)S(Phospho)FES(Phospho)FVLK(TMT6plex)DEK(TMT6plex)	(Acetyl)S(Phospho)FES(Phospho)FVLKDEK	no	yes	yes	yes	yes	yes	yes	-1	-1	-1
PF3D7_1304500	Small heat shock protein, putative	Q8IES0	S*FT*LPENVSEDEIK	2	S(0.999)FT(0.989)LPENVS(0.012)EDEIK	S	170	0.998985	QRYYIKERCESSFYRSFTLPENVSEDEIKAT	7.70463e-05	56.719	2	-1.9861	353160	(TMT6plex)S(Phospho)FT(Phospho)LPENVSEDEIK(TMT6plex)	S(Phospho)FT(Phospho)LPENVSEDEIK	yes	no	yes	yes	yes	yes	yes	49.0317	65.619	65.619
PF3D7_1304500	Small heat shock protein, putative	Q8IES0	SFT*LPENVS*EDEIKATFK	2	S(0.021)FT(0.979)LPENVS(1)EDEIK	S	178	0.999999	CESSFYRSFTLPENVSEDEIKATFKDGVLKI	1.97377e-12	85.062	2	-4.1525	3298200	(TMT6plex)SFT(Phospho)LPENVS(Phospho)EDEIK(TMT6plex)ATFK(TMT6plex)	SFT(Phospho)LPENVS(Phospho)EDEIKATFK	yes	yes	yes	yes	yes	yes	no	5.82643	10.5885	10.5885
PF3D7_1304500	Small heat shock protein, putative	Q8IES0	SFT*LPENVSEDEIK	1	S(0.002)FT(0.998)LPENVSEDEIK	T	172	0.998452	YYIKERCESSFYRSFTLPENVSEDEIKATFK	4.31137e-41	116.94	2	-0.67202	236480000	(TMT6plex)SFT(Phospho)LPENVSEDEIK(TMT6plex)	SFT(Phospho)LPENVSEDEIK	yes	yes	yes	yes	yes	yes	yes	27.4238	29.2665	29.2665
PF3D7_1304500	Small heat shock protein, putative	Q8IES0	S*LTDYDINR	1	S(0.993)LT(0.006)DYDINR	S	71	0.993472	YYMNNDFFRFFPNRRSLTDYDINRNRNHDLL	1.31232e-08	127.7	2	0.95467	303140	(TMT6plex)S(Phospho)LTDYDINR	S(Phospho)LTDYDINR	yes	yes	yes	yes	yes	yes	yes	35.2578	15.2723	35.2578
PF3D7_1305900	Uncharacterized protein	Q8IEQ6	NIQNNRS*PSPYYSK	1	NIQNNRS(0.893)PS(0.61)PY(0.359)Y(0.101)S(0.037)K	S	410	0.893434	YRRNNDYSRNIQNNRSPSPYYSKYKKNYSKS	3.88e-07	49.537	3	3.208	0	NA	NA	yes	no	no	no	yes	no	no	0	0	0
PF3D7_1307500	Uncharacterized protein	Q8IEP0	TYS*DVNFNVTCTTK	1	T(0.007)YS(0.993)DVNFNVTCTTK	S	71	0.992681	SDSDMRRKKFILRTYSDVNFNVTCTTKKERN	1.1e-26	107.51	2	-0.63123	1075100	NA	TYS(Phospho)DVNFNVTC(Carbamidomethyl)TTK	no	yes	no	yes	yes	yes	yes	0	14.023	14.023
PF3D7_1307500	Uncharacterized protein	Q8IEP0	LCLSDS*DMR	1	LCLS(0.203)DS(0.797)DMR	S	58	0.796823	KLKQPFPEEKLCLSDSDMRRKKFILRTYSDV	0.00173161	66.19	2	-1.041	89916	(TMT6plex)LC(Carbamidomethyl)LSDS(Phospho)DMR	NA	yes	no	yes	no	yes	yes	yes	51.5111	0	51.5111
PF3D7_1307700	Uncharacterized protein	Q8IEN8	NEPT*LNSHDLEK	1	NEPT(0.998)LNS(0.002)HDLEK	T	214	0.998493	NSSNVNQQYGSRNEPTLNSHDLEKFLNNNEN	5.9e-17	81.703	2	-0.50947	315400	NA	N(Deamidated)EPT(Phospho)LNSHDLEK	no	yes	no	yes	yes	yes	yes	0	32.9721	32.9721
PF3D7_1307900	Tripartite motif protein, putative	Q8IEN6	YNS*IEEDANILDNS*LKDYINNDEK	2	Y(0.002)NS(0.998)IEEDANILDNS(1)LKDYINNDEK	S	223	0.999797	LKYNSIEEDANILDNSLKDYINNDEKKKFLL	3.33e-63	79.616	4	-3.515	262850	(TMT6plex)YNS(Phospho)IEEDANILDNS(Phospho)LK(TMT6plex)DYINNDEK(TMT6plex)	NA	yes	no	yes	no	yes	yes	no	9.85204	0	9.85204
PF3D7_1308000	Uncharacterized protein	C0H5A5	KVS*FGEFNEK	1	KVS(1)FGEFNEK	S	76	1	LESQDIENECGLKKVSFGEFNEKSYSLSHKR	0.0007979	62.162	2	-1.1548	0	(TMT6plex)K(TMT6plex)VS(Phospho)FGEFNEK(TMT6plex)	KVS(Phospho)FGEFNEK	no	yes	yes	yes	yes	yes	yes	-1	-1	-1
PF3D7_1308000	Uncharacterized protein	C0H5A5	YILLES*QDIENECGLK	1	YILLES(1)QDIENECGLK	S	63	0.999951	EMNYDENDNRYILLESQDIENECGLKKVSFG	6.25e-09	73.138	2	-2.2638	952320	NA	YILLES(Phospho)QDIENEC(Carbamidomethyl)GLK	no	yes	no	yes	yes	yes	yes	0	35.6181	35.6181
PF3D7_1308000	Uncharacterized protein	C0H5A5	YFT*LS*MDNINEQENIFKDEK	2	Y(0.003)FT(0.998)LS(0.998)MDNINEQENIFKDEK	T	269	0.998334	NSKEIYKGNNLAKYFTLSMDNINEQENIFKD	4.44e-16	45.489	3	1.424	1576600	(TMT6plex)YFT(Phospho)LS(Phospho)MDNINEQENIFK(TMT6plex)DEK(TMT6plex)	NA	yes	yes	yes	no	yes	yes	no	8.79839	0	8.79839
PF3D7_1308900	mRNA-decapping enzyme 2, putative	Q8IEM5	NVFS*PSTSVSNICDDRDIVK	1	NVFS(0.774)PS(0.189)T(0.035)S(0.002)VSNICDDRDIVK	S	959	0.774382	KKMNSQNMVVNKNVFSPSTSVSNICDDRDIV	4.96e-11	70.837	3	-0.083195	484790	NA	NA	no	yes	no	no	yes	no	no	0	0	0
PF3D7_1309100	60S ribosomal protein L24, putative	Q8IEM3	AYVQS*IEAK	1	AYVQS(1)IEAK	S	106	1	GLTVEDIRNRKAYVQSIEAKNKAKFGTKEKE	4.75422e-09	84.479	2	2.8851	340460	(TMT6plex)AYVQS(Phospho)IEAK(TMT6plex)	AYVQS(Phospho)IEAK	yes	yes	yes	yes	yes	yes	yes	47.0877	37.5398	47.0877
PF3D7_1309200	Protein phosphatase PPM6, putative (EC 3.1.3.16)	Q8IEM2	KKNS*DQFSELAK	1	KNS(1)DQFSELAK	S	153	0.999995	ESAFDKWKKKKKKKNSDQFSELAKNNNSDHV	4.39389e-19	153.23	2	-1.61	1827400	(TMT6plex)K(TMT6plex)K(TMT6plex)NS(Phospho)DQFSELAK(TMT6plex)	KNS(Phospho)DQFSELAK	no	yes	yes	yes	yes	yes	yes	24.6708	56.5658	56.5658
PF3D7_1309200	Protein phosphatase PPM6, putative (EC 3.1.3.16)	Q8IEM2	KNS*IDDTHSQK	1	KNS(0.827)IDDT(0.159)HS(0.013)QK	S	23	0.827421	INHSKFKIKKKEKKNSIDDTHSQKNKYRDAI	0.00036322	51.771	3	-1.6535	239920	NA	NA	yes	no	no	no	yes	no	no	0	0	0
PF3D7_1309200	Protein phosphatase PPM6, putative (EC 3.1.3.16)	Q8IEM2	KNSIDDT*HSQK	1	KNS(0.194)IDDT(0.801)HS(0.005)QK	T	27	0.800527	KFKIKKKEKKNSIDDTHSQKNKYRDAINKYA	1.24e-17	78.814	3	-2.7995	327370	(TMT6plex)K(TMT6plex)NSIDDT(Phospho)HSQK(TMT6plex)	NA	yes	no	yes	no	yes	yes	no	12.1881	0	12.1881
PF3D7_1309200	Protein phosphatase PPM6, putative (EC 3.1.3.16)	Q8IEM2	Y*RDAINK	1	Y(1)RDAINK	Y	34	1	EKKNSIDDTHSQKNKYRDAINKYAQENNSRG	0.000959868	53.554	3	0.66628	312970	NA	NA	yes	no	no	no	yes	no	no	0	0	0
PF3D7_1311500	26S protease regulatory subunit 7, putative (EC 3.6.4.8)	Q8IEK3	SYGS*GPYSK	1	S(0.001)YGS(0.906)GPY(0.014)S(0.079)K	S	25	0.905556	KPLDDEDINILKSYGSGPYSKTIKKVEGDIS	0.00691438	48.568	2	-3.8343	591400	(TMT6plex)SYGS(Phospho)GPYSK(TMT6plex)	NA	yes	no	yes	no	yes	yes	yes	19.5649	0	19.5649
PF3D7_1311800	M1-family alanyl aminopeptidase (EC 3.4.11.2)	Q8IEK1	LGS*VVNNEENTCSDKR	1	LGS(1)VVNNEENTCSDKR	S	131	1	NHQNNNGNDNKKRLGSVVNNEENTCSDKRMK	1.63e-36	139.46	2	1.5313	2338700	(TMT6plex)LGS(Phospho)VVNNEENTC(Carbamidomethyl)SDK(TMT6plex)R	LGS(Phospho)VVNNEENTC(Carbamidomethyl)SDKR	no	yes	yes	yes	yes	yes	yes	81.3383	119.214	119.214
PF3D7_1312800	Uncharacterized protein	Q8IEJ4	LSSYGTNS*IENVK	1	LS(0.201)S(0.245)Y(0.554)GT(0.01)NS(0.99)IENVK	S	203	0.990014	KRKKKKIKLSSYGTNSIENVKMKKYDSNKIN	0.000818642	72.898	2	-1.69	339570	NA	LSSYGTNS(Phospho)IENVK	no	yes	no	yes	yes	yes	no	0	0	0
PF3D7_1312800	Uncharacterized protein	Q8IEJ4	SQS*IIEDELKK	1	S(0.011)QS(0.989)IIEDELKK	S	1753	0.988948	CYKKQSSSHRSQKSQSIIEDELKKHKFEDHV	2.64321e-05	68.044	2	-0.050376	0	NA	SQS(Phospho)IIEDELKK	no	yes	no	yes	yes	yes	yes	0	29.2665	29.2665
PF3D7_1312800	Uncharacterized protein	Q8IEJ4	MIDDNIDEGS*IKNTSR	1	MIDDNIDEGS(0.991)IKNT(0.007)S(0.002)R	S	1789	0.990803	KLSKEKMIDDNIDEGSIKNTSRKKENSLSRS	1.7e-42	82.609	3	-0.38842	0	(TMT6plex)MIDDNIDEGS(Phospho)IK(TMT6plex)NTSR	MIDDNIDEGS(Phospho)IKNTSR	yes	yes	yes	yes	yes	yes	yes	14.1854	25.9123	25.9123
PF3D7_1312800	Uncharacterized protein	Q8IEJ4	HIS*LDDINNEEIYDSHSK	1	HIS(0.999)LDDINNEEIY(0.001)DSHSK	S	1555	0.999064	VGEHLHIENMEDKHISLDDINNEEIYDSHSK	9.76e-17	53.033	3	0.93095	1813300	(TMT6plex)HIS(Phospho)LDDINNEEIYDSHSK(TMT6plex)	NA	yes	no	yes	no	yes	yes	yes	32.2208	0	32.2208
PF3D7_1312800	Uncharacterized protein	Q8IEJ4	KKENS*LSR	1	KKENS(0.984)LS(0.016)R	S	1800	0.983924	IDEGSIKNTSRKKENSLSRSDVSYHSKEEGN	0.0188832	50.484	3	-0.42412	1846300	NA	NA	yes	no	no	no	yes	no	no	0	0	0
PF3D7_1312900	Eukaryotic translation initation factor 4 gamma	C0H5B1	NNS*IDMNNSNINNYTNQQTR	1	NNS(1)IDMNNSNINNYTNQQTR	S	316	1	MHSRNSNVEEHLRNNSIDMNNSNINNYTNQQ	2.20679e-59	138.49	2	-1.5368	2885900	(TMT6plex)NNS(Phospho)IDMNNSNINNYTNQQTR	NNS(Phospho)IDMNNSNINNYTNQQTR	yes	yes	yes	yes	yes	yes	yes	23.146	109.283	109.283
PF3D7_1312900	Eukaryotic translation initation factor 4 gamma	C0H5B1	NNS*INIKR	1	NNS(1)INIKR	S	467	1	GVFSNYQNNNMNRNNSINIKRNLNNNNNINN	5.37885e-13	84.738	2	-2.5138	967520	(TMT6plex)NNS(Phospho)INIK(TMT6plex)R	NNS(Phospho)INIKR	yes	yes	yes	yes	yes	yes	yes	-1	-1	-1
[truncated: 1,727 more rows]
