# Supplementary material for: Phosphorylation-Dependent Assembly of a 14-3-3 Mediated Signaling Complex during Red Blood Cell Invasion by Plasmodium falciparum Merozoites
Source: mBio. 2020 Aug 18;11(4):e01287-20. doi: 10.1128/mBio.01287-20 (PMC7439480; doi:10.1128/mBio.01287-20)
Supplement: DATA SET S2 [file mBio.01287-20-sd002.xlsx]

## Sheet: Supplementary_Table S2
Gene ID	source_id	Product Description	Previous ID(s)	gene_source_id	Gene Name or Symbol	Computed GO Components	Computed GO Functions	Computed GO Processes	Curated GO Components	Curated GO Functions	Curated GO Processes	EC numbers	MCODE Cluster
PF3D7_0204100	PF3D7_0204100.1	Sel1 repeat-containing protein, putative	Previous IDs: PF02_0039;PFB0190c	PF3D7_0204100	null	null	null	null	cytosol	null	null	null	MCODE1
PF3D7_0209800	PF3D7_0209800.1	ATP-dependent RNA helicase UAP56	Previous IDs: PF02_0093;PFB0445c	PF3D7_0209800	UAP56	null	ATP binding;nucleic acid binding	null	cytoplasm;nucleus	ATP-dependent RNA helicase activity;RNA binding	null	3.6.4.13 (RNA helicase)	MCODE1
PF3D7_0210600	PF3D7_0210600.1	conserved protein, unknown function	Previous IDs: PF02_0099;PFB0475c	PF3D7_0210600	null	null	null	null	null	null	null	null	MCODE1
PF3D7_0216800	PF3D7_0216800.1	TMEM121 domain-containing protein, putative	Previous IDs: PF02_0158;PFB0770c	PF3D7_0216800	null	null	null	null	integral component of membrane	null	null	null	MCODE1
PF3D7_0217500	PF3D7_0217500.1	calcium-dependent protein kinase 1	Previous IDs: PF02_0166;PFB0815w	PF3D7_0217500	CDPK1	null	ATP binding;calcium ion binding;protein kinase activity	protein phosphorylation	membrane;plasma membrane;symbiont-containing vacuole;symbiont-containing vacuole membrane	calcium-dependent protein serine/threonine kinase activity;protein binding	entry into host cell;exit from host cell;protein phosphorylation;response to drug	2.7.11.1 (Non-specific serine/threonine protein kinase);2.7.11.17 (Calcium/calmodulin-dependent protein kinase)	MCODE1
PF3D7_0302200	PF3D7_0302200.1	cytoadherence linked asexual protein 3.2	Previous IDs: MAL3P1.2;PFC0110w	PF3D7_0302200	CLAG3.2	null	null	null	host cell plasma membrane;nucleus;rhoptry	cell adhesion molecule binding;protein binding	cytoadherence to microvasculature, mediated by symbiont protein	null	MCODE1
PF3D7_0302500	PF3D7_0302500.1	cytoadherence linked asexual protein 3.1	Previous IDs: MAL3P1.5;PFC0120w	PF3D7_0302500	CLAG3.1	null	null	null	extracellular vesicle;nucleus;rhoptry	cell adhesion molecule binding;protein binding	cytoadherence to microvasculature, mediated by symbiont protein	null	MCODE1
PF3D7_0303200	PF3D7_0303200.1	HAD superfamily protein, putative	Previous IDs: MAL3P1.12;PFC0150w	PF3D7_0303200	null	null	null	null	null	null	null	3.1.3.4 (Phosphatidate phosphatase)	MCODE1
PF3D7_0308300	PF3D7_0308300.1	conserved Plasmodium protein, unknown function	Previous IDs: MAL3P3.7;PFC0355c	PF3D7_0308300	null	null	ATP binding	null	null	null	null	null	MCODE1
PF3D7_0308700	PF3D7_0308700.1	conserved protein, unknown function	Previous IDs: MAL3P3.9;PFC0370w	PF3D7_0308700	null	null	null	null	null	null	null	null	MCODE1
PF3D7_0318500	PF3D7_0318500.1	conserved Plasmodium protein, unknown function	Previous IDs: MAL3P6.23;PFC0820w	PF3D7_0318500	null	null	binding	null	null	null	null	null	MCODE1
PF3D7_0403800	PF3D7_0403800.1	alpha/beta hydrolase, putative	Previous IDs: MAL4P1.37;PFD0185c	PF3D7_0403800	null	null	hydrolase activity	null	null	null	null	null	MCODE1
PF3D7_0405900	PF3D7_0405900.1	apical sushi protein	Previous IDs: MAL4P1.58;PFD0290c;PFD0295c	PF3D7_0405900	ASP	null	null	null	anchored component of plasma membrane;microneme;rhoptry neck	binding	null	null	MCODE1
PF3D7_0407800	PF3D7_0407800.1	conserved Plasmodium protein, unknown function	Previous IDs: MAL4P2.14;PFD0385w	PF3D7_0407800	null	membrane	null	null	null	null	null	null	MCODE1
PF3D7_0414900	PF3D7_0414900.1	armadillo-domain containing rhoptry protein	Previous IDs: MAL4P1.139;PFD0720w	PF3D7_0414900	ARO	null	binding	null	anchored component of membrane;cytosol;nucleus;rhoptry	DNA binding	null	null	MCODE1
PF3D7_0418600	PF3D7_0418600.1	regulator of chromosome condensation, putative	Previous IDs: MAL4P1.175;PFD0900w	PF3D7_0418600	null	cytoplasm;nucleus	guanyl-nucleotide exchange factor activity	cell cycle	cytosol	null	null	null	MCODE1
PF3D7_0423500	PF3D7_0423500.1	glideosome associated protein with multiple membrane spans 2	Previous IDs: MAL4P1.217;PFD1110w	PF3D7_0423500	GAPM2	null	null	null	actomyosin, actin portion;cell surface;inner membrane pellicle complex	protein binding	null	null	MCODE1
PF3D7_0503600	PF3D7_0503600.1	myosin B	Previous IDs: MAL5P1.36;PFE0175c	PF3D7_0503600	MyoB	myosin complex	ATP binding;motor activity	null	apical part of cell;symbiont-containing vacuole membrane	ATP binding;actin binding;protein binding	null	null	MCODE1
PF3D7_0506900	PF3D7_0506900.1	rhomboid protease ROM4	Previous IDs: MAL5P1.70;PFE0340c	PF3D7_0506900	ROM4	integral component of membrane	serine-type endopeptidase activity	null	cell surface;plasma membrane	peptidase activity	signal peptide processing	3.4.21.105 (Rhomboid protease)	MCODE1
PF3D7_0508000	PF3D7_0508000.1	6-cysteine protein	Previous IDs: MAL5P1.81;PFE0395c	PF3D7_0508000	P38	null	null	null	anchored component of plasma membrane;cell surface;microneme	host cell surface binding;protein binding	null	null	MCODE1
PF3D7_0508100	PF3D7_0508100.1	SET domain protein, putative	Previous IDs: MAL5P1.82;PFE0400w	PF3D7_0508100	SET9	nucleus	protein binding;zinc ion binding	null	null	null	null	2.1.1.43 (Histone-lysine N-methyltransferase)	MCODE1
PF3D7_0508500	PF3D7_0508500.1	guanidine nucleotide exchange factor	Previous IDs: MAL5P1.86;PFE0420c	PF3D7_0508500	RCC1	null	null	null	nucleus	null	DNA packaging	null	MCODE1
PF3D7_0508900	PF3D7_0508900.1	conserved Plasmodium protein, unknown function	Previous IDs: MAL5P1.90;PFE0440w	PF3D7_0508900	null	null	null	null	null	null	null	null	MCODE1
PF3D7_0515700	PF3D7_0515700.1	glideosome-associated protein 40, putative	Previous IDs: MAL5P1.157;PFE0785c	PF3D7_0515700	GAP40	null	null	null	cell surface;cytoplasm;inner membrane pellicle complex;integral component of membrane;nucleus	null	null	null	MCODE1
PF3D7_0522400	PF3D7_0522400.1	conserved Plasmodium protein, unknown function	Previous IDs: MAL5P1.224;PFE1120w	PF3D7_0522400	null	null	null	protein localization;protein transport	null	null	null	null	MCODE1
PF3D7_0522600	PF3D7_0522600.1	inner membrane complex protein	Previous IDs: MAL5P1.226;PFE1130w	PF3D7_0522600	null	integral component of membrane;membrane	magnesium ion transmembrane transporter activity	magnesium ion transport	inner membrane pellicle complex	null	null	null	MCODE1
PF3D7_0525800	PF3D7_0525800.1	inner membrane complex protein 1g, putative	Previous IDs: MAL5P1.257;PFE1285w	PF3D7_0525800	IMC1g	null	null	null	inner membrane pellicle complex	null	null	null	MCODE1
PF3D7_0528400	PF3D7_0528400.1	palmitoyltransferase DHHC7	Previous IDs: MAL5P1.281;PFE1415w	PF3D7_0528400	DHHC7	null	null	null	rhoptry	palmitoyltransferase activity;transferase activity, transferring acyl groups	entry into host cell;protein palmitoylation	2.3.1.- (Transferring groups other than amino-acyl groups.);2.3.1.225 (Protein S-acyltransferase)	MCODE1
PF3D7_0530900	PF3D7_0530900.1	formin 1	Previous IDs: MAL5P1.306;PFE1545c	PF3D7_0530900	FRM1	null	protein binding	null	apical part of cell;bicellular tight junction	actin binding	actin cytoskeleton organization;actin nucleation;actin polymerization or depolymerization	null	MCODE1
PF3D7_0611600	PF3D7_0611600.1	basal complex transmembrane protein 1	Previous IDs: 2270.t00011;MAL6P1.308;PFF0570c	PF3D7_0611600	BTP1	null	null	null	inner membrane pellicle complex	null	null	null	MCODE1
PF3D7_0612200	PF3D7_0612200.1	leucine-rich repeat protein	Previous IDs: 2270.t00016;MAL6P1.303;PFF0595c	PF3D7_0612200	LRR6	null	protein binding	null	chromosome, telomeric region	null	null	null	MCODE1
PF3D7_0613300	PF3D7_0613300.1	rhoptry protein ROP14	Previous IDs: 2270.t00023;MAL6P1.292;PFF0645c	PF3D7_0613300	ROP14	null	null	null	rhoptry	null	null	null	MCODE1
PF3D7_0613800	PF3D7_0613800.1	AP2 domain transcription factor, putative	Previous IDs: 2270.t00028;MAL6P1.287;PFF0670w	PF3D7_0613800	ApiAP2	null	DNA-binding transcription factor activity	regulation of transcription, DNA-templated	null	sequence-specific DNA binding	response to drug	null	MCODE1
PF3D7_0613900	PF3D7_0613900.1	myosin E, putative	Previous IDs: 2270.t00030;MAL6P1.286;PFF0675c	PF3D7_0613900	myoE	myosin complex	ATP binding;motor activity	null	myosin complex	ATP binding;actin binding	null	null	MCODE1
PF3D7_0618000	PF3D7_0618000.1	conserved Plasmodium membrane protein, unknown function	Previous IDs: 2270.t00470;MAL6P1.247;PFF0870w	PF3D7_0618000	null	null	null	null	food vacuole	null	null	null	MCODE1
PF3D7_0621100	PF3D7_0621100.1	conserved Plasmodium protein, unknown function	Previous IDs: 2270.t00101;MAL6P1.216;PFF1020c	PF3D7_0621100	null	cytoplasm	protein binding	null	null	null	null	null	MCODE1
PF3D7_0628100	PF3D7_0628100.1	HECT-domain (ubiquitin-transferase), putative	Previous IDs: 2270.t00168;MAL6P1.147;PFF1365c	PF3D7_0628100	null	null	protein binding;ubiquitin-protein transferase activity	null	null	null	null	6.3.2.19 (Transferred entry: 2.3.2.23, 2.3.2.27 and 6.2.1.45)	MCODE1
PF3D7_0704100	PF3D7_0704100.1	conserved Plasmodium membrane protein, unknown function	Previous IDs: MAL7P1.17	PF3D7_0704100	null	cytoplasm;intracellular	GTP binding;GTPase activity;translation initiation factor activity	translation;translational initiation	null	null	null	null	MCODE1
PF3D7_0705100	PF3D7_0705100.1	conserved Plasmodium protein, unknown function	Previous IDs: PF07_0021	PF3D7_0705100	null	cytoplasm	ATP binding	null	null	null	null	null	MCODE1
PF3D7_0707300	PF3D7_0707300.1	rhoptry-associated membrane antigen	Previous IDs: MAL7P1.208	PF3D7_0707300	RAMA	null	null	null	Golgi apparatus;anchored component of membrane;endoplasmic reticulum;membrane raft;nucleus;rhoptry;rhoptry membrane;symbiont-containing vacuole	protein binding	cell-cell adhesion	null	MCODE1
PF3D7_0713800	PF3D7_0713800.1	negative elongation factor A, putative	Previous IDs: PF07_0052	PF3D7_0713800	NELFA	null	null	null	null	null	null	null	MCODE1
PF3D7_0722200	PF3D7_0722200.1	rhoptry-associated leucine zipper-like protein 1	Previous IDs: MAL7P1.119	PF3D7_0722200	RALP1	null	null	null	rhoptry neck	host cell surface receptor binding	entry into host cell	null	MCODE1
PF3D7_0802100	PF3D7_0802100.1	AP2 domain transcription factor, putative	Previous IDs: MAL8P1.153	PF3D7_0802100	ApiAP2	null	DNA-binding transcription factor activity	regulation of transcription, DNA-templated	null	sequence-specific DNA binding	null	null	MCODE1
PF3D7_0802600	PF3D7_0802600.1	adenylyl cyclase beta	Previous IDs: MAL8P1.150	PF3D7_0802600	ACbeta	null	phosphorus-oxygen lyase activity	cyclic nucleotide biosynthetic process;intracellular signal transduction	cytoplasm	adenylate cyclase activity	response to pH	4.6.1.1 (Adenylate cyclase)	MCODE1
PF3D7_0802800	PF3D7_0802800.1	serine/threonine protein phosphatase 2B catalytic subunit A	Previous IDs: PF08_0129	PF3D7_0802800	CNA	null	hydrolase activity	null	calcineurin complex;cytoplasm	calcium-dependent protein serine/threonine phosphatase activity;protein serine/threonine phosphatase activity	protein dephosphorylation	3.1.3.16 (Protein-serine/threonine phosphatase)	MCODE1
PF3D7_0806300	PF3D7_0806300.1	ferlin-like protein, putative	Previous IDs: MAL8P1.134	PF3D7_0806300	FLP	null	null	null	cell periphery;cytoplasmic vesicle	null	exit from host cell	null	MCODE1
PF3D7_0810300	PF3D7_0810300.1	protein phosphatase PPM5, putative	Previous IDs: MAL8P1.109	PF3D7_0810300	PPM5	null	catalytic activity;cation binding	null	nucleus	null	null	3.1.3.16 (Protein-serine/threonine phosphatase)	MCODE1
PF3D7_0813100	PF3D7_0813100.1	conserved Plasmodium protein, unknown function	Previous IDs: PF08_0082	PF3D7_0813100	null	cytoplasm	null	null	null	null	null	null	MCODE1
PF3D7_0817600	PF3D7_0817600.1	conserved protein, unknown function	Previous IDs: PF08_0058	PF3D7_0817600	null	null	null	null	null	null	null	null	MCODE1
PF3D7_0817700	PF3D7_0817700.1	rhoptry neck protein 5	Previous IDs: MAL8P1.73	PF3D7_0817700	RON5	null	null	null	rhoptry neck	host cell surface binding	null	null	MCODE1
PF3D7_0818100	PF3D7_0818100.1	zinc finger protein, putative	Previous IDs: MAL8P1.70	PF3D7_0818100	null	null	metal ion binding	null	null	null	null	null	MCODE1
PF3D7_0822900	PF3D7_0822900.1	conserved Plasmodium protein, unknown function	Previous IDs: PF08_0035	PF3D7_0822900	null	nucleus	null	null	null	null	null	null	MCODE1
PF3D7_0905400	PF3D7_0905400.1	high molecular weight rhoptry protein 3	Previous IDs: PFI0265c	PF3D7_0905400	RhopH3	null	null	null	cell surface;extracellular vesicle;infected host cell surface knob;nucleus;rhoptry	host cell surface receptor binding;protein binding;protein-containing complex binding	entry into host cell	null	MCODE1
PF3D7_0911100	PF3D7_0911100.1	conserved protein, unknown function	Previous IDs: PFI0540w	PF3D7_0911100	null	cytoplasm;intracellular	GTP binding;GTPase activity;translation initiation factor activity	translation;translational initiation	null	null	null	null	MCODE1
PF3D7_0914100	PF3D7_0914100.1	conserved Plasmodium protein, unknown function	Previous IDs: PFI0690c	PF3D7_0914100	null	cytoplasm	ATP binding;motor activity	null	null	null	null	null	MCODE1
PF3D7_0916000	PF3D7_0916000.1	major facilitator superfamily domain-containing protein, putative	Previous IDs: PFI0785c	PF3D7_0916000	MFS2	integral component of membrane	null	transmembrane transport	integral component of membrane	null	null	null	MCODE1
PF3D7_0920700	PF3D7_0920700.1	CRAL/TRIO domain-containing protein, putative	Previous IDs: PFI1015w	PF3D7_0920700	null	null	null	null	null	null	null	null	MCODE1
PF3D7_0929400	PF3D7_0929400.1	high molecular weight rhoptry protein 2	Previous IDs: PFI1445w	PF3D7_0929400	RhopH2	null	null	null	extracellular vesicle;host cell cytoplasm;host cell membrane;nucleus;rhoptry	protein binding;protein-containing complex binding	entry into host cell	null	MCODE1
PF3D7_0930300	PF3D7_0930300.1	merozoite surface protein 1	Previous IDs: PFI1475w	PF3D7_0930300	MSP1	membrane	null	pathogenesis	anchored component of plasma membrane;extracellular vesicle;food vacuole;nucleus	host cell surface binding;protein binding;protein-containing complex binding	entry into host cell;exit from host cell	null	MCODE1
PF3D7_0932100	PF3D7_0932100.1	protein MAM3, putative	Previous IDs: PFI1560c	PF3D7_0932100	null	integral component of membrane;plasma membrane	null	transport	null	null	null	null	MCODE1
PF3D7_0934800	PF3D7_0934800.1	cAMP-dependent protein kinase catalytic subunit	Previous IDs: PFI1685w	PF3D7_0934800	PKAc	null	ATP binding;protein kinase activity;protein serine/threonine kinase activity	protein phosphorylation	null	protein binding	cell differentiation	2.7.11.11 (cAMP-dependent protein kinase)	MCODE1
PF3D7_1003000	PF3D7_1003000.1	conserved protein, unknown function	Previous IDs: PF10_0034	PF3D7_1003000	null	null	null	null	integral component of membrane	null	null	null	MCODE1
PF3D7_1003100	PF3D7_1003100.1	conserved protein, unknown function	Previous IDs: PF10_0034;PF10_0034a	PF3D7_1003100	null	null	null	null	null	null	null	null	MCODE1
PF3D7_1003600	PF3D7_1003600.1	inner membrane complex protein 1c, putative	Previous IDs: PF10_0039	PF3D7_1003600	IMC1c	null	null	null	inner membrane pellicle complex;nucleus	protein binding	null	null	MCODE1
PF3D7_1007200	PF3D7_1007200.1	rho GTPase-activating protein, putative	Previous IDs: PF10_0071	PF3D7_1007200	null	null	null	signal transduction	null	GTPase activator activity	Rho protein signal transduction	null	MCODE1
PF3D7_1016000	PF3D7_1016000.1	conserved Plasmodium protein, unknown function	Previous IDs: PF10_0156	PF3D7_1016000	null	cytoplasm;plasma membrane	ATP binding	null	null	null	null	null	MCODE1
PF3D7_1019100	PF3D7_1019100.1	conserved Plasmodium protein, unknown function	Previous IDs: PF10_0184	PF3D7_1019100	null	cytoplasm	null	null	null	null	null	null	MCODE1
PF3D7_1025400	PF3D7_1025400.1	conserved Plasmodium membrane protein, unknown function	Previous IDs: PF10_0247;PF10_0248	PF3D7_1025400	null	null	null	null	integral component of membrane	null	null	null	MCODE1
PF3D7_1025900	PF3D7_1025900.1	conserved protein, unknown function	Previous IDs: PF10_0254;PF10_0255;PF10_0256	PF3D7_1025900	null	null	null	null	cytosol	null	null	null	MCODE1
PF3D7_1026600	PF3D7_1026600.1	conserved Plasmodium protein, unknown function	Previous IDs: PF10_0262	PF3D7_1026600	null	cytoplasm;extracellular region	structural molecule activity	phosphate ion transport	null	null	null	null	MCODE1
PF3D7_1030200	PF3D7_1030200.1	claudin-like apicomplexan microneme protein, putative	Previous IDs: PF10_0295	PF3D7_1030200	CLAMP	null	null	null	microneme	null	entry into host cell	null	MCODE1
PF3D7_1031400	PF3D7_1031400.1	OTU-like cysteine protease	Previous IDs: PF10_0308;PF3D7_1031400.1;PF3D7_1031400.2	PF3D7_1031400	OTU	null	null	null	apicoplast;cytosol;vesicle	peptidase activity	negative regulation of protein lipidation	3.4.22.- (Cysteine endopeptidases.)	MCODE1
PF3D7_1031400	PF3D7_1031400.2	OTU-like cysteine protease	Previous IDs: PF10_0308;PF3D7_1031400.1;PF3D7_1031400.2	PF3D7_1031400	OTU	null	null	null	null	null	null	3.4.22.- (Cysteine endopeptidases.)	MCODE1
PF3D7_1037500	PF3D7_1037500.1	dynamin-like protein	Previous IDs: PF10_0368	PF3D7_1037500	DYN2	null	GTP binding;GTPase activity	null	Golgi apparatus;apicoplast;endoplasmic reticulum;microtubule associated complex	GTPase activity;microtubule motor activity	microtubule-based process;receptor-mediated endocytosis	3.6.5.5 (Dynamin GTPase)	MCODE1
PF3D7_1107100	PF3D7_1107100.1	nucleic acid binding protein, putative	Previous IDs: PF11_0083	PF3D7_1107100	null	null	nucleic acid binding	null	null	nucleic acid binding	nucleobase-containing compound metabolic process	null	MCODE1
PF3D7_1114900	PF3D7_1114900.1	conserved protein, unknown function	Previous IDs: PF11_0158	PF3D7_1114900	null	membrane;nucleus	null	null	null	null	plastid organization	null	MCODE1
PF3D7_1116000	PF3D7_1116000.1	rhoptry neck protein 4	Previous IDs: PF11_0168	PF3D7_1116000	RON4	null	null	null	food vacuole;nucleus;rhoptry;rhoptry neck	antigen binding;protein binding	entry into host cell	null	MCODE1
PF3D7_1125800	PF3D7_1125800.1	kelch domain-containing protein, putative	Previous IDs: PF11_0268	PF3D7_1125800	null	null	null	null	null	null	null	null	MCODE1
PF3D7_1133300	PF3D7_1133300.1	LEM3/CDC50 family protein, putative	Previous IDs: PF11_0343	PF3D7_1133300	CDC50B	integral component of membrane;membrane;mitochondrion	null	null	null	null	null	null	MCODE1
PF3D7_1133400	PF3D7_1133400.1	apical membrane antigen 1	Previous IDs: PF11_0344	PF3D7_1133400	AMA1	membrane	null	pathogenesis	apical complex;integral component of membrane;microneme;plasma membrane	host cell surface binding;protein binding	entry into host cell	null	MCODE1
PF3D7_1136700	PF3D7_1136700.1	conserved Plasmodium protein, unknown function	Previous IDs: PF11_0379;PF3D7_1136700.1;PF3D7_1136700.2	PF3D7_1136700	null	cytoplasm	null	null	null	null	null	null	MCODE1
PF3D7_1136700	PF3D7_1136700.2	conserved Plasmodium protein, unknown function	Previous IDs: PF11_0379;PF3D7_1136700.1;PF3D7_1136700.2	PF3D7_1136700	null	null	null	null	null	null	null	null	MCODE1
PF3D7_1136900	PF3D7_1136900.1	subtilisin-like protease 2	Previous IDs: PF11_0381	PF3D7_1136900	SUB2	null	serine-type endopeptidase activity	proteolysis	integral component of membrane;merozoite dense granule;microneme;osmiophilic body	serine-type peptidase activity	protein maturation;proteolysis	3.4.21.62 (Subtilisin)	MCODE1
PF3D7_1137200	PF3D7_1137200.1	apical exonemal protein	Previous IDs: PF11_0383	PF3D7_1137200	AEP	null	null	null	exoneme	null	null	null	MCODE1
PF3D7_1138400	PF3D7_1138400.1	guanylyl cyclase	Previous IDs: PF11_0395	PF3D7_1138400	GCalpha	null	phosphorus-oxygen lyase activity	cyclic nucleotide biosynthetic process;intracellular signal transduction	integral component of membrane;integral component of plasma membrane	guanylate cyclase activity	cGMP biosynthetic process;signal transduction	4.6.1.2 (Guanylate cyclase)	MCODE1
PF3D7_1140400	PF3D7_1140400.1	conserved Plasmodium protein, unknown function	Previous IDs: PF11_0415	PF3D7_1140400	null	null	null	null	cell surface	null	null	null	MCODE1
PF3D7_1143100	PF3D7_1143100.1	AP2 domain transcription factor AP2-O, putative	Previous IDs: PF11_0442	PF3D7_1143100	ApiAP2	null	DNA-binding transcription factor activity	regulation of transcription, DNA-templated	nucleus	null	null	null	MCODE1
PF3D7_1146600	PF3D7_1146600.1	oocyst rupture protein 1, putative	Previous IDs: PF11_0477	PF3D7_1146600	ORP1	null	protein heterodimerization activity	null	cell periphery;nucleus	null	null	null	MCODE1
PF3D7_1206300	PF3D7_1206300.1	conserved Plasmodium protein, unknown function	Previous IDs: 2277.t00064;MAL12P1.63;PFL0315c	PF3D7_1206300	null	null	null	null	null	null	null	null	MCODE1
PF3D7_1209500	PF3D7_1209500.1	cGMP-specific 3',5'-cyclic phosphodiesterase alpha	Previous IDs: 2277.t00096;MAL12P1.95;PF3D7_1209500.1;PF3D7_1209500.2;PFL0475w	PF3D7_1209500	PDEalpha	null	3',5'-cyclic-nucleotide phosphodiesterase activity;phosphoric diester hydrolase activity	signal transduction	membrane	3',5'-cyclic-GMP phosphodiesterase activity;cGMP binding	cGMP catabolic process	3.1.4.35 (3',5'-cyclic-GMP phosphodiesterase)	MCODE1
PF3D7_1209500	PF3D7_1209500.2	cGMP-specific 3',5'-cyclic phosphodiesterase alpha	Previous IDs: 2277.t00096;MAL12P1.95;PF3D7_1209500.1;PF3D7_1209500.2;PFL0475w	PF3D7_1209500	PDEalpha	null	3',5'-cyclic-nucleotide phosphodiesterase activity;phosphoric diester hydrolase activity	signal transduction	membrane	3',5'-cyclic-GMP phosphodiesterase activity	null	3.1.4.35 (3',5'-cyclic-GMP phosphodiesterase)	MCODE1
PF3D7_1221300	PF3D7_1221300.1	conserved Plasmodium protein, unknown function	Previous IDs: 2277.t00205;MAL12P1.205;PFL1025c	PF3D7_1221300	null	membrane	null	null	null	null	null	null	MCODE1
PF3D7_1222700	PF3D7_1222700.1	glideosome-associated protein 45	Previous IDs: 2277.t00218;MAL12P1.218;PFL1090w	PF3D7_1222700	GAP45	null	null	null	extrinsic component of membrane;host cell membrane;inner membrane pellicle complex	protein binding	entry into host cell	null	MCODE1
PF3D7_1223100	PF3D7_1223100.1	cAMP-dependent protein kinase regulatory subunit	Previous IDs: 2277.t00222;MAL12P1.222;PFL1110c	PF3D7_1223100	PKAr	cAMP-dependent protein kinase complex	cAMP-dependent protein kinase regulator activity	regulation of protein phosphorylation	cAMP-dependent protein kinase complex	cAMP-dependent protein kinase regulator activity;protein binding	null	2.7.11.11 (cAMP-dependent protein kinase)	MCODE1
PF3D7_1238600	PF3D7_1238600.1	sphingomyelin phosphodiesterase	Previous IDs: 2277.t00374;MAL12P1.372;PFL1870c	PF3D7_1238600	NSM	null	null	null	nucleus	nuclease activity;sphingomyelin phosphodiesterase activity	sphingomyelin metabolic process	3.1.4.12 (Sphingomyelin phosphodiesterase)	MCODE1
PF3D7_1243700	PF3D7_1243700.1	ubiquitin-conjugating enzyme E2, putative	Previous IDs: 2277.t00420;MAL12P1.418;PFL2100w	PF3D7_1243700	null	null	null	null	null	null	null	6.3.2.19 (Transferred entry: 2.3.2.23, 2.3.2.27 and 6.2.1.45)	MCODE1
PF3D7_1243900	PF3D7_1243900.1	double C2-like domain-containing protein	Previous IDs: 2277.t00422;MAL12P1.420;PFL2110c	PF3D7_1243900	DOC2	null	null	null	cytoplasmic vesicle;host cell plasma membrane	calcium-dependent phospholipid binding	entry into host	null	MCODE1
PF3D7_1246200	PF3D7_1246200.1	actin I	Previous IDs: 2277.t00443;MAL12P1.442;PFL2215w	PF3D7_1246200	ACT1	null	null	null	cell surface;extracellular vesicle;filamentous actin;food vacuole;nucleus	protein binding	cell division;entry into host cell	null	MCODE1
PF3D7_1246400	PF3D7_1246400.1	myosin A tail domain interacting protein	Previous IDs: 2277.t00445;MAL12P1.444;PFL2225w	PF3D7_1246400	MTIP	null	calcium ion binding	null	inner membrane pellicle complex	protein binding	null	null	MCODE1
PF3D7_1251200	PF3D7_1251200.1	coronin	Previous IDs: 2277.t00492;MAL12P1.489;PFL2460w	PF3D7_1251200	null	null	protein binding	null	pellicle	actin filament binding	cell motility;cytokinesis;microtubule-based process;movement of cell or subcellular component;response to drug	null	MCODE1
PF3D7_1252100	PF3D7_1252100.1	rhoptry neck protein 3	Previous IDs: 2277.t00499;MAL12P1.496;PFL2505c	PF3D7_1252100	RON3	null	null	null	cell surface;extracellular vesicle;nucleus;rhoptry;symbiont-containing vacuole	host cell surface binding;protein binding	entry into host cell	null	MCODE1
PF3D7_1307500	PF3D7_1307500.1	conserved Plasmodium protein, unknown function	Previous IDs: PF13_0039	PF3D7_1307500	null	cytoplasm	null	null	null	null	null	null	MCODE1
PF3D7_1307900	PF3D7_1307900.1	tripartite motif protein, putative	Previous IDs: MAL13P1.37	PF3D7_1307900	null	cytoplasm;intracellular	ligase activity;zinc ion binding	null	null	null	null	null	MCODE1
PF3D7_1308000	PF3D7_1308000.1	conserved Plasmodium membrane protein, unknown function	Previous IDs: MAL13P1.38	PF3D7_1308000	null	integral component of membrane;plasma membrane	peptidase activity;serine-type endopeptidase activity	proteolysis	null	null	null	null	MCODE1
PF3D7_1318000	PF3D7_1318000.1	conserved protein, unknown function	Previous IDs: MAL13P1.94	PF3D7_1318000	null	null	null	null	integral component of membrane	null	null	null	MCODE1
PF3D7_1320700	PF3D7_1320700.1	conserved Plasmodium protein, unknown function	Previous IDs: PF13_0120	PF3D7_1320700	null	cytoplasm;myosin complex	ATP binding;actin binding;calmodulin binding;motor activity	null	null	null	null	null	MCODE1
PF3D7_1321500	PF3D7_1321500.1	3',5'-cyclic nucleotide phosphodiesterase beta, unspecified product	Previous IDs: MAL13P1.118;PF3D7_1321500.1;PF3D7_1321500.2	PF3D7_1321500	PDEbeta	null	3',5'-cyclic-nucleotide phosphodiesterase activity;phosphoric diester hydrolase activity	signal transduction	apical part of cell;endoplasmic reticulum;plasma membrane	3',5'-cyclic-AMP phosphodiesterase activity;3',5'-cyclic-GMP phosphodiesterase activity	cAMP metabolic process;cGMP metabolic process;entry into host cell	3.1.4.17 (3',5'-cyclic-nucleotide phosphodiesterase)	MCODE1
PF3D7_1321500	PF3D7_1321500.2	3',5'-cyclic nucleotide phosphodiesterase beta, unspecified product	Previous IDs: MAL13P1.118;PF3D7_1321500.1;PF3D7_1321500.2	PF3D7_1321500	PDEbeta	null	3',5'-cyclic-nucleotide phosphodiesterase activity	signal transduction	null	null	null	3.1.4.17 (3',5'-cyclic-nucleotide phosphodiesterase)	MCODE1
PF3D7_1323700	PF3D7_1323700.1	glideosome associated protein with multiple membrane spans 1	Previous IDs: MAL13P1.130	PF3D7_1323700	GAPM1	null	null	null	actomyosin, actin portion;cell surface;inner membrane pellicle complex	protein binding	null	null	MCODE1
PF3D7_1327500	PF3D7_1327500.1	conserved protein, unknown function	Previous IDs: MAL13P1.152	PF3D7_1327500	null	null	null	null	cytosol	null	null	null	MCODE1
PF3D7_1342600	PF3D7_1342600.1	myosin A	Previous IDs: PF13_0233	PF3D7_1342600	MyoA	myosin complex	ATP binding;motor activity	null	cell periphery;cell surface;cytosol;inner membrane pellicle complex;myosin complex;nucleus;pellicle;perinuclear region of cytoplasm;plasma membrane	ATP binding;actin binding;protein binding	null	null	MCODE1
PF3D7_1343800	PF3D7_1343800.1	conserved Plasmodium protein, unknown function	Previous IDs: MAL13P1.380	PF3D7_1343800	null	null	null	null	null	null	null	null	MCODE1
PF3D7_1351700	PF3D7_1351700.1	inner membrane complex protein 1f, putative	Previous IDs: MAL13P1.260	PF3D7_1351700	IMC1f	null	transferase activity	null	inner membrane pellicle complex	null	null	null	MCODE1
PF3D7_1356100	PF3D7_1356100.1	conserved Plasmodium protein, unknown function	Previous IDs: PF13_0299	PF3D7_1356100	null	null	null	null	null	null	null	null	MCODE1
PF3D7_1356800	PF3D7_1356800.1	serine/threonine protein kinase, putative	Previous IDs: MAL13P1.278	PF3D7_1356800	ARK3	null	ATP binding;protein kinase activity	protein phosphorylation	cAMP-dependent protein kinase complex;nucleus	protein binding;protein serine/threonine kinase activity	protein phosphorylation	2.7.11.1 (Non-specific serine/threonine protein kinase)	MCODE1
PF3D7_1358400	PF3D7_1358400.1	conserved Plasmodium protein, unknown function	Previous IDs: MAL13P1.287	PF3D7_1358400	null	integral component of membrane;plasma membrane	null	null	null	null	null	null	MCODE1
PF3D7_1359700	PF3D7_1359700.1	conserved Plasmodium protein, unknown function	Previous IDs: MAL13P1.296	PF3D7_1359700	null	extracellular region;membrane	hydrolase activity	null	null	null	null	null	MCODE1
PF3D7_1361800	PF3D7_1361800.1	glideosome-associated connector	Previous IDs: MAL13P1.308	PF3D7_1361800	GAC	null	binding;protein binding	null	apical part of cell;cell surface;cytoplasm;cytosol;nucleus	actin filament binding	cell gliding;entry into host cell	null	MCODE1
PF3D7_1401600	PF3D7_1401600.1	Plasmodium exported protein (PHISTb), unknown function	Previous IDs: PF14_0018	PF3D7_1401600	null	cytoplasm	null	null	host cell	null	null	null	MCODE1
PF3D7_1409400	PF3D7_1409400.1	conserved protein, unknown function	Previous IDs: PF14_0091;PF14_0092	PF3D7_1409400	null	null	null	null	cell surface;integral component of membrane	null	null	null	MCODE1
PF3D7_1410400	PF3D7_1410400.1	rhoptry-associated protein 1	Previous IDs: PF14_0102	PF3D7_1410400	RAP1	null	null	null	extracellular vesicle;food vacuole;nucleus;rhoptry;symbiont-containing vacuole	protein binding	null	null	MCODE1
PF3D7_1417400	PF3D7_1417400.1	rap guanine nucleotide exchange factor, putative, pseudogene	Previous IDs: PF14_0172;PF14_0173	PF3D7_1417400	EPAC	null	null	null	null	null	null	null	MCODE1
PF3D7_1423300	PF3D7_1423300.1	serine/threonine protein phosphatase 7	Previous IDs: PF14_0224	PF3D7_1423300	PP7	null	calcium ion binding;hydrolase activity;protein binding	null	cytoplasm;nucleus	protein serine/threonine phosphatase activity	protein dephosphorylation	3.1.3.16 (Protein-serine/threonine phosphatase)	MCODE1
PF3D7_1432200	PF3D7_1432200.1	conserved Plasmodium protein, unknown function	Previous IDs: PF14_0302;PF14_0303	PF3D7_1432200	null	cytoplasm	null	null	null	null	null	null	MCODE1
PF3D7_1432400	PF3D7_1432400.1	leucine-rich repeat protein	Previous IDs: PF14_0303;PF14_0305;PF14_0306;PF14_0785	PF3D7_1432400	LRR5	null	protein binding	null	null	null	null	null	MCODE1
PF3D7_1436200	PF3D7_1436200.1	conserved Plasmodium protein, unknown function	Previous IDs: PF14_0343	PF3D7_1436200	null	null	null	null	null	null	null	null	MCODE1
PF3D7_1436600	PF3D7_1436600.1	cGMP-dependent protein kinase	Previous IDs: PF14_0346	PF3D7_1436600	PKG	null	ATP binding;cGMP-dependent protein kinase activity;protein kinase activity;protein serine/threonine kinase activity	protein phosphorylation	cytoplasm;endoplasmic reticulum;extrinsic component of membrane	cGMP-dependent protein kinase activity;protein binding	entry into host cell;exit from host;protein phosphorylation;response to drug	2.7.11.12 (cGMP-dependent protein kinase)	MCODE1
PF3D7_1449100	PF3D7_1449100.1	CLASP domain-containing protein, putative	Previous IDs: PF14_0468	PF3D7_1449100	null	centrosome;cytoplasm;cytoskeleton;microtubule;spindle	binding	cell cycle;cell division	null	null	null	null	MCODE1
PF3D7_1452000	PF3D7_1452000.1	rhoptry neck protein 2	Previous IDs: PF14_0495	PF3D7_1452000	RON2	membrane	null	null	cell surface;rhoptry neck	protein binding	null	null	MCODE1
PF3D7_1455300	PF3D7_1455300.1	conserved protein, unknown function	Previous IDs: PF14_0527	PF3D7_1455300	null	nucleus	DNA binding;flap endonuclease activity;single-stranded DNA 5'-3' exodeoxyribonuclease activity	DNA recombination;cellular response to DNA damage stimulus;mismatch repair	null	null	null	null	MCODE1
PF3D7_1460600	PF3D7_1460600.1	inner membrane complex sub-compartment protein 3	Previous IDs: PF14_0578	PF3D7_1460600	ISP3	null	null	null	cell periphery;inner membrane pellicle complex	null	null	null	MCODE1
PF3D7_1461400	PF3D7_1461400.1	MORN repeat protein, putative	Previous IDs: PF14_0586	PF3D7_1461400	null	null	null	null	null	null	null	null	MCODE1
PF3D7_1467900	PF3D7_1467900.1	rab GTPase activator, putative	Previous IDs: PF14_0647	PF3D7_1467900	null	null	null	null	null	null	null	null	MCODE1
PF3D7_1468400	PF3D7_1468400.1	zinc finger protein, putative	Previous IDs: PF14_0652	PF3D7_1468400	D13	cytoplasm	metal ion binding;nucleic acid binding;zinc ion binding	null	null	null	null	null	MCODE1
PF3D7_1471400	PF3D7_1471400.1	diacylglycerol kinase, putative	Previous IDs: PF14_0681	PF3D7_1471400	null	null	diacylglycerol kinase activity;kinase activity	protein kinase C-activating G protein-coupled receptor signaling pathway	null	null	null	2.7.1.107 (Diacylglycerol kinase (ATP))	MCODE1
PF3D7_0212300	PF3D7_0212300.1	peptide chain release factor subunit 1, putative	Previous IDs: PF02_0115;PFB0550w	PF3D7_0212300	null	cytoplasm	translation release factor activity	translational termination	nucleus;translation release factor complex	translation release factor activity	null	3.1.1.29 (Aminoacyl-tRNA hydrolase)	MCODE2
PF3D7_0219200	PF3D7_0219200.1	40S ribosomal protein S30	Previous IDs: PF02_0179;PFB0885w	PF3D7_0219200	null	intracellular;ribosome	structural constituent of ribosome	translation	cytosolic small ribosomal subunit	structural constituent of ribosome	translation	null	MCODE2
PF3D7_0305600	PF3D7_0305600.1	DNA-(apurinic or apyrimidinic site) lyase, putative	Previous IDs: MAL3P2.19;PFC0250c	PF3D7_0305600	null	null	nuclease activity	DNA repair	nucleus	DNA-(apurinic or apyrimidinic site) endonuclease activity	null	4.2.99.18 (DNA-(apurinic or apyrimidinic site) lyase)	MCODE2
PF3D7_0306800	PF3D7_0306800.1	T-complex protein 1 subunit beta	Previous IDs: MAL3P2.26;PFC0285c	PF3D7_0306800	CCT2	null	ATP binding;unfolded protein binding	protein folding	chaperonin-containing T-complex;cytosol;nucleus	unfolded protein binding	protein folding	null	MCODE2
PF3D7_0307100	PF3D7_0307100.1	40S ribosomal protein S12, putative	Previous IDs: MAL3P2.28;PFC0295c	PF3D7_0307100	RPS12	intracellular;ribosome	null	translation	cytosolic small ribosomal subunit;nucleus	structural constituent of ribosome	null	null	MCODE2
PF3D7_0307200	PF3D7_0307200.1	60S ribosomal protein L7, putative	Previous IDs: MAL3P2.29;PFC0300c	PF3D7_0307200	null	null	null	null	cytosolic large ribosomal subunit;nucleus	structural constituent of ribosome	translation	null	MCODE2
PF3D7_0308200	PF3D7_0308200.1	T-complex protein 1 subunit eta	Previous IDs: MAL3P3.6;PFC0350c	PF3D7_0308200	CCT7	null	ATP binding;unfolded protein binding	protein folding	chaperonin-containing T-complex;cytosol;nucleus	unfolded protein binding	protein folding	null	MCODE2
PF3D7_0309600	PF3D7_0309600.1	60S acidic ribosomal protein P2	Previous IDs: MAL3P3.19;PFC0400w	PF3D7_0309600	PfP2	null	null	null	cell surface;cytosolic large ribosomal subunit;host cell surface;large ribosomal subunit;nucleus	null	entry into host cell;protein tetramerization;translational elongation	null	MCODE2
PF3D7_0319600	PF3D7_0319600.1	elongation factor 1-delta, putative	Previous IDs: MAL3P7.3;PFC0870w	PF3D7_0319600	EF-1delta	null	translation elongation factor activity	translational elongation	eukaryotic translation elongation factor 1 complex;nucleus	translation elongation factor activity	translational elongation	null	MCODE2
PF3D7_0322900	PF3D7_0322900.1	40S ribosomal protein S3A, putative	Previous IDs: MAL3P7.35;PFC1020c	PF3D7_0322900	RPS3A	ribosome	structural constituent of ribosome	translation	cytosolic small ribosomal subunit;extracellular vesicle;nucleus	structural constituent of ribosome	translation	null	MCODE2
PF3D7_0422400	PF3D7_0422400.1	40S ribosomal protein S19	Previous IDs: MAL4P1.206;PFD1055w	PF3D7_0422400	RPS19	intracellular;ribosome	structural constituent of ribosome	translation	cytosolic small ribosomal subunit;extracellular vesicle;nucleus	structural constituent of ribosome	translation	null	MCODE2
PF3D7_0507100	PF3D7_0507100.1	60S ribosomal protein L4	Previous IDs: MAL5P1.72;PFE0350c	PF3D7_0507100	RPL4	ribosome	structural constituent of ribosome	translation	cytosolic large ribosomal subunit;nucleus	structural constituent of ribosome	translation	null	MCODE2
PF3D7_0516200	PF3D7_0516200.1	40S ribosomal protein S11	Previous IDs: MAL5P1.162;PFE0810c	PF3D7_0516200	RPS11	ribosome	structural constituent of ribosome	translation	cytosolic small ribosomal subunit;extracellular vesicle;nucleus	RNA binding	translation	null	MCODE2
PF3D7_0516900	PF3D7_0516900.1	60S ribosomal protein L2	Previous IDs: MAL5P1.169;PFE0845c	PF3D7_0516900	RPL2	intracellular;ribosome	structural constituent of ribosome	translation	cytosolic large ribosomal subunit;nucleus	structural constituent of ribosome	translation	null	MCODE2
PF3D7_0517700	PF3D7_0517700.1	eukaryotic translation initiation factor 3 subunit B, putative	Previous IDs: MAL5P1.177;PFE0885w	PF3D7_0517700	EIF3B	eukaryotic translation initiation factor 3 complex	RNA binding;nucleic acid binding;translation initiation factor activity;translation initiation factor binding	translational initiation	nucleus	null	null	null	MCODE2
PF3D7_0520000	PF3D7_0520000.1	40S ribosomal protein S9, putative	Previous IDs: MAL5P1.201;PFE1005w	PF3D7_0520000	RPS9	intracellular;small ribosomal subunit	RNA binding;rRNA binding;structural constituent of ribosome	translation	nucleus;small-subunit processome	structural constituent of ribosome	null	null	MCODE2
PF3D7_0614500	PF3D7_0614500.1	60S ribosomal protein L19	Previous IDs: 2270.t00035;MAL6P1.281;PFF0700c	PF3D7_0614500	RPL19	intracellular;ribosome	structural constituent of ribosome	translation	cytosolic large ribosomal subunit;nucleus	structural constituent of ribosome	translation	null	MCODE2
PF3D7_0621800	PF3D7_0621800.1	nascent polypeptide-associated complex subunit alpha, putative	Previous IDs: 2270.t00108;MAL6P1.210;PFF1050w	PF3D7_0621800	null	nascent polypeptide-associated complex	null	null	nascent polypeptide-associated complex;nucleus	null	'de novo' cotranslational protein folding	null	MCODE2
PF3D7_0708800	PF3D7_0708800.1	heat shock protein 110	Previous IDs: PF07_0033	PF3D7_0708800	HSP110c	null	null	null	cytoplasm;inner membrane pellicle complex;nucleus	ATPase activity;protein binding	protein folding;response to heat	null	MCODE2
PF3D7_0728000	PF3D7_0728000.1	eukaryotic translation initiation factor 2 subunit alpha	Previous IDs: PF07_0117	PF3D7_0728000	eIF2alpha	null	RNA binding;nucleic acid binding;translation initiation factor activity	null	eukaryotic translation initiation factor 2 complex;nucleus	translation initiation factor activity	translational initiation	null	MCODE2
PF3D7_0813900	PF3D7_0813900.1	40S ribosomal protein S16, putative	Previous IDs: PF08_0076	PF3D7_0813900	RPS16	ribosome	structural constituent of ribosome	translation	nucleus	structural constituent of ribosome	translation	null	MCODE2
PF3D7_0814000	PF3D7_0814000.1	60S ribosomal protein L13-2, putative	Previous IDs: PF08_0075	PF3D7_0814000	null	intracellular;ribosome	structural constituent of ribosome	translation	cytosolic large ribosomal subunit;nucleus	structural constituent of ribosome	translation	null	MCODE2
PF3D7_0815600	PF3D7_0815600.1	eukaryotic translation initiation factor 3 subunit G, putative	Previous IDs: MAL8P1.83	PF3D7_0815600	EIF3G	null	nucleic acid binding	null	nucleus	mRNA binding;translation initiation factor activity	translational initiation	null	MCODE2
PF3D7_0818900	PF3D7_0818900.1	heat shock protein 70	Previous IDs: PF08_0054	PF3D7_0818900	HSP70	null	null	null	cell surface;cytoplasm;extracellular vesicle;food vacuole;nucleus	ATPase activity;heat shock protein binding;protein binding	response to heat;response to unfolded protein	null	MCODE2
PF3D7_0821700	PF3D7_0821700.1	60S ribosomal protein L22, putative	Previous IDs: PF08_0039	PF3D7_0821700	null	intracellular;ribosome	structural constituent of ribosome	translation	cytosolic large ribosomal subunit;nucleus	structural constituent of ribosome	cytoplasmic translation	null	MCODE2
PF3D7_0826700	PF3D7_0826700.1	receptor for activated c kinase	Previous IDs: PF08_0019	PF3D7_0826700	RACK1	null	protein binding	null	cytoplasm;cytosol;extracellular vesicle;nucleus	null	regulation of cell division	null	MCODE2
PF3D7_0918300	PF3D7_0918300.1	eukaryotic translation initiation factor 3 subunit F, putative	Previous IDs: PFI0895c	PF3D7_0918300	EIF3F	null	protein binding	null	eukaryotic translation initiation factor 3 complex;nucleus	translation initiation factor activity	translational initiation	null	MCODE2
PF3D7_0922100	PF3D7_0922100.1	ubiquitin-like protein, putative	Previous IDs: PFI1085w	PF3D7_0922100	null	null	protein binding	null	null	null	null	null	MCODE2
PF3D7_1003800	PF3D7_1003800.1	U5 small nuclear ribonucleoprotein component, putative	Previous IDs: PF10_0041	PF3D7_1003800	EFTUD2	null	GTP binding;GTPase activity	null	U4/U6 x U5 tri-snRNP complex	RNA binding	mRNA splicing, via spliceosome	null	MCODE2
PF3D7_1004000	PF3D7_1004000.1	60S ribosomal protein L13, putative	Previous IDs: PF10_0043	PF3D7_1004000	null	large ribosomal subunit;ribosome	structural constituent of ribosome	translation	cytosolic large ribosomal subunit;nucleus	structural constituent of ribosome	translation	null	MCODE2
PF3D7_1007900	PF3D7_1007900.1	eukaryotic translation initiation factor 3 subunit D, putative	Previous IDs: PF10_0077	PF3D7_1007900	EIF3D	cytoplasm;eukaryotic translation initiation factor 3 complex	translation initiation factor activity	null	eukaryotic translation initiation factor 3 complex;nucleus	translation initiation factor activity	translational initiation	null	MCODE2
PF3D7_1011700	PF3D7_1011700.1	DNA repair protein RAD23, putative	Previous IDs: PF10_0114	PF3D7_1011700	RAD23	nucleus	damaged DNA binding;protein binding	nucleotide-excision repair;proteasome-mediated ubiquitin-dependent protein catabolic process	null	damaged DNA binding	nucleotide-excision repair	null	MCODE2
PF3D7_1015900	PF3D7_1015900.1	enolase	Previous IDs: PF10_0155	PF3D7_1015900	ENO	phosphopyruvate hydratase complex	magnesium ion binding;phosphopyruvate hydratase activity	glycolytic process	cell surface;cytoplasm;cytoskeleton;food vacuole;nucleus;plasma membrane	phosphopyruvate hydratase activity;protein binding	activation of immune response;autophagosome assembly;gluconeogenesis;glycolytic process;transcription, DNA-templated	4.2.1.11 (Phosphopyruvate hydratase)	MCODE2
PF3D7_1027300	PF3D7_1027300.1	peroxiredoxin	Previous IDs: PF10_0268	PF3D7_1027300	nPrx	null	antioxidant activity;oxidoreductase activity	oxidation-reduction process	nucleus	oxidoreductase activity	entry into host cell	1.11.1.15 (Peroxiredoxin)	MCODE2
PF3D7_1027800	PF3D7_1027800.1	60S ribosomal protein L3	Previous IDs: PF10_0272	PF3D7_1027800	RPL3	intracellular;ribosome	structural constituent of ribosome	translation	cytosolic large ribosomal subunit;intracellular;nucleus	structural constituent of ribosome	translation	null	MCODE2
PF3D7_1033900	PF3D7_1033900.1	ubiquitin-conjugating enzyme E2, putative	Previous IDs: PF10_0330	PF3D7_1033900	null	null	null	null	null	ubiquitin-protein transferase activity	ubiquitin-dependent protein catabolic process	2.3.2.23 (E2 ubiquitin-conjugating enzyme)	MCODE2
PF3D7_1118500	PF3D7_1118500.1	nucleolar protein 56, putative	Previous IDs: PF11_0191	PF3D7_1118500	NOP56	null	null	null	box C/D snoRNP complex;nucleus;small-subunit processome	null	rRNA processing	null	MCODE2
PF3D7_1123400	PF3D7_1123400.1	translation elongation factor EF-1, subunit alpha, putative	Previous IDs: PF11_0245	PF3D7_1123400	null	null	GTP binding;GTPase activity	null	eukaryotic translation elongation factor 1 complex	GTP binding;translation elongation factor activity	translational elongation	null	MCODE2
PF3D7_1126200	PF3D7_1126200.1	40S ribosomal protein S18, putative	Previous IDs: PF11_0272	PF3D7_1126200	RPS18	intracellular;ribosome	RNA binding;nucleic acid binding;structural constituent of ribosome	translation	nucleus;small ribosomal subunit	structural constituent of ribosome	translation	null	MCODE2
PF3D7_1130200	PF3D7_1130200.1	60S ribosomal protein P0	Previous IDs: PF11_0313	PF3D7_1130200	PfP0	intracellular	null	ribosome biogenesis	extracellular vesicle;intracellular;nucleus	null	null	null	MCODE2
PF3D7_1143400	PF3D7_1143400.1	translation initiation factor eIF-1A, putative	Previous IDs: PF11_0447	PF3D7_1143400	null	null	RNA binding;translation initiation factor activity	translational initiation	eukaryotic 43S preinitiation complex	translation initiation factor activity	translational initiation	null	MCODE2
PF3D7_1204300	PF3D7_1204300.1	eukaryotic translation initiation factor 5A	Previous IDs: 2277.t00042;MAL12P1.42;PFL0210c	PF3D7_1204300	EIF5A	null	RNA binding;ribosome binding;translation elongation factor activity	positive regulation of translational elongation;positive regulation of translational termination;translational frameshifting	nucleus	translation initiation factor activity	translational initiation	null	MCODE2
PF3D7_1206200	PF3D7_1206200.1	eukaryotic translation initiation factor 3 subunit C, putative	Previous IDs: 2277.t00063;MAL12P1.62;PFL0310c	PF3D7_1206200	EIF3C	eukaryotic translation initiation factor 3 complex	translation initiation factor activity;translation initiation factor binding	translational initiation	eukaryotic translation initiation factor 3 complex;nucleus	mRNA binding;translation initiation factor activity	null	null	MCODE2
PF3D7_1209300	PF3D7_1209300.1	telomere repeat-binding zinc finger protein	Previous IDs: 2277.t00094;MAL12P1.93;PFL0465c	PF3D7_1209300	TRZ	null	nucleic acid binding	null	chromosome, telomeric region;nuclear periphery	5S rDNA binding;double-stranded telomeric DNA binding;histone-lysine N-methyltransferase activity	histone lysine methylation;negative regulation of telomere maintenance via telomere lengthening;pathogenesis	null	MCODE2
PF3D7_1220300	PF3D7_1220300.1	cell cycle associated protein, putative	Previous IDs: 2277.t00195;MAL12P1.195;PFL0975w	PF3D7_1220300	null	cytoplasm;nucleus	calmodulin binding;protein binding	cell cycle;cell division	null	null	null	null	MCODE2
PF3D7_1227600	PF3D7_1227600.1	conserved Plasmodium protein, unknown function	Previous IDs: 2277.t00267;MAL12P1.267;PFL1335w	PF3D7_1227600	null	null	null	null	null	null	null	null	MCODE2
PF3D7_1245400	PF3D7_1245400.1	50S ribosomal protein L3, mitochondrial, putative	Previous IDs: 2277.t00436;MAL12P1.434;PFL2180w	PF3D7_1245400	null	intracellular;ribosome	structural constituent of ribosome	translation	mitochondrial large ribosomal subunit	structural constituent of ribosome	translation	null	MCODE2
PF3D7_1308300	PF3D7_1308300.1	40S ribosomal protein S27	Previous IDs: PF13_0045	PF3D7_1308300	RPS27	intracellular;ribosome	structural constituent of ribosome	translation	cytosolic small ribosomal subunit;nucleus	structural constituent of ribosome	translation	null	MCODE2
PF3D7_1309100	PF3D7_1309100.1	60S ribosomal protein L24, putative	Previous IDs: PF13_0049	PF3D7_1309100	null	null	null	null	cytosolic large ribosomal subunit;nucleus	structural constituent of ribosome	translation	null	MCODE2
PF3D7_1317800	PF3D7_1317800.1	40S ribosomal protein S19	Previous IDs: MAL13P1.92	PF3D7_1317800	RPS19	ribosome;small ribosomal subunit	RNA binding;structural constituent of ribosome	translation	cytosolic small ribosomal subunit;nucleus	structural constituent of ribosome	translation	null	MCODE2
PF3D7_1338300	PF3D7_1338300.1	elongation factor 1-gamma, putative	Previous IDs: PF13_0214	PF3D7_1338300	EF-1gamma	null	protein binding;translation elongation factor activity	translational elongation	eukaryotic translation elongation factor 1 complex;nucleus	glutathione transferase activity;translation elongation factor activity	translational elongation	null	MCODE2
PF3D7_1342000	PF3D7_1342000.1	40S ribosomal protein S6	Previous IDs: PF13_0228	PF3D7_1342000	null	intracellular;ribosome	structural constituent of ribosome	translation	cytosolic small ribosomal subunit;nucleus	structural constituent of ribosome	translation	null	MCODE2
PF3D7_1349200	PF3D7_1349200.1	glutamate--tRNA ligase, putative	Previous IDs: PF13_0257	PF3D7_1349200	null	cytoplasm	ATP binding;aminoacyl-tRNA ligase activity;glutamate-tRNA ligase activity;nucleotide binding	glutamyl-tRNA aminoacylation;tRNA aminoacylation;tRNA aminoacylation for protein translation;translation	nucleus	ATP binding;glutamate-tRNA ligase activity	glutamyl-tRNA aminoacylation	6.1.1.17 (Glutamate--tRNA ligase)	MCODE2
PF3D7_1351400	PF3D7_1351400.1	60S ribosomal protein L17, putative	Previous IDs: PF13_0268	PF3D7_1351400	null	large ribosomal subunit;ribosome	structural constituent of ribosome	translation	cytosolic large ribosomal subunit;nucleus	structural constituent of ribosome	null	null	MCODE2
PF3D7_1357000	PF3D7_1357000.1	elongation factor 1-alpha	Previous IDs: PF13_0304	PF3D7_1357000	null	cytoplasm	GTP binding;GTPase activity;translation elongation factor activity	translational elongation	infected host cell surface knob;nucleus	null	null	null	MCODE2
PF3D7_1358800	PF3D7_1358800.1	40S ribosomal protein S15	Previous IDs: PF13_0316	PF3D7_1358800	RPS15	intracellular;ribosome	structural constituent of ribosome	translation	cytosolic small ribosomal subunit;nucleus	structural constituent of ribosome	translation	null	MCODE2
PF3D7_1365900	PF3D7_1365900.1	ubiquitin-60S ribosomal protein L40	Previous IDs: PF13_0346	PF3D7_1365900	null	ribosome	protein binding;structural constituent of ribosome	translation	cytosolic large ribosomal subunit;nucleus	protein tag;structural constituent of ribosome	cellular protein modification process;translation;ubiquitin-dependent protein catabolic process	null	MCODE2
PF3D7_1368200	PF3D7_1368200.1	ABC transporter E family member 1, putative	Previous IDs: MAL13P1.344	PF3D7_1368200	ABCE1	null	ATP binding;ATPase activity	null	nucleus	null	null	null	MCODE2
PF3D7_1407100	PF3D7_1407100.1	rRNA 2'-O-methyltransferase fibrillarin, putative	Previous IDs: PF14_0068	PF3D7_1407100	NOP1	null	RNA binding;methyltransferase activity	rRNA processing	nucleolus;nucleus;small nucleolar ribonucleoprotein complex	null	rRNA processing	null	MCODE2
PF3D7_1408600	PF3D7_1408600.1	40S ribosomal protein S8e, putative	Previous IDs: PF14_0083	PF3D7_1408600	null	intracellular;mitochondrion;ribosome	structural constituent of ribosome	translation	cytosolic small ribosomal subunit;nucleus	structural constituent of ribosome	translation	null	MCODE2
PF3D7_1414300	PF3D7_1414300.1	60S ribosomal protein L10, putative	Previous IDs: PF14_0141	PF3D7_1414300	null	intracellular;ribosome	structural constituent of ribosome	translation	cytosolic large ribosomal subunit;nucleus	structural constituent of ribosome	translation	null	MCODE2
PF3D7_1419700	PF3D7_1419700.1	conserved Plasmodium protein, unknown function	Previous IDs: PF14_0191	PF3D7_1419700	null	cytoplasm	null	null	nucleus	mRNA binding	null	null	MCODE2
PF3D7_1426100	PF3D7_1426100.1	transcription factor BTF3, putative	Previous IDs: PF14_0241	PF3D7_1426100	BTF3	null	null	null	nascent polypeptide-associated complex;nucleus;transcription factor complex	null	null	null	MCODE2
PF3D7_1428300	PF3D7_1428300.1	proliferation-associated protein 2g4, putative	Previous IDs: PF14_0261	PF3D7_1428300	null	null	null	null	nucleus	metalloexopeptidase activity	cell cycle arrest;cell proliferation	null	MCODE2
PF3D7_1441200	PF3D7_1441200.1	60S ribosomal protein L1, putative	Previous IDs: PF14_0391	PF3D7_1441200	null	large ribosomal subunit	RNA binding;structural constituent of ribosome	translation	cytosolic large ribosomal subunit;intracellular;nucleus	structural constituent of ribosome	translation	null	MCODE2
PF3D7_1451100	PF3D7_1451100.1	elongation factor 2	Previous IDs: PF14_0486	PF3D7_1451100	eEF2	null	GTP binding;GTPase activity	null	nucleus	GTP binding;translation elongation factor activity	response to drug;translational elongation	null	MCODE2
PF3D7_1460700	PF3D7_1460700.1	60S ribosomal protein L27	Previous IDs: PF14_0579	PF3D7_1460700	RPL27	intracellular;ribosome	structural constituent of ribosome	translation	cytosolic large ribosomal subunit;nucleus	structural constituent of ribosome	translation	null	MCODE2
PF3D7_1465900	PF3D7_1465900.1	40S ribosomal protein S3	Previous IDs: PF14_0627	PF3D7_1465900	null	ribosome;small ribosomal subunit	RNA binding;structural constituent of ribosome	translation	cytosolic small ribosomal subunit;extracellular vesicle;nucleus	structural constituent of ribosome	translation	null	MCODE2
PF3D7_1468700	PF3D7_1468700.1	eukaryotic initiation factor 4A	Previous IDs: PF14_0655	PF3D7_1468700	eIF4A	null	ATP binding;nucleic acid binding	null	cytoplasm;eukaryotic translation initiation factor 4F complex;extracellular vesicle;food vacuole;nucleus	3'-5' DNA/RNA helicase activity;ATP-dependent helicase activity;ATPase activity;RNA cap binding;mRNA binding;translation initiation factor activity	regulation of translational initiation	3.6.4.12 (DNA helicase)	MCODE2
PF3D7_0308900	PF3D7_0308900.1	splicing factor 3B subunit 1, putative	Previous IDs: MAL3P3.10;PFC0375c	PF3D7_0308900	SF3B1	null	binding	null	U2 snRNP	RNA binding	mRNA splicing, via spliceosome	null	MCODE3
PF3D7_0318200	PF3D7_0318200.1	DNA-directed RNA polymerase II subunit RPB1	Previous IDs: MAL3P6.20;PFC0805w	PF3D7_0318200	RPB1	RNA polymerase II, core complex	DNA binding;DNA-directed 5'-3' RNA polymerase activity	transcription by RNA polymerase II;transcription, DNA-templated	null	DNA-directed 5'-3' RNA polymerase activity;protein binding	transcription by RNA polymerase II	2.7.7.6 (DNA-directed RNA polymerase)	MCODE3
PF3D7_0405400	PF3D7_0405400.1	pre-mRNA-processing-splicing factor 8, putative	Previous IDs: MAL4P1.52;PFD0260w;PFD0265w	PF3D7_0405400	PRPF8	null	RNA binding;U5 snRNA binding;U6 snRNA binding	mRNA splicing, via spliceosome	apicoplast	null	RNA splicing;RNA splicing, via transesterification reactions	null	MCODE3
PF3D7_0422500	PF3D7_0422500.1	pre-mRNA-splicing helicase BRR2, putative	Previous IDs: MAL4P1.207;PFD1060w	PF3D7_0422500	BRR2	null	ATP binding;nucleic acid binding	null	spliceosomal complex	ATP-dependent RNA helicase activity	RNA splicing, via transesterification reactions	3.6.4.13 (RNA helicase)	MCODE3
PF3D7_0503300	PF3D7_0503300.1	serine/arginine-rich splicing factor 12	Previous IDs: MAL5P1.33;PFE0160c	PF3D7_0503300	SRSF12	null	nucleic acid binding	null	nucleus;spliceosomal complex	nucleic acid binding	RNA splicing	null	MCODE3
PF3D7_0509400	PF3D7_0509400.1	RNA polymerase I	Previous IDs: MAL5P1.95;PFE0465c	PF3D7_0509400	RNAPI	null	DNA binding;DNA-directed 5'-3' RNA polymerase activity	transcription, DNA-templated	RNA polymerase I complex;nucleolus	DNA-directed 5'-3' RNA polymerase activity	transcription by RNA polymerase I	2.7.7.6 (DNA-directed RNA polymerase)	MCODE3
PF3D7_0518500	PF3D7_0518500.1	ATP-dependent RNA helicase DDX23, putative	Previous IDs: MAL5P1.185;PFE0925c	PF3D7_0518500	DDX23	null	ATP binding;nucleic acid binding	null	null	null	null	3.6.4.13 (RNA helicase)	MCODE3
PF3D7_0528700	PF3D7_0528700.1	peptidyl-prolyl cis-trans isomerase	Previous IDs: MAL5P1.284;PFE1430c	PF3D7_0528700	CYP23	null	peptidyl-prolyl cis-trans isomerase activity	protein peptidyl-prolyl isomerization	null	cyclosporin A binding	protein folding	5.2.1.8 (Peptidylprolyl isomerase)	MCODE3
PF3D7_0622800	PF3D7_0622800.1	leucine--tRNA ligase, putative	Previous IDs: 2270.t00116;MAL6P1.201;PFF1095w	PF3D7_0622800	null	null	ATP binding;aminoacyl-tRNA editing activity;aminoacyl-tRNA ligase activity;nucleotide binding	tRNA aminoacylation for protein translation	cytoplasm	leucine-tRNA ligase activity	leucyl-tRNA aminoacylation	6.1.1.4 (Leucine--tRNA ligase)	MCODE3
PF3D7_0627500	PF3D7_0627500.1	protein DJ-1	Previous IDs: 2270.t00162;MAL6P1.153;PFF1335c	PF3D7_0627500	DJ1	null	null	null	cell surface;cytosol	peptidase activity;protein deglycase activity	protein deglycation;protein folding	2.7.1.50 (Hydroxyethylthiazole kinase)	MCODE3
PF3D7_0716000	PF3D7_0716000.1	RNA-binding protein, putative	Previous IDs: PF07_0066	PF3D7_0716000	null	nucleus	RNA binding;nucleic acid binding;nucleotide binding	mRNA processing	null	null	null	null	MCODE3
PF3D7_0802300	PF3D7_0802300.1	periodic tryptophan protein 2, putative	Previous IDs: PF08_0130	PF3D7_0802300	PWP2	null	protein binding	null	nucleolus;small-subunit processome	null	null	null	MCODE3
PF3D7_0812500	PF3D7_0812500.1	RNA-binding protein, putative	Previous IDs: PF08_0086	PF3D7_0812500	null	null	nucleic acid binding	null	null	null	null	null	MCODE3
PF3D7_0822800	PF3D7_0822800.1	U5 small nuclear ribonucleoprotein 40 kDa protein, putative	Previous IDs: MAL8P1.43	PF3D7_0822800	SNRNP40	null	protein binding	null	catalytic step 2 spliceosome;small nucleolar ribonucleoprotein complex	RNA binding	RNA splicing, via transesterification reactions	null	MCODE3
PF3D7_0908600	PF3D7_0908600.1	ribosomal RNA methyltransferase, putative	Previous IDs: PFI0415c	PF3D7_0908600	null	null	methyltransferase activity	methylation	null	null	null	2.1.1.205 (tRNA (cytidine(32)/guanosine(34)-2'-O)-methyltransferase);2.1.1.56 (mRNA (guanine-N(7)-)-methyltransferase)	MCODE3
PF3D7_0917900	PF3D7_0917900.1	heat shock protein 70	Previous IDs: PFI0875w	PF3D7_0917900	BIP	null	null	null	cell surface;endoplasmic reticulum;extracellular vesicle;food vacuole;nucleus	null	response to drug	null	MCODE3
PF3D7_0920800	PF3D7_0920800.1	inosine-5'-monophosphate dehydrogenase	Previous IDs: PFI1020c	PF3D7_0920800	IMPDH	null	IMP dehydrogenase activity;catalytic activity;oxidoreductase activity	oxidation-reduction process;purine nucleotide biosynthetic process	food vacuole;nucleus	null	null	1.1.1.205 (IMP dehydrogenase)	MCODE3
PF3D7_0920900	PF3D7_0920900.1	U4/U6 snRNA-associated-splicing factor, putative	Previous IDs: PFI1025w	PF3D7_0920900	PRP24	null	nucleic acid binding	null	null	null	null	null	MCODE3
PF3D7_0922700	PF3D7_0922700.1	pre-mRNA-splicing factor 18, putative	Previous IDs: PFI1115c	PF3D7_0922700	PRP18	spliceosomal complex	null	RNA splicing	nucleus	null	mRNA splicing, via spliceosome	null	MCODE3
PF3D7_1008800	PF3D7_1008800.1	nucleolar protein 5, putative	Previous IDs: PF10_0085	PF3D7_1008800	NOP5	null	null	null	nucleolus	RNA binding	rRNA processing	null	MCODE3
PF3D7_1020700	PF3D7_1020700.1	N-acetyltransferase, GNAT family, putative	Previous IDs: PF10_0200	PF3D7_1020700	null	null	null	null	null	null	null	2.3.1.- (Transferring groups other than amino-acyl groups.);2.3.1.1 (Amino-acid N-acetyltransferase);2.3.1.48 (Histone acetyltransferase)	MCODE3
PF3D7_1030100	PF3D7_1030100.1	pre-mRNA-splicing factor ATP-dependent RNA helicase PRP22, putative	Previous IDs: PF10_0294	PF3D7_1030100	PRP22	null	ATP binding;helicase activity;nucleic acid binding	null	null	ATP-dependent RNA helicase activity	RNA splicing	3.6.4.13 (RNA helicase)	MCODE3
PF3D7_1033600	PF3D7_1033600.1	pre-mRNA-splicing factor CEF1, putative	Previous IDs: PF10_0327	PF3D7_1033600	CEF1	null	DNA binding	null	Prp19 complex;U2-type catalytic step 1 spliceosome	protein binding	mRNA splicing, via spliceosome	null	MCODE3
PF3D7_1036800	PF3D7_1036800.1	acetyl-CoA transporter, putative	Previous IDs: PF10_0360	PF3D7_1036800	ACT	integral component of membrane	acetyl-CoA transmembrane transporter activity	null	endoplasmic reticulum;integral component of membrane	null	response to drug	null	MCODE3
PF3D7_1129400	PF3D7_1129400.1	rRNA (cytosine-C(5))-methyltransferase, putative	Previous IDs: PF11_0305	PF3D7_1129400	NOP2	null	RNA binding;S-adenosylmethionine-dependent methyltransferase activity;methyltransferase activity	rRNA processing	nucleolus	rRNA (cytosine-C5-)-methyltransferase activity	ribosomal large subunit biogenesis	2.1.1.- (Methyltransferases.)	MCODE3
PF3D7_1206700	PF3D7_1206700.1	eukaryotic translation initiation factor 5, putative	Previous IDs: 2277.t00068;MAL12P1.67;PFL0335c	PF3D7_1206700	EIF5	null	binding;protein binding;translation initiation factor activity	translational initiation	nucleus	protein binding;translation initiation factor activity	regulation of translational initiation	null	MCODE3
PF3D7_1224300	PF3D7_1224300.1	polyadenylate-binding protein 1, putative	Previous IDs: 2277.t00234;MAL12P1.234;PFL1170w	PF3D7_1224300	PABP1	null	RNA binding;nucleic acid binding	null	P granule;cell surface;cytoplasm;cytosol;nuclear periphery;nucleus	poly(A) binding	null	null	MCODE3
PF3D7_1230800	PF3D7_1230800.1	pre-mRNA-splicing regulator, putative	Previous IDs: 2277.t00297;MAL12P1.297;PFL1485w	PF3D7_1230800	null	nucleus	null	mRNA methylation	null	null	null	null	MCODE3
PF3D7_1231600	PF3D7_1231600.1	pre-mRNA-splicing factor ATP-dependent RNA helicase PRP2, putative	Previous IDs: 2277.t00305;MAL12P1.305;PFL1525c	PF3D7_1231600	PRP2	null	ATP binding;helicase activity;nucleic acid binding	null	spliceosomal complex	RNA-dependent ATPase activity	mRNA splicing, via spliceosome	3.6.4.13 (RNA helicase)	MCODE3
PF3D7_1234800	PF3D7_1234800.1	splicing factor 3B subunit 3, putative	Previous IDs: 2277.t00336;MAL12P1.335;PFL1680w	PF3D7_1234800	SF3B3	nucleus	nucleic acid binding;protein binding	null	U2 snRNP	null	mRNA splicing, via spliceosome;spliceosomal complex assembly	null	MCODE3
PF3D7_1238300	PF3D7_1238300.1	pre-mRNA-splicing factor CWC22, putative	Previous IDs: 2277.t00371;MAL12P1.369;PFL1855w	PF3D7_1238300	CWC22	null	RNA binding;binding;protein binding	null	U2-type spliceosomal complex	null	mRNA splicing, via spliceosome	null	MCODE3
PF3D7_1246600	PF3D7_1246600.1	pre-mRNA-splicing factor CWC26, putative	Previous IDs: 2277.t00447;MAL12P1.446;PFL2235w	PF3D7_1246600	BUD13	null	null	null	RES complex;nucleus	null	mRNA splicing, via spliceosome	null	MCODE3
PF3D7_1248200	PF3D7_1248200.1	pre-mRNA-splicing factor RBM22, putative	Previous IDs: 2277.t00462;MAL12P1.461;PFL2310w	PF3D7_1248200	RBM22	null	metal ion binding;nucleic acid binding	null	null	U6 snRNA binding;pre-mRNA binding	mRNA cis splicing, via spliceosome	null	MCODE3
PF3D7_1318800	PF3D7_1318800.1	translocation protein SEC63, putative	Previous IDs: PF13_0102	PF3D7_1318800	SEC63	null	null	null	Sec62/Sec63 complex;nucleus	protein binding;protein transporter activity	posttranslational protein targeting to membrane, translocation	null	MCODE3
PF3D7_1324900	PF3D7_1324900.1	L-lactate dehydrogenase	Previous IDs: PF13_0141	PF3D7_1324900	LDH	null	catalytic activity;oxidoreductase activity;oxidoreductase activity, acting on the CH-OH group of donors, NAD or NADP as acceptor	carbohydrate metabolic process;carboxylic acid metabolic process;oxidation-reduction process	cell surface;extracellular vesicle;food vacuole;intracellular;nucleus	L-lactate dehydrogenase activity;protein binding	glycolytic process	1.1.1.27 (L-lactate dehydrogenase)	MCODE3
PF3D7_1352700	PF3D7_1352700.1	intron-binding protein aquarius, putative	Previous IDs: PF13_0273	PF3D7_1352700	AQR	null	null	null	catalytic step 2 spliceosome	RNA binding	null	3.6.1.15 (Nucleoside-triphosphate phosphatase)	MCODE3
PF3D7_1354300	PF3D7_1354300.1	large subunit rRNA methyltransferase, putative	Previous IDs: PF13_0286	PF3D7_1354300	null	nucleus	methyltransferase activity	methylation;rRNA processing	null	RNA methyltransferase activity	rRNA processing	2.1.1.- (Methyltransferases.)	MCODE3
PF3D7_1357700	PF3D7_1357700.1	U3 small nucleolar RNA-associated protein 21, putative	Previous IDs: PF13_0309	PF3D7_1357700	UTP21	small-subunit processome	null	rRNA processing	nucleolus	null	null	null	MCODE3
PF3D7_1359000	PF3D7_1359000.1	conserved Plasmodium protein, unknown function	Previous IDs: MAL13P1.293	PF3D7_1359000	null	null	null	null	null	null	null	null	MCODE3
PF3D7_1364300	PF3D7_1364300.1	pre-mRNA-splicing factor ATP-dependent RNA helicase PRP16	Previous IDs: MAL13P1.322	PF3D7_1364300	PRP16	null	ATP binding;helicase activity;nucleic acid binding	null	nucleus	ATP-dependent RNA helicase activity	RNA splicing, via transesterification reactions;mRNA splicing, via spliceosome	3.6.4.13 (RNA helicase)	MCODE3
PF3D7_1366600	PF3D7_1366600.1	signal recognition particle receptor subunit alpha, putative	Previous IDs: PF13_0350	PF3D7_1366600	SRPR-alpha	signal recognition particle receptor complex	GTP binding;GTPase activity;signal recognition particle binding	SRP-dependent cotranslational protein targeting to membrane;intracellular protein transport	signal recognition particle receptor complex	GTP binding;signal recognition particle binding	null	null	MCODE3
PF3D7_1437900	PF3D7_1437900.1	HSP40, subfamily A	Previous IDs: PF14_0359	PF3D7_1437900	HSP40	null	heat shock protein binding;unfolded protein binding	protein folding	cytosol;host cell plasma membrane;nucleus	ATPase activity;Hsp70 protein binding	response to heat	null	MCODE3
PF3D7_1438900	PF3D7_1438900.1	thioredoxin peroxidase 1	Previous IDs: PF14_0368	PF3D7_1438900	Trx-Px1	null	antioxidant activity;oxidoreductase activity;peroxiredoxin activity	cell redox homeostasis;oxidation-reduction process	cell surface;cytosol;nucleus	antioxidant activity;double-stranded DNA binding;double-stranded RNA binding;protein dimerization activity;thioredoxin peroxidase activity	DNA protection;protein folding;response to heat;response to oxidative stress	1.11.1.15 (Peroxiredoxin)	MCODE3
PF3D7_1439100	PF3D7_1439100.1	DEAD/DEAH box helicase, putative	Previous IDs: PF14_0370	PF3D7_1439100	null	null	ATP binding;nucleic acid binding	null	null	ATP-dependent RNA helicase activity	null	3.6.4.13 (RNA helicase)	MCODE3
PF3D7_1442300	PF3D7_1442300.1	tRNA import protein tRIP	Previous IDs: PF14_0401	PF3D7_1442300	tRIP	null	tRNA binding	null	cell surface;nucleus;plasma membrane	null	null	6.1.1.10 (Methionine--tRNA ligase)	MCODE3
PF3D7_1443800	PF3D7_1443800.1	pre-mRNA-splicing factor CWC24, putative	Previous IDs: PF14_0416	PF3D7_1443800	CWC24	null	metal ion binding	null	spliceosomal complex	null	mRNA splicing, via spliceosome	null	MCODE3
PF3D7_1445900	PF3D7_1445900.1	ATP-dependent RNA helicase DDX5, putative	Previous IDs: PF14_0436;PF14_0437	PF3D7_1445900	DDX5	null	ATP binding;nucleic acid binding	null	null	helicase activity;nucleic acid binding	null	3.6.4.13 (RNA helicase)	MCODE3
PF3D7_1450700	PF3D7_1450700.1	conserved Plasmodium protein, unknown function	Previous IDs: PF14_0482	PF3D7_1450700	null	cytoplasm;nucleus	null	null	null	null	null	null	MCODE3
PF3D7_1451900	PF3D7_1451900.1	ribosome biogenesis protein TSR1, putative	Previous IDs: PF14_0494	PF3D7_1451900	TSR1	nucleus	null	ribosome biogenesis	null	null	null	null	MCODE3
PF3D7_1461600	PF3D7_1461600.1	splicing factor 3B subunit 2, putative	Previous IDs: PF14_0587	PF3D7_1461600	SF3B2	nucleus	null	null	spliceosomal complex	null	mRNA splicing, via spliceosome	null	MCODE3
PF3D7_1475200	PF3D7_1475200.1	conserved protein, unknown function	Previous IDs: PF14_0720	PF3D7_1475200	null	nucleus	ATP binding;ATP-dependent helicase activity;RNA binding;helicase activity	null	null	null	null	null	MCODE3
PF3D7_0203100	PF3D7_0203100.1	protein kinase, putative	Previous IDs: PF02_0030;PFB0150c	PF3D7_0203100	null	null	ATP binding;protein kinase activity	protein phosphorylation	null	protein serine/threonine kinase activity	protein phosphorylation	2.7.11.1 (Non-specific serine/threonine protein kinase)	MCODE4
PF3D7_0203200	PF3D7_0203200.1	conserved Plasmodium protein, unknown function	Previous IDs: PF02_0030;PFB0150c;PFB0151c	PF3D7_0203200	null	null	null	null	null	null	null	null	MCODE4
PF3D7_0212900	PF3D7_0212900.1	arginyl-tRNA--protein transferase	Previous IDs: PF02_0121;PFB0585w	PF3D7_0212900	ATEL1	null	leucyltransferase activity	protein catabolic process	null	arginyltransferase activity	protein arginylation	2.3.2.6 (Lysine/arginine leucyltransferase);2.3.2.8 (Arginyltransferase)	MCODE4
PF3D7_0303400	PF3D7_0303400.1	palmitoyltransferase DHHC1	Previous IDs: MAL3P2.1;PFC0160w	PF3D7_0303400	DHHC1	null	protein binding	null	Golgi membrane;inner membrane pellicle complex	palmitoyltransferase activity	protein palmitoylation	2.3.1.- (Transferring groups other than amino-acyl groups.);2.3.1.225 (Protein S-acyltransferase)	MCODE4
PF3D7_0311300	PF3D7_0311300.1	phosphatidylinositol 3- and 4-kinase, putative	Previous IDs: MAL3P4.18;PFC0475c	PF3D7_0311300	null	null	null	null	null	null	null	2.7.1.137 (Phosphatidylinositol 3-kinase);2.7.1.67 (1-phosphatidylinositol 4-kinase)	MCODE4
PF3D7_0317200	PF3D7_0317200.1	cdc2-related protein kinase 4	Previous IDs: MAL3P6.10;PFC0755c	PF3D7_0317200	CRK4	null	ATP binding;protein kinase activity	protein phosphorylation	nucleus	protein kinase activity	DNA replication;mitotic cell cycle;protein phosphorylation	2.7.11.22 (Cyclin-dependent kinase)	MCODE4
PF3D7_0318700	PF3D7_0318700.1	conserved Plasmodium protein, unknown function	Previous IDs: PFC0830w	PF3D7_0318700	null	null	null	null	null	null	null	null	MCODE4
PF3D7_0530300	PF3D7_0530300.1	conserved Plasmodium membrane protein, unknown function	Previous IDs: MAL5P1.300;PFE1515w	PF3D7_0530300	null	null	null	null	integral component of membrane	null	null	null	MCODE4
PF3D7_0607600	PF3D7_0607600.1	spindle assembly abnormal protein 6, putative	Previous IDs: 2270.t00237;MAL6P1.79;PFF0375c	PF3D7_0607600	SAS6	null	null	null	centriole	null	mitotic spindle organization	null	MCODE4
PF3D7_0704300	PF3D7_0704300.1	conserved Plasmodium membrane protein, unknown function	Previous IDs: PF07_0016	PF3D7_0704300	null	null	null	null	integral component of membrane	null	null	null	MCODE4
PF3D7_0707200	PF3D7_0707200.1	conserved Plasmodium protein, unknown function	Previous IDs: MAL7P1.207	PF3D7_0707200	null	cytoplasm	null	null	null	null	null	null	MCODE4
PF3D7_0723800	PF3D7_0723800.1	conserved Plasmodium protein, unknown function	Previous IDs: PF07_0101	PF3D7_0723800	null	cytoplasm;extracellular region	structural molecule activity	phosphate ion transport	null	null	null	null	MCODE4
PF3D7_0920500	PF3D7_0920500.1	ADP-ribosylation factor, putative	Previous IDs: PFI1005w	PF3D7_0920500	null	intracellular	GTP binding	null	null	null	null	null	MCODE4
PF3D7_0932000	PF3D7_0932000.1	conserved Plasmodium protein, unknown function	Previous IDs: PFI1555w	PF3D7_0932000	null	integral component of membrane;membrane	null	null	null	null	null	null	MCODE4
PF3D7_1019900	PF3D7_1019900.1	autophagy-related protein 8	Previous IDs: PF10_0193	PF3D7_1019900	ATG8	null	null	null	apicoplast;cytoplasmic vesicle;cytosol;membrane	protein binding	response to drug	null	MCODE4
PF3D7_1031800	PF3D7_1031800.1	conserved protein, unknown function	Previous IDs: PF10_0312	PF3D7_1031800	null	null	null	null	null	null	null	null	MCODE4
PF3D7_1112100	PF3D7_1112100.1	conserved Plasmodium protein, unknown function	Previous IDs: PF11_0127	PF3D7_1112100	null	cytoplasm;membrane;nucleus	ATP binding;protein kinase activity;protein serine/threonine kinase activity	protein phosphorylation	null	null	null	null	MCODE4
PF3D7_1134300	PF3D7_1134300.1	conserved Plasmodium protein, unknown function	Previous IDs: PF11_0354	PF3D7_1134300	null	null	null	null	null	null	null	null	MCODE4
PF3D7_1312800	PF3D7_1312800.1	conserved Plasmodium protein, unknown function	Previous IDs: PF13_0072	PF3D7_1312800	null	nucleus	null	null	null	null	null	null	MCODE4
PF3D7_1348600	PF3D7_1348600.1	conserved Plasmodium protein, unknown function	Previous IDs: PF13_0255	PF3D7_1348600	null	cytoplasm	null	null	null	null	null	null	MCODE4
PF3D7_1356300	PF3D7_1356300.1	ubiquitin-conjugating enzyme E2, putative	Previous IDs: PF13_0301	PF3D7_1356300	null	null	protein binding	null	null	ubiquitin-protein transferase activity	ubiquitin-dependent protein catabolic process	2.3.2.23 (E2 ubiquitin-conjugating enzyme)	MCODE4
PF3D7_1446600	PF3D7_1446600.1	centrin-2	Previous IDs: PF14_0443	PF3D7_1446600	CEN2	null	calcium ion binding	null	centrosome;nucleus	calcium ion binding	mitotic cell cycle	null	MCODE4
PF3D7_0203100	PF3D7_0203100.1	protein kinase, putative	Previous IDs: PF02_0030;PFB0150c	PF3D7_0203100	null	null	ATP binding;protein kinase activity	protein phosphorylation	null	protein serine/threonine kinase activity	protein phosphorylation	2.7.11.1 (Non-specific serine/threonine protein kinase)	MCODE5
PF3D7_0203200	PF3D7_0203200.1	conserved Plasmodium protein, unknown function	Previous IDs: PF02_0030;PFB0150c;PFB0151c	PF3D7_0203200	null	null	null	null	null	null	null	null	MCODE5
PF3D7_0212900	PF3D7_0212900.1	arginyl-tRNA--protein transferase	Previous IDs: PF02_0121;PFB0585w	PF3D7_0212900	ATEL1	null	leucyltransferase activity	protein catabolic process	null	arginyltransferase activity	protein arginylation	2.3.2.6 (Lysine/arginine leucyltransferase);2.3.2.8 (Arginyltransferase)	MCODE5
PF3D7_0303400	PF3D7_0303400.1	palmitoyltransferase DHHC1	Previous IDs: MAL3P2.1;PFC0160w	PF3D7_0303400	DHHC1	null	protein binding	null	Golgi membrane;inner membrane pellicle complex	palmitoyltransferase activity	protein palmitoylation	2.3.1.- (Transferring groups other than amino-acyl groups.);2.3.1.225 (Protein S-acyltransferase)	MCODE5
PF3D7_0311300	PF3D7_0311300.1	phosphatidylinositol 3- and 4-kinase, putative	Previous IDs: MAL3P4.18;PFC0475c	PF3D7_0311300	null	null	null	null	null	null	null	2.7.1.137 (Phosphatidylinositol 3-kinase);2.7.1.67 (1-phosphatidylinositol 4-kinase)	MCODE5
PF3D7_0317200	PF3D7_0317200.1	cdc2-related protein kinase 4	Previous IDs: MAL3P6.10;PFC0755c	PF3D7_0317200	CRK4	null	ATP binding;protein kinase activity	protein phosphorylation	nucleus	protein kinase activity	DNA replication;mitotic cell cycle;protein phosphorylation	2.7.11.22 (Cyclin-dependent kinase)	MCODE5
PF3D7_0318700	PF3D7_0318700.1	conserved Plasmodium protein, unknown function	Previous IDs: PFC0830w	PF3D7_0318700	null	null	null	null	null	null	null	null	MCODE5
PF3D7_0530300	PF3D7_0530300.1	conserved Plasmodium membrane protein, unknown function	Previous IDs: MAL5P1.300;PFE1515w	PF3D7_0530300	null	null	null	null	integral component of membrane	null	null	null	MCODE5
PF3D7_0607600	PF3D7_0607600.1	spindle assembly abnormal protein 6, putative	Previous IDs: 2270.t00237;MAL6P1.79;PFF0375c	PF3D7_0607600	SAS6	null	null	null	centriole	null	mitotic spindle organization	null	MCODE5
PF3D7_0704300	PF3D7_0704300.1	conserved Plasmodium membrane protein, unknown function	Previous IDs: PF07_0016	PF3D7_0704300	null	null	null	null	integral component of membrane	null	null	null	MCODE5
PF3D7_0707200	PF3D7_0707200.1	conserved Plasmodium protein, unknown function	Previous IDs: MAL7P1.207	PF3D7_0707200	null	cytoplasm	null	null	null	null	null	null	MCODE5
PF3D7_0723800	PF3D7_0723800.1	conserved Plasmodium protein, unknown function	Previous IDs: PF07_0101	PF3D7_0723800	null	cytoplasm;extracellular region	structural molecule activity	phosphate ion transport	null	null	null	null	MCODE5
PF3D7_0920500	PF3D7_0920500.1	ADP-ribosylation factor, putative	Previous IDs: PFI1005w	PF3D7_0920500	null	intracellular	GTP binding	null	null	null	null	null	MCODE5
PF3D7_0932000	PF3D7_0932000.1	conserved Plasmodium protein, unknown function	Previous IDs: PFI1555w	PF3D7_0932000	null	integral component of membrane;membrane	null	null	null	null	null	null	MCODE5
PF3D7_1019900	PF3D7_1019900.1	autophagy-related protein 8	Previous IDs: PF10_0193	PF3D7_1019900	ATG8	null	null	null	apicoplast;cytoplasmic vesicle;cytosol;membrane	protein binding	response to drug	null	MCODE5
PF3D7_1031800	PF3D7_1031800.1	conserved protein, unknown function	Previous IDs: PF10_0312	PF3D7_1031800	null	null	null	null	null	null	null	null	MCODE5
PF3D7_1112100	PF3D7_1112100.1	conserved Plasmodium protein, unknown function	Previous IDs: PF11_0127	PF3D7_1112100	null	cytoplasm;membrane;nucleus	ATP binding;protein kinase activity;protein serine/threonine kinase activity	protein phosphorylation	null	null	null	null	MCODE5
PF3D7_1134300	PF3D7_1134300.1	conserved Plasmodium protein, unknown function	Previous IDs: PF11_0354	PF3D7_1134300	null	null	null	null	null	null	null	null	MCODE5
PF3D7_1312800	PF3D7_1312800.1	conserved Plasmodium protein, unknown function	Previous IDs: PF13_0072	PF3D7_1312800	null	nucleus	null	null	null	null	null	null	MCODE5
PF3D7_1348600	PF3D7_1348600.1	conserved Plasmodium protein, unknown function	Previous IDs: PF13_0255	PF3D7_1348600	null	cytoplasm	null	null	null	null	null	null	MCODE5
PF3D7_1356300	PF3D7_1356300.1	ubiquitin-conjugating enzyme E2, putative	Previous IDs: PF13_0301	PF3D7_1356300	null	null	protein binding	null	null	ubiquitin-protein transferase activity	ubiquitin-dependent protein catabolic process	2.3.2.23 (E2 ubiquitin-conjugating enzyme)	MCODE5
PF3D7_1446600	PF3D7_1446600.1	centrin-2	Previous IDs: PF14_0443	PF3D7_1446600	CEN2	null	calcium ion binding	null	centrosome;nucleus	calcium ion binding	mitotic cell cycle	null	MCODE5
PF3D7_0102200	PF3D7_0102200.1	ring-infected erythrocyte surface antigen	Previous IDs: MAL1P1.13;PFA0110w	PF3D7_0102200	RESA	null	null	null	extracellular vesicle;food vacuole;host cell plasma membrane;merozoite dense granule;symbiont-containing vacuole	protein binding	regulation of immune response	null	MCODE6
PF3D7_0532100	PF3D7_0532100.1	early transcribed membrane protein 5	Previous IDs: MAL5P1.312;PFE1590w	PF3D7_0532100	ETRAMP5	null	null	null	symbiont-containing vacuole membrane	protein binding	null	null	MCODE6
PF3D7_0602100	PF3D7_0602100.1	ATP-dependent RNA helicase, putative	Previous IDs: 2270.t00294;MAL6P1.24;PFF0100w	PF3D7_0602100	null	null	ATP binding;RNA binding;RNA helicase activity;nucleic acid binding	RNA catabolic process	null	ATP-dependent RNA helicase activity	null	3.6.4.13 (RNA helicase)	MCODE6
PF3D7_0708400	PF3D7_0708400.1	heat shock protein 90	Previous IDs: PF07_0029	PF3D7_0708400	HSP90	null	ATP binding;unfolded protein binding	protein folding;response to stress	extracellular vesicle;food vacuole;nucleus	ATPase activity;protein binding	null	null	MCODE6
PF3D7_0722400	PF3D7_0722400.1	Obg-like ATPase 1, putative	Previous IDs: MAL7P1.122	PF3D7_0722400	OLA1	null	GTP binding	null	nucleus	ATPase activity;GTP binding	null	null	MCODE6
PF3D7_0722600	PF3D7_0722600.1	U3 small nucleolar RNA-associated protein 7, putative	Previous IDs: PF07_0092	PF3D7_0722600	UTP7	null	protein binding	null	nucleolus;preribosome, small subunit precursor;small-subunit processome	null	null	null	MCODE6
PF3D7_0801500	PF3D7_0801500.1	nucleolar protein 10, putative	Previous IDs: PF08_0135	PF3D7_0801500	NOL10	null	protein binding	null	nucleolus	null	null	null	MCODE6
PF3D7_0803100	PF3D7_0803100.1	U3 small nucleolar RNA-associated protein 14, putative	Previous IDs: PF08_0127	PF3D7_0803100	UTP14	null	null	null	null	null	null	null	MCODE6
PF3D7_0825500	PF3D7_0825500.1	protein KRI1, putative	Previous IDs: PF08_0026	PF3D7_0825500	KRI1	null	zinc ion binding	null	null	null	null	null	MCODE6
PF3D7_0827000	PF3D7_0827000.1	ATP-dependent RNA helicase DBP10, putative	Previous IDs: MAL8P1.19	PF3D7_0827000	DBP10	null	ATP binding;nucleic acid binding	null	null	ATP binding;ATP-dependent helicase activity;RNA binding	assembly of large subunit precursor of preribosome	3.6.3.- (Acting on acid anhydrides; catalyzing transmembrane movement of substances.);3.6.4.13 (RNA helicase)	MCODE6
PF3D7_0912800	PF3D7_0912800.1	tRNA (adenine(58)-N(1))-methyltransferase non-catalytic subunit TRM6, putative	Previous IDs: PFI0625c	PF3D7_0912800	GCD10	nucleus;tRNA (m1A) methyltransferase complex	DNA binding;DNA-directed 5'-3' RNA polymerase activity;nucleotidyltransferase activity;translation initiation factor activity	regulation of translational initiation;tRNA methylation	null	null	null	2.1.1.- (Methyltransferases.);2.1.1.220 (tRNA (adenine(58)-N(1))-methyltransferase)	MCODE6
PF3D7_1006800	PF3D7_1006800.1	single-strand telomeric DNA-binding protein GBP2, putative	Previous IDs: PF10_0068	PF3D7_1006800	GBP2	null	nucleic acid binding	null	food vacuole;nucleus	mRNA binding;single-stranded telomeric DNA binding	telomere maintenance	null	MCODE6
PF3D7_1010300	PF3D7_1010300.1	succinate dehydrogenase subunit 4, putative	Previous IDs: PF10_0100	PF3D7_1010300	SDH4	integral component of membrane	null	transport	null	null	null	1.2.1.- (With NAD(+) or NADP(+) as acceptor.);1.3.5.1 (Succinate dehydrogenase (quinone))	MCODE6
PF3D7_1117700	PF3D7_1117700.1	GTP-binding nuclear protein RAN/TC4	Previous IDs: PF11_0183	PF3D7_1117700	RAN	null	GTP binding;GTPase activity	nucleocytoplasmic transport	extracellular vesicle;food vacuole;nucleus	GTP binding;GTPase activity	RNA export from nucleus;intracellular protein transport;regulation of cell cycle	null	MCODE6
PF3D7_1146000	PF3D7_1146000.1	ribosome assembly protein 4, putative	Previous IDs: PF11_0471	PF3D7_1146000	RSA4	null	protein binding	null	nucleolus	null	ribosomal large subunit assembly	null	MCODE6
PF3D7_1149200	PF3D7_1149200.1	ring-infected erythrocyte surface antigen	Previous IDs: PF11_0509	PF3D7_1149200	RESA3	null	null	null	null	null	null	null	MCODE6
PF3D7_1207100	PF3D7_1207100.1	small subunit rRNA processing factor, putative	Previous IDs: 2277.t00072;MAL12P1.71;PFL0355c	PF3D7_1207100	null	cytoplasm;nucleus	ATP binding;metal ion binding	null	null	null	null	null	MCODE6
PF3D7_1213800	PF3D7_1213800.1	proline--tRNA ligase	Previous IDs: 2277.t00135;MAL12P1.134;PFL0670c	PF3D7_1213800	PRS	cytoplasm	ATP binding;aminoacyl-tRNA editing activity;aminoacyl-tRNA ligase activity;nucleotide binding;proline-tRNA ligase activity	prolyl-tRNA aminoacylation;tRNA aminoacylation for protein translation	cytoplasm;nucleus	proline-tRNA ligase activity	response to drug;tRNA aminoacylation for protein translation	6.1.1.15 (Proline--tRNA ligase)	MCODE6
PF3D7_1308200	PF3D7_1308200.1	carbamoyl phosphate synthetase	Previous IDs: PF13_0044	PF3D7_1308200	cpsSII	null	ATP binding;metal ion binding	nitrogen compound metabolic process	null	carbamoyl-phosphate synthase (glutamine-hydrolyzing) activity	'de novo' pyrimidine nucleobase biosynthetic process;glutamate catabolic process	6.3.5.5 (Carbamoyl-phosphate synthase (glutamine-hydrolyzing))	MCODE6
PF3D7_1319300	PF3D7_1319300.1	tRNA (guanine(26)-N(2))-dimethyltransferase, putative	Previous IDs: PF13_0109	PF3D7_1319300	TRM1	null	RNA binding;tRNA (guanine-N2-)-methyltransferase activity	tRNA processing	null	tRNA (guanine-N2-)-methyltransferase activity	tRNA methylation	2.1.1.- (Methyltransferases.);2.1.1.216 (tRNA (guanine(26)-N(2))-dimethyltransferase);2.1.1.32 (Transferred entry: 2.1.1.213, 2.1.1.214, 2.1.1.215 and 2.1.1.216)	MCODE6
PF3D7_1332900	PF3D7_1332900.1	isoleucine--tRNA ligase, putative	Previous IDs: PF13_0179	PF3D7_1332900	cyto-IRS	cytoplasm	ATP binding;aminoacyl-tRNA editing activity;aminoacyl-tRNA ligase activity;isoleucine-tRNA ligase activity;nucleotide binding	isoleucyl-tRNA aminoacylation;tRNA aminoacylation for protein translation	null	null	response to drug	6.1.1.5 (Isoleucine--tRNA ligase)	MCODE6
PF3D7_1346300	PF3D7_1346300.1	DNA/RNA-binding protein Alba 2	Previous IDs: MAL13P1.233	PF3D7_1346300	ALBA2	null	nucleic acid binding	null	cytoplasm;nucleus	DNA binding;RNA binding;mRNA binding	null	null	MCODE6
PF3D7_1347200	PF3D7_1347200.1	nucleoside transporter 1	Previous IDs: PF13_0252	PF3D7_1347200	NT1	null	null	null	integral component of plasma membrane;nucleus	nucleoside transmembrane transporter activity;purine nucleoside transmembrane transporter activity	purine nucleoside transmembrane transport;response to drug	null	MCODE6
PF3D7_1466800	PF3D7_1466800.1	conserved Plasmodium protein, unknown function	Previous IDs: PF14_0636	PF3D7_1466800	null	null	null	null	nucleus	null	null	null	MCODE6
PF3D7_0303300	PF3D7_0303300.1	DNA-directed RNA polymerases I, II, and III subunit RPABC2, putative	Previous IDs: MAL3P1.13;PFC0155c	PF3D7_0303300	RPB6	RNA polymerase II, core complex;nucleus	DNA binding;DNA-directed 5'-3' RNA polymerase activity	transcription, DNA-templated	null	null	transcription by RNA polymerase II	2.7.7.6 (DNA-directed RNA polymerase)	MCODE7
PF3D7_0310300	PF3D7_0310300.1	phosphoglycerate mutase, putative	Previous IDs: MAL3P4.27;PFC0430w	PF3D7_0310300	null	null	null	null	null	mRNA binding	null	5.4.2.11 (Phosphoglycerate mutase (2,3-diphosphoglycerate-dependent))	MCODE7
PF3D7_0403600	PF3D7_0403600.1	conserved Plasmodium protein, unknown function	Previous IDs: MAL4P1.34;PFD0170c	PF3D7_0403600	null	cytoplasm;membrane	null	null	null	null	null	null	MCODE7
PF3D7_0416400	PF3D7_0416400.1	histone acetyltransferase, putative	Previous IDs: MAL4P1.154;PFD0795w	PF3D7_0416400	HAT1	cytoplasm;nucleus	histone acetyltransferase activity	DNA repair;cellular response to DNA damage stimulus;chromatin organization	null	null	null	2.3.1.48 (Histone acetyltransferase)	MCODE7
PF3D7_0505000	PF3D7_0505000.1	MMS19-like protein, putative	Previous IDs: MAL5P1.50;PFE0245c	PF3D7_0505000	null	null	null	null	null	null	null	null	MCODE7
PF3D7_0517400	PF3D7_0517400.1	FACT complex subunit SPT16, putative	Previous IDs: MAL5P1.174;PFE0870w	PF3D7_0517400	FACT-L	null	null	null	nucleus	null	transcription, DNA-templated	null	MCODE7
PF3D7_0520900	PF3D7_0520900.1	adenosylhomocysteinase	Previous IDs: MAL5P1.210;PFE1050w	PF3D7_0520900	SAHH	null	adenosylhomocysteinase activity	null	intracellular	null	null	3.3.1.1 (Adenosylhomocysteinase)	MCODE7
PF3D7_0603400	PF3D7_0603400.1	trophozoite exported protein 1	Previous IDs: 2270.t00281;MAL6P1.37;PFF0165c	PF3D7_0603400	TEX1	null	null	null	Maurer's cleft	null	null	null	MCODE7
PF3D7_0703500	PF3D7_0703500.1	erythrocyte membrane-associated antigen	Previous IDs: MAL7P1.12;MAL7P1.166	PF3D7_0703500	null	null	null	null	membrane;nucleus	mRNA binding	null	null	MCODE7
PF3D7_0726500	PF3D7_0726500.1	ubiquitin carboxyl-terminal hydrolase, putative	Previous IDs: MAL7P1.147	PF3D7_0726500	null	null	protein binding;thiol-dependent ubiquitinyl hydrolase activity	protein deubiquitination;ubiquitin-dependent protein catabolic process	null	null	null	3.4.19.12 (Ubiquitinyl hydrolase 1)	MCODE7
PF3D7_0817900	PF3D7_0817900.1	high mobility group protein B2	Previous IDs: MAL8P1.72	PF3D7_0817900	HMGB2	null	null	null	chromosome;cytosol;nucleus	DNA binding;DNA binding, bending	positive regulation of cytokine production involved in immune response;regulation of transcription by RNA polymerase III;regulation of transcription, DNA-templated	null	MCODE7
PF3D7_0823300	PF3D7_0823300.1	histone acetyltransferase GCN5	Previous IDs: MAL8P1.39;PF08_0034	PF3D7_0823300	GCN5	null	protein binding	null	nucleus	H3 histone acetyltransferase activity;protein binding	histone H3 acetylation;regulation of transcription, DNA-templated;response to drug	2.3.1.48 (Histone acetyltransferase)	MCODE7
PF3D7_0826500	PF3D7_0826500.1	ubiquitin conjugation factor E4 B, putative	Previous IDs: PF08_0020	PF3D7_0826500	UBE4B	ubiquitin ligase complex	ubiquitin-protein transferase activity;ubiquitin-ubiquitin ligase activity	protein ubiquitination;ubiquitin-dependent protein catabolic process	null	null	null	6.3.2.19 (Transferred entry: 2.3.2.23, 2.3.2.27 and 6.2.1.45)	MCODE7
PF3D7_0903400	PF3D7_0903400.1	ATP-dependent RNA helicase DDX60, putative	Previous IDs: PFI0165c	PF3D7_0903400	DDX60	null	ATP binding;nucleic acid binding	null	nucleus	null	null	3.6.4.13 (RNA helicase)	MCODE7
PF3D7_0907700	PF3D7_0907700.1	proteasome activator 28 subunit beta, putative	Previous IDs: PFI0370c	PF3D7_0907700	PA28	proteasome activator complex	null	null	nucleus	null	null	null	MCODE7
PF3D7_0912900	PF3D7_0912900.1	26S proteasome regulatory subunit RPN8, putative	Previous IDs: PFI0630w	PF3D7_0912900	RPN8	null	protein binding	null	food vacuole;proteasome complex	null	null	null	MCODE7
PF3D7_0913600	PF3D7_0913600.1	conserved Plasmodium protein, unknown function	Previous IDs: PFI0665w	PF3D7_0913600	null	membrane	null	null	null	null	null	null	MCODE7
PF3D7_0919000	PF3D7_0919000.1	nucleosome assembly protein	Previous IDs: PFI0930c	PF3D7_0919000	NAPS	nucleus	null	nucleosome assembly	cytoplasm;nuclear periphery;nucleus	DNA binding;histone binding	null	null	MCODE7
PF3D7_0921200	PF3D7_0921200.1	conserved Plasmodium membrane protein, unknown function	Previous IDs: PFI1040c	PF3D7_0921200	null	null	null	null	null	null	null	null	MCODE7
PF3D7_0923900	PF3D7_0923900.1	polyadenylate-binding protein 2, putative	Previous IDs: PFI1175c	PF3D7_0923900	PABP2	null	nucleic acid binding	null	cytosol;nucleus	poly(A) binding	null	null	MCODE7
PF3D7_0933500	PF3D7_0933500.1	gamma-tubulin complex component, putative	Previous IDs: PFI1620c	PF3D7_0933500	null	microtubule organizing center;spindle pole	gamma-tubulin binding	microtubule cytoskeleton organization;microtubule nucleation	null	null	null	null	MCODE7
PF3D7_1002400	PF3D7_1002400.1	transformer-2 protein homolog beta, putative	Previous IDs: PF10_0028;PF3D7_1002400.1;PF3D7_1002400.2	PF3D7_1002400	TRA2B	null	nucleic acid binding	null	nucleus;spliceosomal complex	RNA binding	mRNA splicing, via spliceosome;regulation of alternative mRNA splicing, via spliceosome	null	MCODE7
PF3D7_1002400	PF3D7_1002400.2	transformer-2 protein homolog beta, putative	Previous IDs: PF10_0028;PF3D7_1002400.1;PF3D7_1002400.2	PF3D7_1002400	TRA2B	null	nucleic acid binding	null	nucleus	null	null	null	MCODE7
PF3D7_1004400	PF3D7_1004400.1	RNA-binding protein, putative	Previous IDs: PF10_0047	PF3D7_1004400	null	null	nucleic acid binding	null	null	mRNA binding	null	null	MCODE7
PF3D7_1010200	PF3D7_1010200.1	DNA2/NAM7 helicase, putative	Previous IDs: 2296.t00402;PF10_0099	PF3D7_1010200	null	cytoplasm	ATP binding;DNA binding;RNA binding;helicase activity;hydrolase activity;zinc ion binding	null	null	null	null	3.6.4.12 (DNA helicase)	MCODE7
PF3D7_1021700	PF3D7_1021700.1	conserved Plasmodium membrane protein, unknown function	Previous IDs: PF10_0211;PF10_0212	PF3D7_1021700	null	integral component of membrane;mitochondrial inner membrane;mitochondrial respiratory chain;mitochondrion	NADH dehydrogenase (ubiquinone) activity	ATP synthesis coupled electron transport;transport	null	null	null	null	MCODE7
PF3D7_1104200	PF3D7_1104200.1	chromatin remodeling protein	Previous IDs: PF11_0053	PF3D7_1104200	SNF2L	null	ATP binding;DNA binding	null	null	ATP binding;ATP-dependent helicase activity;DNA-dependent ATPase activity	chromatin remodeling;regulation of transcription, DNA-templated	null	MCODE7
PF3D7_1105100	PF3D7_1105100.1	histone H2B	Previous IDs: PF11_0062	PF3D7_1105100	H2B	nucleosome	DNA binding;protein heterodimerization activity	null	nucleosome;nucleus	DNA binding	chromosome organization	null	MCODE7
PF3D7_1107300	PF3D7_1107300.1	polyadenylate-binding protein-interacting protein 1, putative	Previous IDs: PF11_0086	PF3D7_1107300	PAIP1	null	RNA binding;binding;protein binding	null	nucleus	mRNA binding	null	null	MCODE7
PF3D7_1108400	PF3D7_1108400.1	casein kinase 2, alpha subunit	Previous IDs: PF11_0096	PF3D7_1108400	CK2alpha	null	ATP binding;protein kinase activity	protein phosphorylation	cytoplasm;extracellular vesicle;nucleus;protein kinase CK2 complex	protein binding;protein serine/threonine kinase activity	protein autophosphorylation;protein phosphorylation	2.7.11.1 (Non-specific serine/threonine protein kinase)	MCODE7
PF3D7_1108500	PF3D7_1108500.1	succinyl-CoA synthetase alpha subunit, putative	Previous IDs: PF11_0097	PF3D7_1108500	null	membrane	catalytic activity;cofactor binding	metabolic process	mitochondrial matrix;mitochondrion;succinate-CoA ligase complex (GDP-forming)	succinate-CoA ligase (GDP-forming) activity	succinyl-CoA metabolic process;tricarboxylic acid cycle	6.2.1.4 (Succinate--CoA ligase (GDP-forming));6.2.1.5 (Succinate--CoA ligase (ADP-forming))	MCODE7
PF3D7_1119800	PF3D7_1119800.1	alternative splicing factor ASF-1, putative	Previous IDs: PF11_0205	PF3D7_1119800	ASF1	null	nucleic acid binding	null	null	RNA binding;mRNA binding	alternative mRNA splicing, via spliceosome	null	MCODE7
PF3D7_1141400	PF3D7_1141400.1	phosphatidylinositol N-acetylglucosaminyltransferase subunit H, putative	Previous IDs: PF11_0425	PF3D7_1141400	PIGH	cytoplasm	phosphatidylinositol N-acetylglucosaminyltransferase activity	null	null	null	null	2.4.1.198 (Phosphatidylinositol N-acetylglucosaminyltransferase)	MCODE7
PF3D7_1202900	PF3D7_1202900.1	high mobility group protein B1	Previous IDs: 2277.t00029;MAL12P1.29;PFL0145c	PF3D7_1202900	HMGB1	null	null	null	chromosome;cytosol;nucleus	DNA binding, bending	positive regulation of cytokine production;regulation of transcription, DNA-templated	null	MCODE7
PF3D7_1205500	PF3D7_1205500.1	zinc finger protein, putative	Previous IDs: 2277.t00056;MAL12P1.55;PFL0275w	PF3D7_1205500	null	cytoplasm	protein binding;zinc ion binding	null	null	null	null	null	MCODE7
PF3D7_1211600	PF3D7_1211600.1	lysine-specific histone demethylase 1, putative	Previous IDs: 2277.t00116;MAL12P1.115;PFL0575w	PF3D7_1211600	LSD1	null	oxidoreductase activity	oxidation-reduction process	nuclear periphery	null	null	1.14.11.27 ([Histone H3]-dimetyl-L-lysine-36 demethylase)	MCODE7
PF3D7_1225800	PF3D7_1225800.1	ubiquitin-activating enzyme E1	Previous IDs: 2277.t00249;MAL12P1.249;PFL1245w	PF3D7_1225800	UBA1	null	ubiquitin-like modifier activating enzyme activity	cellular protein modification process	cytoplasm	ubiquitin activating enzyme activity	null	6.2.1.45 (E1 ubiquitin-activating enzyme);6.3.2.19 (Transferred entry: 2.3.2.23, 2.3.2.27 and 6.2.1.45)	MCODE7
PF3D7_1229100	PF3D7_1229100.1	multidrug resistance-associated protein 2	Previous IDs: 2277.t00282;MAL12P1.282;PFL1410c	PF3D7_1229100	MRP2	integral component of membrane	ATP binding;ATPase activity;ATPase activity, coupled to transmembrane movement of substances	transmembrane transport	ATP-binding cassette (ABC) transporter complex;integral component of membrane;integral component of plasma membrane	ATP binding;ATPase activity, coupled to movement of substances	response to drug;transport	3.6.3.44 (Transferred entry: 7.6.2.2)	MCODE7
PF3D7_1234100	PF3D7_1234100.1	bromodomain protein, putative	Previous IDs: 2277.t00329;MAL12P1.328;PFL1645w	PF3D7_1234100	null	nucleus	protein binding	regulation of transcription, DNA-templated	null	null	null	null	MCODE7
PF3D7_1237200	PF3D7_1237200.1	conserved Plasmodium protein, unknown function	Previous IDs: 2277.t00360;MAL12P1.358;PFL1800w	PF3D7_1237200	null	membrane;nucleus	binding	null	null	null	null	null	MCODE7
PF3D7_1248900	PF3D7_1248900.1	26S protease regulatory subunit 8, putative	Previous IDs: 2277.t00469;MAL12P1.468;PFL2345c	PF3D7_1248900	RPT6	cytoplasm	ATP binding;hydrolase activity	protein catabolic process	proteasome regulatory particle, base subcomplex	null	proteasome regulatory particle assembly;proteasome-mediated ubiquitin-dependent protein catabolic process	3.6.4.8 (Transferred entry: 5.6.1.5)	MCODE7
PF3D7_1312900	PF3D7_1312900.1	eukaryotic translation initation factor 4 gamma	Previous IDs: MAL13P1.63	PF3D7_1312900	EIF4G	null	RNA binding;binding;protein binding	null	nucleus	protein binding	null	null	MCODE7
PF3D7_1317000	PF3D7_1317000.1	U4/U6.U5 tri-snRNP-associated protein 2, putative	Previous IDs: PF13_0096	PF3D7_1317000	USP39	null	thiol-dependent ubiquitinyl hydrolase activity;zinc ion binding	protein deubiquitination	null	null	mRNA splicing, via spliceosome;spliceosomal complex assembly	null	MCODE7
PF3D7_1320600	PF3D7_1320600.1	ras-related protein Rab-11A	Previous IDs: PF13_0119	PF3D7_1320600	RAB11a	null	GTP binding;GTPase activity	null	cytosol;food vacuole;membrane;recycling endosome;rhoptry	protein binding	regulation of vesicle-mediated transport;small GTPase mediated signal transduction	3.6.5.2 (Small monomeric GTPase)	MCODE7
PF3D7_1343400	PF3D7_1343400.1	DNA repair protein RAD5, putative	Previous IDs: MAL13P1.216	PF3D7_1343400	RAD5	null	ATP binding	null	null	DNA helicase activity	null	3.6.4.12 (DNA helicase)	MCODE7
PF3D7_1369500	PF3D7_1369500.1	conserved protein, unknown function	Previous IDs: MAL13P1.352	PF3D7_1369500	null	extracellular region	binding	null	null	null	null	null	MCODE7
PF3D7_1414500	PF3D7_1414500.1	atypical protein kinase, ABC-1 family, putative	Previous IDs: PF14_0143	PF3D7_1414500	ABCk2	null	null	null	null	null	null	1.14.13.- (With NADH or NADPH as one donor, and incorporation of one atom of oxygen.)	MCODE7
PF3D7_1433400	PF3D7_1433400.1	zinc finger protein, putative	Previous IDs: PF14_0315	PF3D7_1433400	null	null	null	null	membrane	null	null	null	MCODE7
PF3D7_1438400	PF3D7_1438400.1	metacaspase-2	Previous IDs: PF14_0362;PF14_0363	PF3D7_1438400	MCA2	null	null	null	cytoplasm	cysteine-type peptidase activity	apoptotic process	null	MCODE7
PF3D7_1441400	PF3D7_1441400.1	FACT complex subunit SSRP1, putative	Previous IDs: PF14_0393	PF3D7_1441400	FACT-S	null	null	null	nucleus	DNA binding;single-stranded DNA binding	null	null	MCODE7
PF3D7_1460500	PF3D7_1460500.1	conserved Plasmodium protein, unknown function	Previous IDs: PF14_0577	PF3D7_1460500	null	cytoplasm;integral component of membrane;membrane	nucleotide binding	null	null	null	null	null	MCODE7
PF3D7_0209800	PF3D7_0209800.1	ATP-dependent RNA helicase UAP56	Previous IDs: PF02_0093;PFB0445c	PF3D7_0209800	UAP56	null	ATP binding;nucleic acid binding	null	cytoplasm;nucleus	ATP-dependent RNA helicase activity;RNA binding	null	3.6.4.13 (RNA helicase)	MCODE8
PF3D7_0526500	PF3D7_0526500.1	conserved Plasmodium protein, unknown function	Previous IDs: MAL5P1.264;PFE1320w	PF3D7_0526500	null	intracellular;nucleus;spliceosomal complex	protein binding	RNA processing;RNA splicing;cell cycle;mRNA processing	null	null	null	null	MCODE8
PF3D7_0608700	PF3D7_0608700.1	T-complex protein 1 subunit zeta	Previous IDs: 2270.t00226;MAL6P1.90;PFF0430w	PF3D7_0608700	CCT6	null	ATP binding;unfolded protein binding	protein folding	chaperonin-containing T-complex;cytosol;nucleus	unfolded protein binding	protein folding	null	MCODE8
PF3D7_0621900	PF3D7_0621900.1	signal recognition particle subunit SRP68, putative	Previous IDs: 2270.t00109;MAL6P1.209;PFF1055c	PF3D7_0621900	SRP68	cytoplasm;nucleus	RNA binding	null	signal recognition particle, endoplasmic reticulum targeting	null	null	null	MCODE8
PF3D7_0626800	PF3D7_0626800.1	pyruvate kinase	Previous IDs: 2270.t00155;MAL6P1.160;PFF1300w	PF3D7_0626800	PyrK	null	catalytic activity;magnesium ion binding;potassium ion binding;pyruvate kinase activity	glycolytic process	null	pyruvate kinase activity	glycolytic process;protein homotetramerization	2.7.1.40 (Pyruvate kinase)	MCODE8
PF3D7_0922500	PF3D7_0922500.1	phosphoglycerate kinase	Previous IDs: PFI1105w	PF3D7_0922500	PGK	null	phosphoglycerate kinase activity	glycolytic process	cell surface;extracellular vesicle;food vacuole;nucleus	null	null	2.7.2.3 (Phosphoglycerate kinase)	MCODE8
PF3D7_1010600	PF3D7_1010600.1	eukaryotic translation initiation factor 2 subunit beta	Previous IDs: PF10_0103	PF3D7_1010600	eIF2beta	null	translation initiation factor activity	translational initiation	cytoplasm;eukaryotic translation initiation factor 2 complex;nucleus	mRNA binding;protein binding;translation initiation factor activity	formation of translation preinitiation complex;translational initiation	null	MCODE8
PF3D7_1212700	PF3D7_1212700.1	eukaryotic translation initiation factor 3 subunit A, putative	Previous IDs: 2277.t00126;MAL12P1.125;PFL0625c	PF3D7_1212700	EIF3A	null	null	null	eukaryotic translation initiation factor 3 complex;nucleus	translation initiation factor activity	regulation of translational initiation;translational initiation	null	MCODE8
PF3D7_1228400	PF3D7_1228400.1	conserved Plasmodium protein, unknown function	Previous IDs: 2277.t00275;MAL12P1.275;PFL1375w	PF3D7_1228400	null	cytoplasm	null	null	null	null	null	null	MCODE8
PF3D7_1229500	PF3D7_1229500.1	T-complex protein 1 subunit gamma	Previous IDs: 2277.t00285;MAL12P1.285;PFL1425w	PF3D7_1229500	CCT3	null	ATP binding;unfolded protein binding	protein folding	chaperonin-containing T-complex;cytosol;nucleus	ATP binding;unfolded protein binding	protein folding	null	MCODE8
PF3D7_1308900	PF3D7_1308900.1	mRNA-decapping enzyme 2, putative	Previous IDs: PF13_0048	PF3D7_1308900	DCP2	null	RNA binding;hydrolase activity;manganese ion binding	null	null	hydrolase activity;m7G(5')pppN diphosphatase activity	deadenylation-dependent decapping of nuclear-transcribed mRNA	null	MCODE8
PF3D7_1330800	PF3D7_1330800.1	RNA-binding protein, putative	Previous IDs: PF13_0165	PF3D7_1330800	null	null	nucleic acid binding	null	null	mRNA binding	null	null	MCODE8
PF3D7_1408100	PF3D7_1408100.1	plasmepsin III	Previous IDs: PF14_0078	PF3D7_1408100	PMIII	membrane	null	proteolysis	food vacuole	aspartic-type endopeptidase activity	response to drug	3.4.23.- (Aspartic endopeptidases.)	MCODE8
PF3D7_1438000	PF3D7_1438000.1	eukaryotic translation initiation factor eIF2A, putative	Previous IDs: PF14_0360	PF3D7_1438000	null	null	translation initiation factor activity	translational initiation	nucleus	null	null	null	MCODE8
PF3D7_0204500	PF3D7_0204500.1	aspartate transaminase	Previous IDs: PF02_0042;PFB0200c	PF3D7_0204500	AspAT	null	catalytic activity;pyridoxal phosphate binding	biosynthetic process	mitochondrion	transaminase activity	cellular amino acid metabolic process	2.6.1.1 (Aspartate transaminase)	MCODE9
PF3D7_0309500	PF3D7_0309500.1	asparagine synthetase [glutamine-hydrolyzing], putative	Previous IDs: MAL3P3.14;PFC0395w	PF3D7_0309500	AS	null	asparagine synthase (glutamine-hydrolyzing) activity	asparagine biosynthetic process	null	null	null	6.3.5.4 (Asparagine synthase (glutamine-hydrolyzing))	MCODE9
PF3D7_0312500	PF3D7_0312500.1	major facilitator superfamily-related transporter, putative	Previous IDs: MAL3P4.7;PFC0530w	PF3D7_0312500	MFR3	integral component of membrane	null	transmembrane transport	integral component of membrane	null	null	null	MCODE9
PF3D7_0424900	PF3D7_0424900.1	Plasmodium exported protein (PHISTa), unknown function	Previous IDs: MAL4P1.232;PFD1185w	PF3D7_0424900	null	null	null	null	host cell	null	null	null	MCODE9
PF3D7_0501400	PF3D7_0501400.1	interspersed repeat antigen	Previous IDs: MAL5P1.15;PFE0070w	PF3D7_0501400	FIRA	null	null	null	null	null	null	null	MCODE9
PF3D7_0624000	PF3D7_0624000.1	hexokinase	Previous IDs: 2270.t00126;MAL6P1.189;PFF1155w	PF3D7_0624000	HK	null	ATP binding;glucose binding;hexokinase activity;phosphotransferase activity, alcohol group as acceptor	carbohydrate metabolic process;cellular glucose homeostasis	cytosol	hexokinase activity	glycolytic process;response to drug	2.7.1.- (Phosphotransferases with an alcohol group as acceptor.);2.7.1.1 (Hexokinase)	MCODE9
PF3D7_0630600	PF3D7_0630600.1	conserved protein, unknown function	Previous IDs: 2270.t00195;MAL6P1.122;PFF1485w	PF3D7_0630600	null	null	calcium ion binding	null	null	null	null	null	MCODE9
PF3D7_0802000	PF3D7_0802000.1	glutamate dehydrogenase, putative	Previous IDs: PF08_0132	PF3D7_0802000	GDH3	null	oxidoreductase activity	cellular amino acid metabolic process;oxidation-reduction process	cytosol	glutamate dehydrogenase (NAD+) activity	glutamate metabolic process	1.4.1.2 (Glutamate dehydrogenase)	MCODE9
PF3D7_0824400	PF3D7_0824400.1	nucleoside transporter 2	Previous IDs: MAL8P1.32	PF3D7_0824400	NT2	null	null	null	endoplasmic reticulum;integral component of membrane	nucleoside transmembrane transporter activity	nucleoside transport	null	MCODE9
PF3D7_0914700	PF3D7_0914700.1	major facilitator superfamily-related transporter, putative	Previous IDs: PFI0720w	PF3D7_0914700	MFR4	integral component of membrane	null	transmembrane transport	integral component of membrane	null	null	null	MCODE9
PF3D7_0916400	PF3D7_0916400.1	conserved Plasmodium protein, unknown function	Previous IDs: PFI0805w	PF3D7_0916400	null	plasma membrane	null	null	null	null	null	null	MCODE9
PF3D7_0926400	PF3D7_0926400.1	monocarboxylate transporter, putative	Previous IDs: PFI1295c	PF3D7_0926400	null	integral component of membrane	null	transmembrane transport	apicoplast;integral component of membrane	monocarboxylic acid transmembrane transporter activity	monocarboxylic acid transport	null	MCODE9
PF3D7_0935900	PF3D7_0935900.1	ring-exported protein 1	Previous IDs: PFI1735c	PF3D7_0935900	REX1	null	null	null	Maurer's cleft;cytoplasm;extracellular vesicle;host cell cytoplasm;host cell membrane	protein binding	pathogenesis	null	MCODE9
PF3D7_0936000	PF3D7_0936000.1	ring-exported protein 2	Previous IDs: PFI1740c	PF3D7_0936000	REX2	null	null	null	Maurer's cleft	null	null	null	MCODE9
PF3D7_1129900	PF3D7_1129900.1	major facilitator superfamily-related transporter, putative	Previous IDs: PF11_0310	PF3D7_1129900	MFR5	null	null	null	integral component of membrane	null	null	null	MCODE9
PF3D7_1227200	PF3D7_1227200.1	potassium channel K1	Previous IDs: 2277.t00263;MAL12P1.263;PFL1315w	PF3D7_1227200	K1	membrane	null	null	host cell plasma membrane	potassium channel activity	potassium ion transport	null	MCODE9
PF3D7_1231400	PF3D7_1231400.1	amino acid transporter, putative	Previous IDs: 2277.t00303;MAL12P1.303;PFL1515c	PF3D7_1231400	null	membrane	null	null	null	null	null	null	MCODE9
PF3D7_1237900	PF3D7_1237900.1	conserved Plasmodium protein, unknown function	Previous IDs: 2277.t00367;MAL12P1.365;PFL1835w	PF3D7_1237900	null	membrane	ATP binding	null	null	null	null	null	MCODE9
PF3D7_1471200	PF3D7_1471200.1	inorganic anion exchanger, inorganic anion antiporter	Previous IDs: PF14_0679	PF3D7_1471200	SulP	integral component of membrane	sulfate transmembrane transporter activity	sulfate transport	integral component of membrane;integral component of plasma membrane;membrane	inorganic anion transmembrane transporter activity;secondary active sulfate transmembrane transporter activity	response to drug;sulfate transport	null	MCODE9
PF3D7_0302100	PF3D7_0302100.1	serine/threonine protein kinase	Previous IDs: MAL3P1.1;PFC0105w	PF3D7_0302100	SRPK1	null	ATP binding;protein kinase activity	protein phosphorylation	cytoplasm;nucleus	protein serine/threonine kinase activity	protein phosphorylation	2.7.11.1 (Non-specific serine/threonine protein kinase)	MCODE10
PF3D7_0310200	PF3D7_0310200.1	phd finger protein, putative	Previous IDs: MAL3P3.18;PFC0425w	PF3D7_0310200	null	membrane	null	null	null	null	response to drug	null	MCODE10
PF3D7_0320900	PF3D7_0320900.1	histone H2A.Z	Previous IDs: MAL3P7.13;PFC0920w	PF3D7_0320900	H2A.Z	nucleosome;nucleus	DNA binding;protein heterodimerization activity	null	nucleosome;nucleus	DNA binding	chromatin assembly or disassembly	null	MCODE10
PF3D7_0409600	PF3D7_0409600.1	replication protein A1, large subunit	Previous IDs: MAL4P2.32;PFD0470c;PFD0475c	PF3D7_0409600	RPA1	null	nucleic acid binding	null	DNA replication factor A complex	null	DNA replication;DNA-dependent DNA replication;regulation of DNA metabolic process	null	MCODE10
PF3D7_0413900	PF3D7_0413900.1	ubiquitin carboxyl-terminal hydrolase 13, putative	Previous IDs: MAL4P1.131;PFD0655c;PFD0680c	PF3D7_0413900	USP13	null	protein binding;thiol-dependent ubiquitin-specific protease activity;thiol-dependent ubiquitinyl hydrolase activity;zinc ion binding	protein deubiquitination	null	thiol-dependent ubiquitin-specific protease activity;ubiquitin binding	ubiquitin-dependent protein catabolic process	3.4.19.12 (Ubiquitinyl hydrolase 1)	MCODE10
PF3D7_0507700	PF3D7_0507700.1	nuclear protein localization protein 4, putative	Previous IDs: MAL5P1.78;PFE0380c	PF3D7_0507700	NPL4	null	protein binding	ubiquitin-dependent protein catabolic process	endoplasmic reticulum	ATPase activity	regulation of cell cycle process;ubiquitin-dependent ERAD pathway	null	MCODE10
PF3D7_0517300	PF3D7_0517300.1	serine/arginine-rich splicing factor 1	Previous IDs: MAL5P1.173;PFE0865c	PF3D7_0517300	SR1	null	nucleic acid binding	null	cytoplasm;nucleus;spliceosomal complex	RNA binding	RNA splicing;mRNA processing;regulation of mRNA splicing, via spliceosome	null	MCODE10
PF3D7_0610400	PF3D7_0610400.1	histone H3	Previous IDs: 2270.t00211;MAL6P1.106;PFF0510w	PF3D7_0610400	H3	nucleosome	DNA binding;protein heterodimerization activity	null	extracellular vesicle;nucleosome;nucleus;symbiont-containing vacuole	DNA binding	chromatin assembly or disassembly;chromosome organization	null	MCODE10
PF3D7_0624600	PF3D7_0624600.1	SNF2 helicase, putative	Previous IDs: 2270.t00132;MAL6P1.183;PFF1185w	PF3D7_0624600	ISWI	null	ATP binding	null	nucleus	ATP-dependent helicase activity;RNA binding	chromatin remodeling	3.6.4.12 (DNA helicase)	MCODE10
PF3D7_0704600	PF3D7_0704600.1	E3 ubiquitin-protein ligase	Previous IDs: MAL7P1.19	PF3D7_0704600	UT	null	binding;ubiquitin-protein transferase activity	null	Golgi apparatus;endoplasmic reticulum	ubiquitin-protein transferase activity	response to drug	6.3.2.19 (Transferred entry: 2.3.2.23, 2.3.2.27 and 6.2.1.45)	MCODE10
PF3D7_0723400	PF3D7_0723400.1	conserved Plasmodium protein, unknown function	Previous IDs: PF07_0097	PF3D7_0723400	null	null	null	null	null	null	null	null	MCODE10
PF3D7_0730900	PF3D7_0730900.1	EMP1-trafficking protein	Previous IDs: MAL7P1.171	PF3D7_0730900	PTP4	null	null	null	nucleus	null	null	null	MCODE10
PF3D7_0814200	PF3D7_0814200.1	DNA/RNA-binding protein Alba 1	Previous IDs: PF08_0074	PF3D7_0814200	ALBA1	null	nucleic acid binding	null	cytoplasm;extracellular vesicle;food vacuole;nucleus	DNA binding;RNA binding;mRNA binding;translation repressor activity, mRNA regulatory element binding	null	null	MCODE10
PF3D7_0916700	PF3D7_0916700.1	RNA-binding protein musashi, putative	Previous IDs: PFI0820c	PF3D7_0916700	HoMu	null	nucleic acid binding	null	nucleus	mRNA binding	null	null	MCODE10
PF3D7_1020000	PF3D7_1020000.1	RNA-binding protein 34, putative	Previous IDs: PF10_0194	PF3D7_1020000	RBM34	null	nucleic acid binding	null	null	null	null	null	MCODE10
PF3D7_1114700	PF3D7_1114700.1	serine/threonine protein kinase, putative	Previous IDs: PF11_0156	PF3D7_1114700	CLK3	null	ATP binding;protein kinase activity	protein phosphorylation	cytoplasm;nucleus	null	null	2.7.11.1 (Non-specific serine/threonine protein kinase)	MCODE10
PF3D7_1136500	PF3D7_1136500.1	casein kinase 1	Previous IDs: PF11_0377;PF3D7_1136500.1;PF3D7_1136500.2	PF3D7_1136500	CK1	null	ATP binding;protein kinase activity	protein phosphorylation	cytosol;host cell periphery;microneme;nucleus	protein binding;protein kinase activity	protein phosphorylation	2.7.11.1 (Non-specific serine/threonine protein kinase)	MCODE10
PF3D7_1136500	PF3D7_1136500.2	casein kinase 1	Previous IDs: PF11_0377;PF3D7_1136500.1;PF3D7_1136500.2	PF3D7_1136500	CK1	null	ATP binding;protein kinase activity	protein phosphorylation	null	null	null	2.7.11.1 (Non-specific serine/threonine protein kinase)	MCODE10
PF3D7_1145400	PF3D7_1145400.1	dynamin-like protein	Previous IDs: PF11_0465	PF3D7_1145400	DYN1	null	GTP binding;GTPase activity	null	cytoplasm;food vacuole;host cell cytoplasm;nuclear membrane;nucleus;plasma membrane;symbiont-containing vacuole membrane	GTPase activity	microtubule-based process;vesicle-mediated transport	3.6.5.5 (Dynamin GTPase)	MCODE10
PF3D7_1220900	PF3D7_1220900.1	heterochromatin protein 1	Previous IDs: 2277.t00201;MAL12P1.201;PFL1005c	PF3D7_1220900	HP1	null	null	null	chromatin;heterochromatin;nuclear periphery;nucleus	chromatin binding;protein binding	cell proliferation;chromatin assembly or disassembly;regulation of chromatin silencing	null	MCODE10
PF3D7_1226600	PF3D7_1226600.1	proliferating cell nuclear antigen 2	Previous IDs: 2277.t00257;MAL12P1.257;PFL1285c	PF3D7_1226600	PCNA2	null	DNA binding;DNA polymerase processivity factor activity	regulation of DNA replication	PCNA complex;nucleus	DNA polymerase processivity factor activity	protein complex oligomerization;regulation of DNA replication	null	MCODE10
PF3D7_1363400	PF3D7_1363400.1	polyubiquitin binding protein, putative	Previous IDs: PF13_0335	PF3D7_1363400	DOA1	null	protein binding	null	null	null	null	null	MCODE10
PF3D7_1412600	PF3D7_1412600.1	deoxyhypusine synthase	Previous IDs: PF14_0125	PF3D7_1412600	DHS	null	null	peptidyl-lysine modification to peptidyl-hypusine	null	deoxyhypusine synthase activity	null	2.5.1.46 (Deoxyhypusine synthase)	MCODE10
PF3D7_1428800	PF3D7_1428800.1	transcription initiation TFIID-like, putative	Previous IDs: PF14_0267;PF3D7_1428800.1;PF3D7_1428800.2	PF3D7_1428800	null	membrane	DNA binding	DNA-templated transcription, initiation	null	null	null	null	MCODE10
PF3D7_1428800	PF3D7_1428800.2	transcription initiation TFIID-like, putative	Previous IDs: PF14_0267;PF3D7_1428800.1;PF3D7_1428800.2	PF3D7_1428800	null	null	DNA binding	DNA-templated transcription, initiation	null	null	null	null	MCODE10
PF3D7_1433500	PF3D7_1433500.1	DNA topoisomerase 2	Previous IDs: PF14_0316	PF3D7_1433500	TOP2	null	ATP binding;DNA binding;DNA topoisomerase type II (ATP-hydrolyzing) activity	DNA topological change	nucleus	DNA topoisomerase type II (ATP-hydrolyzing) activity	DNA topological change	5.6.2.3 (DNA topoisomerase (ATP-hydrolyzing));5.99.1.3 (Transferred entry: 5.6.2.3)	MCODE10
PF3D7_1434500	PF3D7_1434500.1	dynein-related AAA-type ATPase, putative	Previous IDs: PF14_0326	PF3D7_1434500	null	null	ATP binding;ATPase activity	null	membrane	null	null	3.6.4.2 (Transferred entry: 5.6.1.2)	MCODE10
PF3D7_1445400	PF3D7_1445400.1	protein serine/threonine kinase-1	Previous IDs: PF14_0431	PF3D7_1445400	CLK1	null	ATP binding;protein kinase activity	protein phosphorylation	nucleus	protein serine/threonine/tyrosine kinase activity	protein phosphorylation;regulation of cell differentiation	2.7.11.1 (Non-specific serine/threonine protein kinase)	MCODE10
PF3D7_0212500	PF3D7_0212500.1	conserved Plasmodium protein, unknown function	Previous IDs: PF02_0117;PFB0560w	PF3D7_0212500	null	cytoplasm;intracellular;membrane	GTP binding;GTPase activity;translation initiation factor activity	translation;translational initiation	null	null	null	null	MCODE11
PF3D7_0413700	PF3D7_0413700.1	lysine decarboxylase-like protein, putative	Previous IDs: MAL4P1.129;PFD0670c	PF3D7_0413700	null	null	null	null	null	null	null	4.1.1.18 (Lysine decarboxylase)	MCODE11
PF3D7_0801700	PF3D7_0801700.1	sentrin-specific protease 2, putative	Previous IDs: MAL8P1.157	PF3D7_0801700	SENP2	null	cysteine-type peptidase activity	proteolysis	null	cysteine-type peptidase activity	proteolysis	3.4.22.68 (Ulp1 peptidase);5.3.1.8 (Mannose-6-phosphate isomerase)	MCODE11
PF3D7_0903700	PF3D7_0903700.1	alpha tubulin 1	Previous IDs: PFI0180w	PF3D7_0903700	null	microtubule	GTP binding;GTPase activity;structural constituent of cytoskeleton	microtubule-based process	cell surface;nucleus	null	null	null	MCODE11
PF3D7_0918600	PF3D7_0918600.1	ATP-dependent DNA helicase Q1	Previous IDs: PFI0910w	PF3D7_0918600	RECQ1	null	ATP binding;nucleic acid binding	null	cytoplasm;nucleus	3'-5' DNA helicase activity;ATPase activity	DNA duplex unwinding;regulation of gene expression, epigenetic;telomere maintenance	3.6.4.12 (DNA helicase)	MCODE11
PF3D7_0930800	PF3D7_0930800.1	conserved Plasmodium membrane protein, unknown function	Previous IDs: PFI1500w	PF3D7_0930800	null	cytoplasm	magnesium ion binding;ribulose-bisphosphate carboxylase activity	carbon fixation	null	null	null	null	MCODE11
PF3D7_0934100	PF3D7_0934100.1	TFIIH basal transcription factor complex helicase XPD subunit	Previous IDs: PFI1650w	PF3D7_0934100	XPD	null	ATP binding;ATP-dependent DNA helicase activity;ATP-dependent helicase activity;DNA binding;hydrolase activity;hydrolase activity, acting on acid anhydrides, in phosphorus-containing anhydrides;nucleic acid binding	nucleobase-containing compound metabolic process	cytoplasm;nucleus	5'-3' DNA helicase activity;protein binding;single-stranded DNA-dependent ATPase activity	null	3.6.4.12 (DNA helicase)	MCODE11
PF3D7_1348400	PF3D7_1348400.1	conserved Plasmodium membrane protein, unknown function	Previous IDs: PF13_0254	PF3D7_1348400	null	membrane	null	null	null	null	null	null	MCODE11
PF3D7_1359600	PF3D7_1359600.1	conserved Plasmodium protein, unknown function	Previous IDs: MAL13P1.295	PF3D7_1359600	null	cytoplasm	null	null	null	null	null	null	MCODE11
PF3D7_1361900	PF3D7_1361900.1	proliferating cell nuclear antigen 1	Previous IDs: PF13_0328	PF3D7_1361900	PCNA1	null	DNA binding;DNA polymerase processivity factor activity	regulation of DNA replication	nucleus	null	null	null	MCODE11
PF3D7_1366300	PF3D7_1366300.1	conserved Plasmodium protein, unknown function	Previous IDs: MAL13P1.333;MAL13P1.334	PF3D7_1366300	null	nucleus	null	null	null	null	null	null	MCODE11
PF3D7_1444800	PF3D7_1444800.1	fructose-bisphosphate aldolase	Previous IDs: PF14_0425	PF3D7_1444800	FBPA	null	fructose-bisphosphate aldolase activity	glycolytic process	cell surface;cytoplasm;extracellular vesicle;nucleus	actin binding;fructose-bisphosphate aldolase activity	actin polymerization or depolymerization;glycolytic process	4.1.2.13 (Fructose-bisphosphate aldolase)	MCODE11
PF3D7_1446400	PF3D7_1446400.1	pyruvate dehydrogenase E1 component subunit beta	Previous IDs: PF14_0441	PF3D7_1446400	pdhB	null	catalytic activity	metabolic process	apicoplast;membrane;pyruvate dehydrogenase complex	pyruvate dehydrogenase (acetyl-transferring) activity	acetyl-CoA biosynthetic process from pyruvate;fatty acid biosynthetic process;tricarboxylic acid cycle	1.2.4.1 (Pyruvate dehydrogenase (acetyl-transferring))	MCODE11
PF3D7_1454700	PF3D7_1454700.1	6-phosphogluconate dehydrogenase, decarboxylating	Previous IDs: PF14_0520	PF3D7_1454700	6PGD	null	NADP binding;phosphogluconate dehydrogenase (decarboxylating) activity	oxidation-reduction process;pentose-phosphate shunt	cytosol;intracellular;nucleus	phosphogluconate dehydrogenase (decarboxylating) activity	pentose-phosphate shunt;response to drug	1.1.1.44 (Phosphogluconate dehydrogenase (NADP(+)-dependent, decarboxylating))	MCODE11
PF3D7_1011200	PF3D7_1011200.1	BET1-like protein, putative, unspecified product	Previous IDs: PF10_0109;PF3D7_1011200.1;PF3D7_1011200.2	PF3D7_1011200	BET1	Golgi apparatus;Golgi membrane;integral component of membrane	null	protein transport;vesicle-mediated transport	SNARE complex	SNAP receptor activity	null	null	MCODE12
PF3D7_1011200	PF3D7_1011200.2	BET1-like protein, putative, unspecified product	Previous IDs: PF10_0109;PF3D7_1011200.1;PF3D7_1011200.2	PF3D7_1011200	BET1	null	null	null	null	null	null	null	MCODE12
PF3D7_1324700	PF3D7_1324700.1	SNARE protein, putative	Previous IDs: MAL13P1.135	PF3D7_1324700	YKT6.2	integral component of membrane	null	vesicle-mediated transport	SNARE complex	SNAP receptor activity	intracellular protein transport;regulation of vesicle fusion	null	MCODE12
PF3D7_1423800	PF3D7_1423800.1	vacuolar protein sorting-associated protein 3, putative	Previous IDs: 1396.t00553;PF14_0229	PF3D7_1423800	VPS3	integral component of membrane;membrane	protein binding	null	null	null	null	null	MCODE12
PF3D7_0425800	PF3D7_0425800.1	erythrocyte membrane protein 1, PfEMP1	Previous IDs: MAL4P1.242;MAL7P1.1;MAL8P1.207;PFD1235w	PF3D7_0425800	VAR	integral component of membrane	host cell surface receptor binding	pathogenesis	host cell plasma membrane;infected host cell surface knob	cell adhesion molecule binding	antigenic variation;cell-cell adhesion;cytoadherence to microvasculature, mediated by symbiont protein;modulation by symbiont of host erythrocyte aggregation	null	MCODE13
PF3D7_1240900	PF3D7_1240900.1	erythrocyte membrane protein 1, PfEMP1	Previous IDs: 2277.t00394;MAL12P1.392;PFL1970w	PF3D7_1240900	VAR	integral component of membrane	host cell surface receptor binding	pathogenesis	null	null	null	null	MCODE13
PF3D7_1253000	PF3D7_1253000.1	gametocyte erythrocyte cytosolic protein	Previous IDs: 2277.t00508;PF12_0010;PFL2550w	PF3D7_1253000	GECO	null	null	null	host cell cytoplasm	unfolded protein binding	protein folding	null	MCODE13
PF3D7_0216700	PF3D7_0216700.1	autophagy-related protein 11, putative	Previous IDs: PF02_0157;PF3D7_0216700.1;PF3D7_0216700.2;PFB0765w	PF3D7_0216700	ATG11	cytoplasm;myosin complex	ATP binding;actin binding;calmodulin binding;motor activity	null	null	null	null	null	MCODE14
PF3D7_0216700	PF3D7_0216700.2	autophagy-related protein 11, putative	Previous IDs: PF02_0157;PF3D7_0216700.1;PF3D7_0216700.2;PFB0765w	PF3D7_0216700	ATG11	null	null	null	null	null	null	null	MCODE14
PF3D7_0419600	PF3D7_0419600.1	ran-specific GTPase-activating protein 1, putative	Previous IDs: MAL4P1.185;PFD0950w	PF3D7_0419600	RANBP1	null	null	intracellular transport	null	Ran GTPase binding	RNA export from nucleus;protein import into nucleus	null	MCODE14
PF3D7_0515300	PF3D7_0515300.1	phosphatidylinositol 3-kinase	Previous IDs: MAL5P1.153;PFE0765w	PF3D7_0515300	PI3K	null	binding;kinase activity	phosphatidylinositol metabolic process	cytoplasm;food vacuole;intracellular region of host	1-phosphatidylinositol-3-kinase activity;hemoglobin binding;protein binding	endocytosis;intracellular transport;response to drug	2.7.1.137 (Phosphatidylinositol 3-kinase);2.7.1.150 (1-phosphatidylinositol-3-phosphate 5-kinase)	MCODE14
PF3D7_0627800	PF3D7_0627800.1	acetyl-CoA synthetase, putative	Previous IDs: 2270.t00165;MAL6P1.150;PFF1350c	PF3D7_0627800	ACS	null	catalytic activity	metabolic process	null	acetate-CoA ligase activity	generation of precursor metabolites and energy	6.2.1.1 (Acetate--CoA ligase)	MCODE14
PF3D7_0812400	PF3D7_0812400.1	karyopherin alpha	Previous IDs: PF08_0087	PF3D7_0812400	KARalpha	cytoplasm;nucleus	binding;nuclear import signal receptor activity;protein binding	protein import into nucleus	nuclear pore;nuclear pore central transport channel	protein domain specific binding;protein heterodimerization activity	NLS-bearing protein import into nucleus;nucleocytoplasmic transport	null	MCODE14
PF3D7_0822600	PF3D7_0822600.1	protein transport protein SEC23	Previous IDs: PF08_0036	PF3D7_0822600	SEC23	COPII vesicle coat	zinc ion binding	ER to Golgi vesicle-mediated transport;intracellular protein transport	COPII vesicle coat;Maurer's cleft;nucleus	null	ER to Golgi vesicle-mediated transport	null	MCODE14
PF3D7_0932800	PF3D7_0932800.1	importin alpha re-exporter, putative	Previous IDs: PFI1590c	PF3D7_0932800	CSE1	null	Ran GTPase binding;binding;protein binding	null	nuclear envelope	null	null	null	MCODE14
PF3D7_1008000	PF3D7_1008000.1	histone deacetylase 2	Previous IDs: PF10_0078	PF3D7_1008000	HDA2	null	kinase activity	inositol phosphate biosynthetic process	nucleus	null	inositol phosphate biosynthetic process;regulation of gene expression	3.5.1.98 (Histone deacetylase)	MCODE14
PF3D7_1013900	PF3D7_1013900.1	translation initiation factor eIF-2B subunit delta, putative	Previous IDs: PF10_0136	PF3D7_1013900	null	null	null	cellular metabolic process	eukaryotic translation initiation factor 2B complex	translation initiation factor activity	regulation of translational initiation	null	MCODE14
PF3D7_1022500	PF3D7_1022500.1	citrate synthase, mitochondrial, putative	Previous IDs: PF10_0218	PF3D7_1022500	CS	null	transferase activity, transferring acyl groups, acyl groups converted into alkyl on transfer	null	mitochondrion	citrate (Si)-synthase activity	acetyl-CoA catabolic process;citrate metabolic process;tricarboxylic acid cycle	2.3.3.1 (Citrate (Si)-synthase)	MCODE14
PF3D7_1025100	PF3D7_1025100.1	glutamine--fructose-6-phosphate aminotransferase [isomerizing], putative	Previous IDs: PF10_0245	PF3D7_1025100	GFPT	null	carbohydrate derivative binding;glutamine-fructose-6-phosphate transaminase (isomerizing) activity	carbohydrate derivative biosynthetic process;carbohydrate derivative metabolic process	null	glutamine-fructose-6-phosphate transaminase (isomerizing) activity	glucosamine metabolic process	2.6.1.16 (Glutamine--fructose-6-phosphate transaminase (isomerizing))	MCODE14
PF3D7_1134800	PF3D7_1134800.1	coatomer subunit delta	Previous IDs: PF11_0359	PF3D7_1134800	null	null	null	null	COPI vesicle coat;cytoplasm	null	ER to Golgi vesicle-mediated transport;retrograde vesicle-mediated transport, Golgi to ER	null	MCODE14
PF3D7_1145100	PF3D7_1145100.1	coatomer subunit gamma, putative	Previous IDs: PF11_0463	PF3D7_1145100	SEC21	COPI vesicle coat;membrane coat	binding;structural molecule activity	intracellular protein transport;vesicle-mediated transport	COPI vesicle coat	null	ER to Golgi vesicle-mediated transport;retrograde vesicle-mediated transport, Golgi to ER	null	MCODE14
PF3D7_1203700	PF3D7_1203700.1	nucleosome assembly protein	Previous IDs: 2277.t00037;MAL12P1.37;PFL0185c	PF3D7_1203700	NAPL	nucleus	null	nucleosome assembly	cytoplasm;nucleus	DNA binding;histone binding;protein binding	nucleosome assembly	null	MCODE14
PF3D7_1222300	PF3D7_1222300.1	endoplasmin, putative	Previous IDs: 2277.t00214;MAL12P1.214;PFL1070c	PF3D7_1222300	GRP94	null	ATP binding;unfolded protein binding	protein folding;response to stress	cell surface;endoplasmic reticulum;extracellular vesicle;food vacuole;nucleus	unfolded protein binding	response to heat	null	MCODE14
PF3D7_1231100	PF3D7_1231100.1	ras-related protein Rab-2	Previous IDs: 2277.t00300;MAL12P1.300;PFL1500w	PF3D7_1231100	RAB2	null	GTP binding;GTPase activity	null	food vacuole;membrane;vacuole	null	ER to Golgi vesicle-mediated transport;regulation of vesicle-mediated transport	3.6.5.2 (Small monomeric GTPase)	MCODE14
PF3D7_1305300	PF3D7_1305300.1	translational activator GCN1, putative	Previous IDs: MAL13P1.26;MAL13P1.27	PF3D7_1305300	GCN1	null	binding	null	null	null	null	null	MCODE14
PF3D7_1427900	PF3D7_1427900.1	leucine-rich repeat protein	Previous IDs: PF14_0257	PF3D7_1427900	null	null	null	null	nucleus	null	null	null	MCODE14
PF3D7_1444500	PF3D7_1444500.1	eukaryotic translation initiation factor 2-alpha kinase 1	Previous IDs: PF14_0423	PF3D7_1444500	eIK1	null	ATP binding;protein kinase activity	protein phosphorylation	null	protein kinase activity	protein phosphorylation;regulation of eIF2 alpha phosphorylation by amino acid starvation	2.7.11.1 (Non-specific serine/threonine protein kinase)	MCODE14
PF3D7_0302600	PF3D7_0302600.1	ABC transporter B family member 4, putative	Previous IDs: MAL3P1.7;PFC0125w	PF3D7_0302600	ABCB4	integral component of membrane	ATP binding;ATPase activity;ATPase activity, coupled to transmembrane movement of substances	transmembrane transport	apicoplast;integral component of membrane	ATPase activity, coupled to transmembrane movement of substances;drug transmembrane transporter activity	drug transmembrane transport;response to drug	null	MCODE15
PF3D7_0401800	PF3D7_0401800.1	Plasmodium exported protein (PHISTb), unknown function	Previous IDs: MAL4P1.16;PFD0080c	PF3D7_0401800	PfD80	null	null	null	Maurer's cleft;host cell periphery;nucleus	null	null	null	MCODE15
PF3D7_0417200	PF3D7_0417200.1	bifunctional dihydrofolate reductase-thymidylate synthase	Previous IDs: MAL4P1.161;PFD0830w	PF3D7_0417200	DHFR-TS	null	dihydrofolate reductase activity;thymidylate synthase activity	dTMP biosynthetic process;glycine biosynthetic process;one-carbon metabolic process;oxidation-reduction process;tetrahydrofolate biosynthetic process	cytoplasm	RNA binding	response to drug	1.5.1.3 (Dihydrofolate reductase);2.1.1.45 (Thymidylate synthase)	MCODE15
PF3D7_0532400	PF3D7_0532400.1	lysine-rich membrane-associated PHISTb protein	Previous IDs: MAL5P1.315;PFE1605w	PF3D7_0532400	LyMP	null	null	null	Maurer's cleft;host cell cytoplasm;host cell cytosol;host cell membrane;host cell periphery;infected host cell surface knob;nucleus	protein binding	cytoadherence to microvasculature, mediated by symbiont protein	null	MCODE15
PF3D7_0614800	PF3D7_0614800.1	endonuclease III-like protein 1, putative	Previous IDs: 2270.t00038;MAL6P1.278;PFF0715c	PF3D7_0614800	NTHL1	null	4 iron, 4 sulfur cluster binding;DNA binding;catalytic activity	DNA repair;base-excision repair	null	endonuclease activity	DNA repair	3.2.2.- (Hydrolyzing N-glycosyl compounds.);4.2.99.18 (DNA-(apurinic or apyrimidinic site) lyase)	MCODE15
PF3D7_0802200	PF3D7_0802200.1	1-cys peroxiredoxin	Previous IDs: PF08_0131	PF3D7_0802200	1-CysPxn	null	antioxidant activity;oxidoreductase activity;peroxiredoxin activity	cell redox homeostasis;oxidation-reduction process	cytosol	antioxidant activity;peroxidase activity	response to oxidative stress	1.11.1.15 (Peroxiredoxin)	MCODE15
PF3D7_1012500	PF3D7_1012500.1	phosphoglucomutase, putative	Previous IDs: PF10_0122	PF3D7_1012500	null	null	intramolecular transferase activity, phosphotransferases;magnesium ion binding	carbohydrate metabolic process;organic substance metabolic process	null	null	null	5.4.2.2 (Phosphoglucomutase (alpha-D-glucose-1,6-bisphosphate-dependent))	MCODE15
PF3D7_1233600	PF3D7_1233600.1	asparagine and aspartate rich protein 1	Previous IDs: 2277.t00324;MAL12P1.323;PFL1620w	PF3D7_1233600	AARP1	null	zinc ion binding	null	null	null	null	null	MCODE15
PF3D7_1332600	PF3D7_1332600.1	DNA-(apurinic or apyrimidinic site) lyase 1, putative	Previous IDs: PF13_0176	PF3D7_1332600	APN1	null	DNA binding;zinc ion binding	DNA repair	apicoplast	null	null	4.2.99.18 (DNA-(apurinic or apyrimidinic site) lyase)	MCODE15
PF3D7_1417200	PF3D7_1417200.1	NOT family protein, putative	Previous IDs: PF14_0170	PF3D7_1417200	null	null	null	null	CCR4-NOT complex	mRNA binding	null	null	MCODE15
PF3D7_1453800	PF3D7_1453800.1	glucose-6-phosphate dehydrogenase-6-phosphogluconolactonase	Previous IDs: PF14_0511	PF3D7_1453800	GluPho	null	NADP binding;glucose-6-phosphate dehydrogenase activity	carbohydrate metabolic process;glucose metabolic process;oxidation-reduction process	cytosol	6-phosphogluconolactonase activity;drug binding;glucose-6-phosphate dehydrogenase activity	glucose 6-phosphate metabolic process;pentose-phosphate shunt	1.1.1.49 (Glucose-6-phosphate dehydrogenase (NADP(+)));3.1.1.31 (6-phosphogluconolactonase)	MCODE15
PF3D7_1459700	PF3D7_1459700.1	pyridoxal 5'-phosphate synthase, putative	Previous IDs: PF14_0570	PF3D7_1459700	null	null	null	null	null	pyridoxamine-phosphate oxidase activity	null	1.4.3.5 (Pyridoxal 5'-phosphate synthase);5.1.99.6 (NAD(P)H-hydrate epimerase)	MCODE15
PF3D7_1473200	PF3D7_1473200.1	DnaJ protein, putative	Previous IDs: PF14_0700	PF3D7_1473200	null	null	null	null	nucleus	null	null	null	MCODE15
PF3D7_0420000	PF3D7_0420000.1	zinc finger protein, putative	Previous IDs: MAL4P1.189;PFD0970c	PF3D7_0420000	null	null	zinc ion binding	null	null	null	null	null	MCODE16
PF3D7_0606600	PF3D7_0606600.1	conserved Plasmodium protein, unknown function	Previous IDs: 2270.t00250;MAL6P1.69;PFF0325c	PF3D7_0606600	null	cytoplasm	ATP binding;protein binding	null	null	null	null	null	MCODE16
PF3D7_1032100	PF3D7_1032100.1	mRNA-decapping enzyme subunit 1, putative	Previous IDs: PF10_0314	PF3D7_1032100	DCP1	null	enzyme activator activity	deadenylation-dependent decapping of nuclear-transcribed mRNA;positive regulation of catalytic activity	null	null	deadenylation-dependent decapping of nuclear-transcribed mRNA	null	MCODE16
PF3D7_1422400	PF3D7_1422400.1	conserved Plasmodium protein, unknown function	Previous IDs: PF14_0214	PF3D7_1422400	null	integral component of membrane;keratin filament;membrane	ATP binding;transmembrane receptor protein tyrosine kinase activity	protein phosphorylation;transmembrane receptor protein tyrosine kinase signaling pathway	null	null	null	null	MCODE16
PF3D7_0212400	PF3D7_0212400.1	conserved Plasmodium membrane protein, unknown function	Previous IDs: PF02_0116;PFB0555c	PF3D7_0212400	null	null	null	null	null	null	null	null	MCODE17
PF3D7_0305500	PF3D7_0305500.1	conserved Plasmodium protein, unknown function	Previous IDs: MAL3P2.18;PFC0245c	PF3D7_0305500	null	null	binding	protein transport	null	null	null	null	MCODE17
PF3D7_0608800	PF3D7_0608800.1	ornithine aminotransferase	Previous IDs: 2270.t00225;MAL6P1.91;PFF0435w	PF3D7_0608800	OAT	null	ornithine-oxo-acid transaminase activity;pyridoxal phosphate binding;transaminase activity	null	extracellular vesicle;food vacuole;intracellular	ornithine-oxo-acid transaminase activity;protein binding	ornithine metabolic process	2.6.1.13 (Ornithine aminotransferase)	MCODE17
PF3D7_0826100	PF3D7_0826100.1	HECT-like E3 ubiquitin ligase, putative	Previous IDs: MAL8P1.23	PF3D7_0826100	HEUL	null	ubiquitin-protein transferase activity	null	null	ubiquitin-protein transferase activity	cell growth;pathogenesis;ubiquitin-dependent protein catabolic process	6.3.2.19 (Transferred entry: 2.3.2.23, 2.3.2.27 and 6.2.1.45)	MCODE17
PF3D7_0926100	PF3D7_0926100.1	protein kinase, putative	Previous IDs: PFI1280c	PF3D7_0926100	null	null	ATP binding;protein kinase activity	protein phosphorylation	null	null	null	2.7.10.2 (Non-specific protein-tyrosine kinase);2.7.11.1 (Non-specific serine/threonine protein kinase)	MCODE17
PF3D7_1008100	PF3D7_1008100.1	zinc finger protein, putative	Previous IDs: PF10_0079	PF3D7_1008100	null	nucleus	zinc ion binding	regulation of transcription, DNA-templated	null	null	null	null	MCODE17
PF3D7_1219600	PF3D7_1219600.1	aminophospholipid-transporting P-ATPase	Previous IDs: 2277.t00190;MAL12P1.190;PFL0950c	PF3D7_1219600	ATPase2	integral component of membrane	ATP binding;magnesium ion binding;nucleotide binding;phospholipid-translocating ATPase activity	phospholipid transport	integral component of membrane	phospholipid-translocating ATPase activity	phospholipid transport;response to drug	3.6.3.1 (Transferred entry: 7.6.2.1);7.6.2.1 (P-type phospholipid transporter)	MCODE17
PF3D7_1248700	PF3D7_1248700.1	conserved Plasmodium protein, unknown function	Previous IDs: 2277.t00467;MAL12P1.466;PFL2335w	PF3D7_1248700	null	null	null	null	nucleus	null	null	null	MCODE17
PF3D7_1343000	PF3D7_1343000.1	phosphoethanolamine N-methyltransferase	Previous IDs: MAL13P1.214	PF3D7_1343000	PMT	null	null	null	Golgi apparatus;extracellular vesicle;food vacuole	phosphoethanolamine N-methyltransferase activity;protein binding	phosphatidylcholine biosynthetic process	2.1.1.103 (Phosphoethanolamine N-methyltransferase);2.1.1.141 (Jasmonate O-methyltransferase)	MCODE17
PF3D7_1436300	PF3D7_1436300.1	translocon component PTEX150	Previous IDs: PF14_0344;Pf112	PF3D7_1436300	PTEX150	null	null	null	PTEX complex;apical complex;extracellular vesicle;merozoite dense granule;nucleus;symbiont-containing vacuole membrane	protein binding	translocation of peptides or proteins into host cell cytoplasm	null	MCODE17
