# Supplementary material for: Phosphorylation-Dependent Assembly of a 14-3-3 Mediated Signaling Complex during Red Blood Cell Invasion by Plasmodium falciparum Merozoites
Source: mBio. 2020 Aug 18;11(4):e01287-20. doi: 10.1128/mBio.01287-20 (PMC7439480; doi:10.1128/mBio.01287-20)
Supplement: DATA SET S3 [file mBio.01287-20-sd003.xlsx]

## Sheet: Dataset S3
Uniprot.ID	PlasmoDB.ID	Description	Detected phosphopeptides (localisation probabilities of phosphosites from MaxQuant between brackets)	Phosphosite(s) localisation in protein	Phosphorylated amino acid(s)	Number of phosphosites	Phosphoprotein detected with Open-MS	Phosphosite detected with Open-MS	Maximum phospho_score for each phosphosite (Open-MS)	Fold_Change_EC/IC phospho	Fold_Change_ECBA/IC phospho	Fold_Change_ECBA/EC phospho	pvalue EC/IC (test of equality between phospho and non-phospho)	pvalue ECBA/IC (test of equality between phospho and non-phospho)	pvalue ECBA/EC (test of equality between phospho and non-phospho)	mean Fold_Change_EC/IC non phospho	mean Fold_Change_ECBA/IC non phospho	mean Fold_Change_ECBA/EC non phospho	Standard Deviation Fold_Change_EC/IC non phospho	Standard Deviation Fold_Change_ECBA/IC non phospho	Standard Deviation Fold_Change_ECBA/EC non phospho
A0A143ZVA6	PF3D7_0526200	ADP-ribosylation factor GTPase-activating protein, putative	KNS(0.996)NLKNDT(0.004)EVR	487	S	1	yes	no	NA	1.21341	1.84351	0.630097	0	0	0.019953	0.392747	0.687472	0.294724	0.045219	0.098889	0.144108
A0A143ZVA6	PF3D7_0526200	ADP-ribosylation factor GTPase-activating protein, putative	NLS(0.129)S(0.871)LEEFKK	353	S	1	yes	yes	17.0115	-0.173545	0.20031	0.373855	5.57e-36	8.38e-07	0.582932	0.392747	0.687472	0.294724	0.045219	0.098889	0.144108
A0A143ZVB6	PF3D7_0903600	conserved protein, unknown function, unspecified product	GLS(0.087)EQNS(0.991)KDNT(0.912)VINES(0.01)LR	178;182	S;T	2	yes	yes	12.7664	1.09561	1.54823	0.45262	NA	NA	NA	NA	NA	NA	NA	NA	NA
A0A143ZVB6	PF3D7_0903600	conserved protein, unknown function, unspecified product	GLS(0.293)EQNS(0.995)KDNT(0.709)VINES(0.003)LR	178	S	1	yes	yes	36.1955	0.803523	1.31535	0.511829	NA	NA	NA	NA	NA	NA	NA	NA	NA
A0A143ZVB6	PF3D7_0903600	conserved protein, unknown function, unspecified product	GLS(0.959)EQNS(0.994)KDNT(0.046)VINES(0.001)LR	174;178	S;S	2	yes	yes	36.1955	0.619956	1.34281	0.722857	NA	NA	NA	NA	NA	NA	NA	NA	NA
A0A143ZVC5	PF3D7_0930400	zinc finger protein, putative	EFS(1)DDEVCICQR	861	S	1	no	no	NA	0.916748	0.898881	-0.0178666	NA	NA	NA	NA	NA	NA	NA	NA	NA
A0A143ZVW7	PF3D7_0704300	conserved Plasmodium membrane protein, unknown function	KT(0.278)DY(0.025)S(0.794)S(0.794)EDEIY(0.11)AK;KT(0.278)DY(0.025)S(0.794)S(0.794)EDEIY(0.11)AK	212;213	S;S	2	yes	yes	11.0996	1.48098	1.61269	0.131707	NA	NA	NA	NA	NA	NA	NA	NA	NA
A0A143ZWG8	PF3D7_0800700	surface-associated interspersed protein 8.3 (SURFIN 8.3)	AVEMNT(0.982)PVS(0.018)K	7	T	1	no	no	NA	0.358251	3.03626	2.67801	NA	NA	NA	NA	NA	NA	NA	NA	NA
A0A143ZWJ6	PF3D7_1304200	CorA-like Mg2+ transporter protein, putative	VHDNGDCLS(1)R	67	S	1	yes	no	NA	1.06303	0.692129	-0.370906	NA	NA	NA	NA	NA	NA	NA	NA	NA
A0A143ZWJ6	PF3D7_1304200	CorA-like Mg2+ transporter protein, putative	KENS(0.992)INS(0.778)S(0.215)T(0.015)LMNR;KENS(1)INS(0.747)S(0.199)T(0.054)LMNR	72;75	S;S	2	yes	yes	11.1207	0.999621	1.00457	0.00495119	NA	NA	NA	NA	NA	NA	NA	NA	NA
A0A143ZWJ6	PF3D7_1304200	CorA-like Mg2+ transporter protein, putative	EKS(1)S(1)INDENDTK;EKS(1)S(1)INDENDTK	84;85	S;S	2	yes	yes	63.9965	1.40805	0.331439	-1.07661	NA	NA	NA	NA	NA	NA	NA	NA	NA
A0A143ZWK2	PF3D7_0207600	serine repeat antigen 5	LPS(0.987)NGT(0.012)T(0.001)GEQGSSTGTVR;LPS(1)NGTTGEQGSSTGTVR	183	S	1	yes	yes	47.0877	0.642802	0.548991	-0.0938111	0.349422	0.913417	0.585758	0.402823	0.587846	0.185023	0.256467	0.357354	0.511628
A0A143ZWU2	PF3D7_1016300	GBP130 protein	ILT(0.113)NT(0.887)DPNDEVERR	259	T	1	yes	yes	17.0091	0.233754	0.104732	-0.129022	0.0785611	0.0400984	0.415032	0.495415	0.586742	0.091327	0.148747	0.234814	0.270343
A0A143ZWU2	PF3D7_1016300	GBP130 protein	ILT(0.994)NT(0.006)DPNDEVER	257	T	1	yes	yes	11.0996	0.555005	-0.35046	-0.905465	0.688706	6.57e-05	0.000226794	0.495415	0.586742	0.091327	0.148747	0.234814	0.270343
A0A143ZWU2	PF3D7_1016300	GBP130 protein	SVVT(0.002)EEQKVES(0.93)DS(0.068)EK	135	S	1	yes	yes	14.631	0.592026	0.764109	0.172083	0.516018	0.450038	0.765156	0.495415	0.586742	0.091327	0.148747	0.234814	0.270343
A0A143ZWW4	PF3D7_0217500	calcium-dependent protein kinase 1	IVDFGLS(0.139)S(0.86)FFS(0.001)KDNK	217	S	1	yes	yes	17.0115	0.261718	0.956701	0.694983	0.722014	0.00144189	0.00665819	0.30214	0.332439	0.0302985	0.11362	0.195931	0.244957
A0A143ZWW4	PF3D7_0217500	calcium-dependent protein kinase 1	S(1)FKNELGELK	406	S	1	yes	yes	100	0.269316	0.390082	0.120766	0.772659	0.768605	0.711889	0.30214	0.332439	0.0302985	0.11362	0.195931	0.244957
A0A143ZWW4	PF3D7_0217500	calcium-dependent protein kinase 1	SGNNKNS(0.004)EDLAINPGMY(0.996)VR	44	Y	1	yes	yes	7.906	0.902981	1.14903	0.246054	1.24e-07	3.08e-05	0.378433	0.30214	0.332439	0.0302985	0.11362	0.195931	0.244957
A0A143ZWW4	PF3D7_0217500	calcium-dependent protein kinase 1	S(0.989)KFT(0.01)NGNNY(0.001)GK;S(0.999)KFT(0.001)NGNNYGK	17	S	1	yes	yes	41.1003	0.345529	0.736791	0.391262	0.702553	0.0390418	0.140595	0.30214	0.332439	0.0302985	0.11362	0.195931	0.244957
A0A143ZWW4	PF3D7_0217500	calcium-dependent protein kinase 1	S(1)GNNKNS(1)EDLAINPGMYVR;S(1)GNNKNS(1)EDLAINPGMYVR	28;34	S;S	2	yes	yes	76.7157	0.711316	0.968576	0.25726	0.000316672	0.00116734	0.354167	0.30214	0.332439	0.0302985	0.11362	0.195931	0.244957
A0A143ZWW4	PF3D7_0217500	calcium-dependent protein kinase 1	S(0.002)GNNKNS(0.998)EDLAINPGMYVR;S(0.003)GNNKNS(0.997)EDLAINPGMYVR	34	S	1	yes	yes	76.7157	0.623146	0.865224	0.242079	0.0047243	0.00654299	0.38728	0.30214	0.332439	0.0302985	0.11362	0.195931	0.244957
A0A143ZWW4	PF3D7_0217500	calcium-dependent protein kinase 1	LGS(0.99)GAY(0.01)GEVLLCR;LGS(0.997)GAY(0.003)GEVLLCR;LGS(1)GAYGEVLLCR	64	S	1	yes	yes	32.9721	0.532142	0.671635	0.139493	0.0429383	0.0834152	0.655763	0.30214	0.332439	0.0302985	0.11362	0.195931	0.244957
A0A143ZWW5	PF3D7_0219400	ribosome associated membrane protein RAMP4, putative, unspecified product	MPS(1)NRK	3	S	1	yes	no	NA	0.370738	1.28843	0.917687	0.59602	0	2.58e-06	0.446792	0.475226	0.0284341	0.143462	0.0678059	0.189137
A0A143ZWW5	PF3D7_0219400	ribosome associated membrane protein RAMP4, putative, unspecified product	VEAFDS(0.16)NVT(0.84)KR	19	T	1	yes	yes	20.6996	0.681986	0.958429	0.276444	0.101127	1.03e-12	0.189767	0.446792	0.475226	0.0284341	0.143462	0.0678059	0.189137
A0A143ZX28	PF3D7_1002400	transformer-2 protein homolog beta, putative	EAHS(0.953)ES(0.047)EEPVHK	8	S	1	yes	yes	14.0446	1.19785	0.112227	-1.08562	1.3e-07	0.219135	0.00016779	0.268574	0.530177	0.261603	0.17606	0.340119	0.358004
A0A143ZX28	PF3D7_1002400	transformer-2 protein homolog beta, putative	S(0.785)S(0.211)DNERGPS(0.239)RDDS(0.766)K	198;210	S;S	2	yes	no	NA	1.51944	2.49866	0.979225	1.21e-12	7.14e-09	0.0450156	0.268574	0.530177	0.261603	0.17606	0.340119	0.358004
A0A143ZX28	PF3D7_1002400	transformer-2 protein homolog beta, putative	S(0.785)S(0.216)DNERGPS(0.963)RDDS(0.036)K	198;206	S;S	2	yes	no	NA	1.54334	2.57885	1.03551	4.47e-13	1.71e-09	0.0306398	0.268574	0.530177	0.261603	0.17606	0.340119	0.358004
A0A143ZX28	PF3D7_1002400	transformer-2 protein homolog beta, putative	S(0.8)S(0.199)DNERGPS(0.002)RDDSK	198	S	1	yes	no	NA	1.85389	2.92336	1.06948	0	1.97e-12	0.0240329	0.268574	0.530177	0.261603	0.17606	0.340119	0.358004
A0A143ZX28	PF3D7_1002400	transformer-2 protein homolog beta, putative	S(1)IDNKYYR	180	S	1	yes	no	NA	-0.458125	-0.265724	0.192401	3.67e-05	0.0192805	0.846725	0.268574	0.530177	0.261603	0.17606	0.340119	0.358004
A0A143ZX28	PF3D7_1002400	transformer-2 protein homolog beta, putative	YRNS(1)PDR	236	S	1	yes	yes	21.5035	0.0392289	0.336727	0.297498	0.192694	0.569511	0.920135	0.268574	0.530177	0.261603	0.17606	0.340119	0.358004
A0A143ZX28	PF3D7_1002400	transformer-2 protein homolog beta, putative	NARS(1)S(1)DNERGPSR;NARS(1)S(1)DNERGPSR	198;199	S;S	2	yes	yes	24.3352	1.62304	-2.44713	-4.07017	1.44e-14	2.06e-18	1.06e-33	0.268574	0.530177	0.261603	0.17606	0.340119	0.358004
A0A143ZX28	PF3D7_1002400	transformer-2 protein homolog beta, putative	YRNS(1)PDRS(1)PR;YRNS(1)PDRS(1)PR	236;240	S;S	2	yes	yes	0	1.51851	0.654806	-0.863703	1.25e-12	0.714045	0.00167068	0.268574	0.530177	0.261603	0.17606	0.340119	0.358004
A0A143ZX28	PF3D7_1002400	transformer-2 protein homolog beta, putative	EAHS(1)ES(1)EEPVHK;EAHS(1)ES(1)EEPVHK	8;10	S;S	2	yes	yes	0	1.72399	-0.328423	-2.05241	2.22e-16	0.0115893	1.02e-10	0.268574	0.530177	0.261603	0.17606	0.340119	0.358004
A0A143ZXE1	PF3D7_0529400	conserved Plasmodium protein, unknown function	S(0.187)PS(0.813)PLFVNQNMNVK	1009	S	1	yes	yes	7.08536	0.668627	0.662639	-0.00598716	NA	NA	NA	1.06834	1.14863	0.0802936	NA	NA	NA
A0A143ZXE4	PF3D7_1038000	antigen UB05	YGLKDS(1)R	95	S	1	no	no	NA	0.254392	0.18973	-0.064662	0.353739	0.838418	0.686553	0.669331	0.317124	-0.352207	0.447441	0.624733	0.712561
A0A143ZXF2	PF3D7_0216700	autophagy-related protein 11, putative	RNS(1)FIK	700	S	1	yes	yes	100	0.150572	0.117407	-0.0331651	NA	NA	NA	NA	NA	NA	NA	NA	NA
A0A143ZXS2	PF3D7_0216700	autophagy-related protein 11, putative	RNS(1)FIK	700	S	1	yes	yes	100	0.150572	0.117407	-0.0331651	NA	NA	NA	NA	NA	NA	NA	NA	NA
A0A143ZXT6	PF3D7_1031400	OTU-like cysteine protease	DQQTILHLNS(1)R	806	S	1	yes	no	NA	0.483137	0.450107	-0.0330299	NA	NA	NA	NA	NA	NA	NA	NA	NA
A0A143ZYA5	PF3D7_1025900	conserved protein, unknown function	EHINS(0.985)FGHDQWENNY(0.015)NLK	1267	S	1	yes	yes	23.6027	1.0307	1.03793	0.00723064	NA	NA	NA	0.649609	0.873009	0.2234	NA	NA	NA
A0A143ZYA8	PF3D7_1110100	conserved Plasmodium protein, unknown function	VGT(0.998)LNHDNLNDDT(0.002)NR;VGT(1)LNHDNLNDDTNR	428	T	1	yes	yes	128.18	0.735892	0.74938	0.0134877	NA	NA	NA	0.646462	0.167685	-0.478778	NA	NA	NA
A0A143ZYK6	PF3D7_1114100	rhomboid protease ROM1	NY(0.001)Y(0.002)QS(0.923)QS(0.398)S(0.676)FVQR	27	S	1	yes	no	NA	1.23984	1.14037	-0.0994733	NA	NA	NA	NA	NA	NA	NA	NA	NA
A0A143ZYK6	PF3D7_1114100	rhomboid protease ROM1	NYYQS(0.222)QS(0.832)S(0.945)FVQR;NYYQS(0.222)QS(0.832)S(0.945)FVQR	29;30	S;S	2	yes	yes	19.0463	1.29827	1.2013	-0.0969634	NA	NA	NA	NA	NA	NA	NA	NA	NA
A0A143ZYK6	PF3D7_1114100	rhomboid protease ROM1	NYYQS(0.001)QS(0.196)S(0.804)FVQR;NYYQSQS(0.215)S(0.785)FVQR	30	S	1	yes	yes	12.2841	0.338835	0.682475	0.34364	NA	NA	NA	NA	NA	NA	NA	NA	NA
A0A143ZYR6	PF3D7_1120000	conserved protein, unknown function	HLES(1)LKEEK	755	S	1	yes	yes	100	0.641629	0.465797	-0.175831	0.770617	0.536701	0.552465	0.726907	0.772455	0.045548	0.292482	0.496363	0.372649
A0A143ZYR6	PF3D7_1120000	conserved protein, unknown function	T(1)LEKDEVVQNIDWR	48	T	1	yes	yes	100	0.266858	0.530828	0.26397	0.115738	0.626403	0.557786	0.726907	0.772455	0.045548	0.292482	0.496363	0.372649
A0A143ZYR6	PF3D7_1120000	conserved protein, unknown function	NIS(1)DVS(1)DIEK;NIS(1)DVS(1)DIEK	1047;1050	S;S	2	yes	yes	100	0.86282	-0.160752	-1.02357	0.642155	0.0600956	0.00411803	0.726907	0.772455	0.045548	0.292482	0.496363	0.372649
A0A143ZZC6	PF3D7_1111600	endonuclease/exonuclease/phosphatase family protein, putative	NDKS(1)QLDNIK	348	S	1	no	no	NA	1.6222	-0.529383	-2.15158	NA	NA	NA	NA	NA	NA	NA	NA	NA
A0A143ZZK9	PF3D7_1211900	non-SERCA-type Ca2+ -transporting P-ATPase	DS(0.004)DDIKPS(0.231)VS(0.756)KEDLINS(0.008)LK	28	S	1	yes	yes	5.02724	0.472865	0.632885	0.16002	0.78082	0.831319	0.995537	0.400412	0.56324	0.162827	0.260387	0.32696	0.501855
A0A143ZZK9	PF3D7_1211900	non-SERCA-type Ca2+ -transporting P-ATPase	NDDNNS(0.999)IVKVEES(0.001)PK	103	S	1	yes	yes	67.7626	0.678513	1.03906	0.360544	0.285508	0.145593	0.693602	0.400412	0.56324	0.162827	0.260387	0.32696	0.501855
A0A143ZZK9	PF3D7_1211900	non-SERCA-type Ca2+ -transporting P-ATPase	S(1)KEGLNNINGEK	86	S	1	yes	yes	100	0.71941	0.965475	0.246064	0.22054	0.218612	0.868268	0.400412	0.56324	0.162827	0.260387	0.32696	0.501855
A0A143ZZQ8	PF3D7_1321500	3 ,5 -cyclic nucleotide phosphodiesterase beta, unspecified product	S(1)FIMNLLR	51	S	1	yes	yes	100	0.1347	0.214252	0.0795528	NA	NA	NA	NA	NA	NA	NA	NA	NA
A0A143ZZQ8	PF3D7_1321500	3 ,5 -cyclic nucleotide phosphodiesterase beta, unspecified product	T(0.011)Y(0.01)KEGIS(0.979)EDNRQNQR	156	S	1	yes	yes	100	0.885465	1.46154	0.576073	NA	NA	NA	NA	NA	NA	NA	NA	NA
A0A143ZZX1	PF3D7_1223600	conserved Plasmodium protein, unknown function	MVS(1)KLLKK	855	S	1	yes	no	NA	0.555882	0.462834	-0.093048	NA	NA	NA	NA	NA	NA	NA	NA	NA
A0A144A039	PF3D7_1031400	OTU-like cysteine protease	DQQTILHLNS(1)R	813	S	1	yes	no	NA	0.483137	0.450107	-0.0330299	NA	NA	NA	NA	NA	NA	NA	NA	NA
A0A144A0C5	PF3D7_0203000	repetitive organellar protein, putative	SIS(0.024)S(0.811)LS(0.165)NK	143	S	1	yes	yes	12.2205	0.612651	0.0660307	-0.54662	NA	NA	NA	NA	NA	NA	NA	NA	NA
A0A144A0J9	PF3D7_1202600	conserved protein, unknown function	LLQQIDS(1)DERNEEMK	1554	S	1	yes	yes	100	0.391929	0.665763	0.273834	NA	NA	NA	0.8539	0.640135	-0.213765	NA	NA	NA
A0A144A0J9	PF3D7_1202600	conserved protein, unknown function	EIES(0.001)DENS(0.073)NIGNINS(0.936)DNS(0.99)NEENKKEK;EIES(0.001)DENS(0.073)NIGNINS(0.936)DNS(0.99)NEENKKEK	1327;1330	S;S	2	yes	yes	17.7316	2.14436	2.99627	0.851909	NA	NA	NA	0.8539	0.640135	-0.213765	NA	NA	NA
A0A144A0J9	PF3D7_1202600	conserved protein, unknown function	S(0.966)VS(0.905)FS(0.071)S(0.058)EEEHIPVEGR;S(0.966)VS(0.905)FS(0.071)S(0.058)EEEHIPVEGR	1779;1781	S;S	2	yes	yes	10.6307	0.803179	0.215387	-0.587792	NA	NA	NA	0.8539	0.640135	-0.213765	NA	NA	NA
A0A144A0M5	PF3D7_1248200	pre-mRNA-splicing factor RBM22, putative	S(0.002)LS(0.998)NQNIK	187	S	1	yes	yes	8.45804	0.567568	-0.115577	-0.683145	NA	NA	NA	NA	NA	NA	NA	NA	NA
A0A144A0U2	PF3D7_0219200	40S ribosomal protein S30	RFS(1)DNGGR	45	S	1	yes	yes	100	0.656582	0.309017	-0.347565	NA	NA	NA	0.564338	0.700536	0.136198	NA	NA	NA
A0A144A1B3	PF3D7_1416100	protein SEY1, putative	NTFS(0.988)FS(0.012)R	418	S	1	yes	yes	8.22021	0.437252	0.4437	0.00644766	0.334778	0.806966	0.574192	0.306299	0.51985	0.213551	0.135768	0.311657	0.368585
A0A144A1B3	PF3D7_1416100	protein SEY1, putative	NT(0.009)S(0.991)HEDIKR;NT(0.081)S(0.919)HEDIKR	436	S	1	yes	yes	0	1.17132	0.757489	-0.413832	1.87e-10	0.445761	0.0887294	0.306299	0.51985	0.213551	0.135768	0.311657	0.368585
A0A144A1E4	PF3D7_1414500	atypical protein kinase, ABC-1 family, putative	NKS(0.969)GPIY(0.031)K	632	S	1	yes	no	NA	0.555378	0.666975	0.111597	0.17435	0.901623	3.05e-48	0.291067	0.693491	0.402424	0.194581	0.214509	0.0199272
A0A144A1K0	PF3D7_1240900	erythrocyte membrane protein 1, PfEMP1	QT(0.968)S(0.035)ES(0.997)GEK;QT(0.968)S(0.035)ES(0.997)GEK;QT(0.976)S(0.035)ES(0.989)GEK;QT(0.976)S(0.035)ES(0.989)GEK	982;985	T;S	2	no	no	NA	0.505868	1.29129	0.785417	NA	NA	NA	NA	NA	NA	NA	NA	NA
A0A144A1R5	PF3D7_1246200	actin I	TSEQS(0.245)S(0.755)DIEK	235	S	1	yes	yes	8.13609	1.03378	-0.969752	-2.00354	0.10316	0.00319315	0.00284126	0.511119	0.384626	-0.126494	0.320707	0.459344	0.628949
A0A144A1V5	PF3D7_1202100	SRAP domain-containing protein, putative	ELS(1)DEDNLNNIENNQNEK;KELS(1)DEDNLNNIENNQNEK	270	S	1	yes	yes	100	1.11539	1.0677	-0.0476961	NA	NA	NA	NA	NA	NA	NA	NA	NA
A0A144A1Y0	PF3D7_1434200	calmodulin	DGDGYIS(1)ADELR	102	S	1	yes	yes	33.1763	0.483889	0.313598	-0.170292	1.51e-05	0.174886	8.01e-29	0.123386	0.456652	0.333266	0.0833077	0.105445	0.0452027
A0A144A308	PF3D7_1136500	casein kinase 1	NRFDQT(1)ADQEGR	313	T	1	yes	yes	100	-0.22727	-1.11658	-0.889314	0.021163	7.94e-63	5.75e-05	0.382746	0.460556	0.0778101	0.264642	0.0942709	0.240396
A0A144A3A5	PF3D7_1428800	transcription initiation TFIID-like, putative	ILTNNKS(1)HENLINISK	145	S	1	yes	yes	20.1669	0.920294	0.56451	-0.355784	NA	NA	NA	0.401876	1.09518	0.693303	NA	NA	NA
A0A144A3L0	PF3D7_1409700	conserved protein, unknown function	IINDELKFS(1)PK	753	S	1	yes	no	NA	0.177895	0.611925	0.43403	NA	NA	NA	NA	NA	NA	NA	NA	NA
A0A144A3T1	PF3D7_1444800	fructose-bisphosphate aldolase	GGAGGENAGAS(0.99)LY(0.01)EK;YKGGAGGENAGAS(0.985)LY(0.015)EK	361	S	1	yes	yes	22.8513	0.834696	0.737183	-0.097513	0.18336	0.368646	0.735289	0.32698	0.436226	0.109246	0.381603	0.334764	0.611533
A0A144A431	PF3D7_1427900	leucine-rich repeat protein	EGMEVLS(0.152)S(0.838)DEEEEEEY(0.011)EEDNTLK	175	S	1	yes	yes	9.34047	1.46935	2.10581	0.636461	9.9e-06	3.55e-07	0.102387	0.397205	0.534202	0.136997	0.242599	0.308654	0.305784
A0A144A431	PF3D7_1427900	leucine-rich repeat protein	KEHT(1)IDGK	17	T	1	yes	yes	100	1.34164	0.393257	-0.948382	9.9e-05	0.647925	0.000385964	0.397205	0.534202	0.136997	0.242599	0.308654	0.305784
A0A144A431	PF3D7_1427900	leucine-rich repeat protein	KLT(0.951)S(0.049)IKNEEK	43	T	1	yes	no	NA	0.695158	0.750755	0.0555969	0.219384	0.482926	0.790084	0.397205	0.534202	0.136997	0.242599	0.308654	0.305784
A0A144A431	PF3D7_1427900	leucine-rich repeat protein	EGMEVLS(0.919)S(0.919)DEEEEEEY(0.162)EEDNTLK;EGMEVLS(0.919)S(0.919)DEEEEEEY(0.162)EEDNTLK	174;175	S;S	2	yes	yes	50.909	1.61024	1.93609	0.325852	5.73e-07	5.57e-06	0.536832	0.397205	0.534202	0.136997	0.242599	0.308654	0.305784
A0A144A4T0	PF3D7_1472200	histone deacetylase, putative	YDNNNS(0.999)RDHYNNFR	412	S	1	yes	yes	30.6401	0.967299	0.898215	-0.0690836	NA	NA	NA	NA	NA	NA	NA	NA	NA
A0A144A6N0	PF3D7_1453800	glucose-6-phosphate dehydrogenase-6-phosphogluconolactonase	KS(0.059)S(0.906)FY(0.035)EDDLLDIN	900	S	1	yes	yes	0	0.351137	0.628388	0.277251	0.888256	0.675208	0.876631	0.32688	0.572382	0.245503	0.172638	0.133662	0.20451
A0A144A6T9	PF3D7_1459700	pyridoxal 5 -phosphate synthase, putative	RS(0.994)Y(0.992)S(0.014)LNVR;RS(0.994)Y(0.992)S(0.014)LNVR	51;52	S;Y	2	no	no	NA	0.153321	0.62855	0.475229	NA	NA	NA	NA	NA	NA	NA	NA	NA
B3FEM5	PF3D7_1209500	cGMP-specific 3 ,5 -cyclic phosphodiesterase alpha	S(0.049)FDNKLDEDIFNY(0.951)PFK	35	Y	1	yes	no	NA	0.457116	0.512565	0.0554493	NA	NA	NA	NA	NA	NA	NA	NA	NA
B3FEM5	PF3D7_1209500	cGMP-specific 3 ,5 -cyclic phosphodiesterase alpha	S(0.996)FDNKLDEDIFNY(0.004)PFK	23	S	1	yes	yes	25.5109	0.536064	0.472645	-0.0634193	NA	NA	NA	NA	NA	NA	NA	NA	NA
C0H480	PF3D7_0320000	protein phosphatase inhibitor 2	T(0.113)IS(0.859)WDEVT(0.028)INEQDKER	15	S	1	yes	yes	30.6353	0.742563	0.982382	0.239819	NA	NA	NA	NA	NA	NA	NA	NA	NA
C0H480	PF3D7_0320000	protein phosphatase inhibitor 2	S(1)GT(1)LDDIDEEYKPDNK;S(1)GT(1)LDDIDEEYKPDNK	115;117	S;T	2	yes	yes	7.59872	0.958784	1.20994	0.251155	NA	NA	NA	NA	NA	NA	NA	NA	NA
C0H485	PF3D7_0322400	regulator of initiation factor 2 (eIF2)	INNQCEDNS(0.959)EGDT(0.041)HMEGK	441	S	1	yes	yes	32.9721	1.12507	1.61244	0.487368	NA	NA	NA	NA	NA	NA	NA	NA	NA
C0H4A5	PF3D7_0414900	armadillo-domain containing rhoptry protein	NLKT(0.994)LQQCPEQDLAEAS(0.006)NVLLLR	253	T	1	yes	yes	101.954	0.866298	0.689697	-0.176601	0.000289261	0.617493	0.237249	0.278735	0.492249	0.213514	0.162098	0.395365	0.330077
C0H4A5	PF3D7_0414900	armadillo-domain containing rhoptry protein	KLLS(0.997)FT(0.003)SNDILR;LLS(0.917)FT(0.08)S(0.004)NDILR;LLS(0.996)FT(0.002)S(0.002)NDILR	33	S	1	yes	yes	32.2766	0.300211	0.379941	0.0797295	0.894597	0.776362	0.685247	0.278735	0.492249	0.213514	0.162098	0.395365	0.330077
C0H4A5	PF3D7_0414900	armadillo-domain containing rhoptry protein	LLS(0.022)FT(0.98)S(0.998)NDILR;LLS(0.022)FT(0.98)S(0.998)NDILR;LLS(0.03)FT(0.987)S(0.982)NDILR;LLS(0.042)FT(0.96)S(0.998)NDILR	35;36	T;S	2	yes	yes	20.4116	0.810393	0.329549	-0.480844	0.00103864	0.680691	0.0354114	0.278735	0.492249	0.213514	0.162098	0.395365	0.330077
C0H4A7	PF3D7_0416400	histone acetyltransferase, putative	KNS(1)YEELVR	175	S	1	yes	yes	17.0115	0.30649	0.40694	0.10045	5.63e-08	0.925191	0.74084	0.187985	0.456783	0.268798	0.0218232	0.530826	0.509003
C0H4A7	PF3D7_0416400	histone acetyltransferase, putative	LIS(1)ENYHNR	612	S	1	yes	yes	40.6345	0.699071	0.442155	-0.256917	0	0.978015	0.301682	0.187985	0.456783	0.268798	0.0218232	0.530826	0.509003
C0H4A7	PF3D7_0416400	histone acetyltransferase, putative	VEGGS(1)LEVANK	714	S	1	yes	yes	100	0.758258	0.23012	-0.528138	0	0.669379	0.117423	0.187985	0.456783	0.268798	0.0218232	0.530826	0.509003
C0H4A7	PF3D7_0416400	histone acetyltransferase, putative	EALIKNDADGNNS(1)GEENKVVK;NDADGNNS(1)GEENKVVK	484	S	1	yes	yes	100	1.1459	1.53773	0.391838	0	0.0417147	0.808992	0.187985	0.456783	0.268798	0.0218232	0.530826	0.509003
C0H4C4	PF3D7_0504800	conserved Plasmodium protein, unknown function	DLHQY(0.009)S(0.991)NER	2786	S	1	yes	yes	100	0.876994	0.687283	-0.189711	NA	NA	NA	0.128261	-0.0732609	-0.201522	NA	NA	NA
C0H4C6	PF3D7_0505000	MMS19-like protein, putative	NNMY(0.002)GS(0.902)DES(0.945)DKNIFT(0.151)IIK;NNMY(0.002)GS(0.902)DES(0.945)DKNIFT(0.151)IIK	866;869	S;S	2	yes	yes	14.621	1.41593	1.23451	-0.18142	NA	NA	NA	NA	NA	NA	NA	NA	NA
C0H4C7	PF3D7_0505900	mediator of RNA polymerase II transcription subunit 11, putative	EQY(0.041)VQAHDS(0.959)MEK;EQY(0.053)VQAHDS(0.947)MEK;EQY(0.118)VQAHDS(0.882)MEK	117	S	1	yes	yes	53.3327	0.685335	0.743001	0.0576662	0.000204604	3.04e-05	0.63168	0.356304	0.485989	0.129685	0.0886097	0.0616289	0.150239
C0H4F1	PF3D7_0519700	FoP domain-containing protein, putative	FKS(1)ANFR	110	S	1	yes	yes	100	-0.0719785	-0.0442682	0.0277103	0.260988	0.000423904	0.844841	0.334423	0.419828	0.0854045	0.361548	0.131668	0.294801
C0H4F1	PF3D7_0519700	FoP domain-containing protein, putative	FQDKS(0.97)FGNS(0.025)NGNT(0.004)T(0.001)FTR	94	S	1	yes	yes	33.8147	1.00734	1.18388	0.176543	0.0627159	6.52e-09	0.757206	0.334423	0.419828	0.0854045	0.361548	0.131668	0.294801
C0H4F1	PF3D7_0519700	FoP domain-containing protein, putative	LT(0.008)S(0.023)KDLDDELDKY(0.863)MGS(0.081)S(0.025)NVK	155	Y	1	yes	yes	21.0037	0.309148	0.83837	0.529222	0.944267	0.00147904	0.132201	0.334423	0.419828	0.0854045	0.361548	0.131668	0.294801
C0H4F1	PF3D7_0519700	FoP domain-containing protein, putative	RGGNS(0.209)FFS(0.791)K	80	S	1	yes	yes	21.0037	0.657593	0.337512	-0.320081	0.371402	0.531858	0.168991	0.334423	0.419828	0.0854045	0.361548	0.131668	0.294801
C0H4F1	PF3D7_0519700	FoP domain-containing protein, putative	RGGNS(1)FFSK	77	S	1	yes	yes	38.1555	0.619226	0.31802	-0.301207	0.430853	0.439394	0.189713	0.334423	0.419828	0.0854045	0.361548	0.131668	0.294801
C0H4F1	PF3D7_0519700	FoP domain-containing protein, putative	SNLS(1)MMNR	64	S	1	yes	yes	18.3097	-0.325329	-0.609363	-0.284034	0.0680313	5.43e-15	0.210141	0.334423	0.419828	0.0854045	0.361548	0.131668	0.294801
C0H4F1	PF3D7_0519700	FoP domain-containing protein, putative	LT(0.042)S(0.917)KDLDDELDKY(0.04)MGS(0.001)SNVK;LT(0.209)S(0.789)KDLDDELDKY(0.001)MGSSNVK	145	S	1	yes	yes	14.023	0.229328	0.640347	0.411019	0.771294	0.093972	0.269367	0.334423	0.419828	0.0854045	0.361548	0.131668	0.294801
C0H4F1	PF3D7_0519700	FoP domain-containing protein, putative	S(0.003)FGNS(0.991)NGNT(0.003)T(0.003)FT(0.001)RK;S(0.013)FGNS(0.932)NGNT(0.017)T(0.017)FT(0.021)R;S(0.029)FGNS(0.951)NGNT(0.011)T(0.009)FTR	98	S	1	yes	yes	28.6971	0.898837	0.776315	-0.122522	0.1185	0.00677993	0.480617	0.334423	0.419828	0.0854045	0.361548	0.131668	0.294801
C0H4F8	PF3D7_0522400	conserved Plasmodium protein, unknown function	S(0.008)LS(0.992)LFS(1)FK;S(0.009)LS(0.991)LFS(1)FK	3045;3048	S;S	2	yes	yes	7.79233	1.02174	0.383391	-0.638351	0.000103344	0.5232	0.719906	0.48984	-0.942167	-1.43201	0.136996	2.07631	2.21331
C0H4F8	PF3D7_0522400	conserved Plasmodium protein, unknown function	KY(0.998)Y(0.002)RIK;KY(0.999)Y(0.001)RIK	1591	Y	1	yes	no	NA	0.271996	0.293898	0.0219026	0.1118	0.551631	0.511248	0.48984	-0.942167	-1.43201	0.136996	2.07631	2.21331
C0H4G3	PF3D7_0526200	ADP-ribosylation factor GTPase-activating protein, putative	KNS(0.996)NLKNDT(0.004)EVR	488	S	1	yes	no	NA	1.21341	1.84351	0.630097	0	0	0.019953	0.392747	0.687472	0.294724	0.045219	0.098889	0.144108
C0H4G3	PF3D7_0526200	ADP-ribosylation factor GTPase-activating protein, putative	NLS(0.129)S(0.871)LEEFKK	354	S	1	yes	yes	17.0115	-0.173545	0.20031	0.373855	5.57e-36	8.38e-07	0.582932	0.392747	0.687472	0.294724	0.045219	0.098889	0.144108
C0H4G8	PF3D7_0530300	conserved Plasmodium membrane protein, unknown function	KNVS(1)LDEVK	279	S	1	no	no	NA	0.0960006	0.324279	0.228278	NA	NA	NA	-0.330329	0.977028	1.30736	NA	NA	NA
C0H4L1	PF3D7_0706000	importin-7, putative	QKYS(0.089)T(0.911)LMNEK	698	T	1	yes	no	NA	0.433636	0.873684	0.440048	0.422833	0.0109278	0.0991677	0.311361	0.404275	0.0929135	0.152554	0.184444	0.210525
C0H4L6	PF3D7_0706500	conserved Plasmodium protein, unknown function	ADDKVLS(1)NEEVEK	728	S	1	yes	yes	100	0.751022	0.796193	0.0451705	0.456063	0.431285	0.727599	1.19733	1.45814	0.260818	0.598787	0.841113	0.619105
C0H4L6	PF3D7_0706500	conserved Plasmodium protein, unknown function	IS(0.043)S(0.957)QEYR;IS(0.061)S(0.935)QEY(0.004)R	197	S	1	yes	no	NA	0.839822	0.161429	-0.678393	0.550476	0.123155	0.129255	1.19733	1.45814	0.260818	0.598787	0.841113	0.619105
C0H4L9	PF3D7_0707200	conserved Plasmodium protein, unknown function	NQNS(1)DHNDDCIK	471	S	1	yes	yes	100	1.50336	1.56113	0.0577675	NA	NA	NA	1.22284	1.27913	0.0562832	NA	NA	NA
C0H4M0	PF3D7_0707300	rhoptry-associated membrane antigen	DLQGDS(0.922)DDELHS(0.06)T(0.016)FY(0.001)SK	417	S	1	yes	yes	9.44564	1.09237	0.508211	-0.584158	0.0834619	0.611903	0.056062	0.48339	0.66799	0.1846	0.351819	0.314922	0.402374
C0H4M6	PF3D7_0711500	regulator of chromosome condensation, putative	S(0.008)NNS(0.992)IDLKDEDIK	190	S	1	yes	yes	25.1146	0.836699	0.845807	0.00910776	0.786706	0.450945	0.767565	0.680903	0.577013	-0.10389	0.575765	0.356566	0.382316
C0H4M6	PF3D7_0711500	regulator of chromosome condensation, putative	S(0.031)QDS(0.876)Y(0.023)ENHT(0.065)Y(0.005)DK	178	S	1	yes	yes	0	0.996514	0.406706	-0.589808	0.583583	0.632914	0.203734	0.680903	0.577013	-0.10389	0.575765	0.356566	0.382316
C0H4M6	PF3D7_0711500	regulator of chromosome condensation, putative	S(0.001)QDS(0.002)Y(0.001)ENHT(0.84)Y(0.156)DK;S(0.002)QDS(0.009)Y(0.004)ENHT(0.906)Y(0.079)DK;S(0.003)QDS(0.015)Y(0.002)ENHT(0.901)Y(0.079)DK	183	T	1	yes	yes	11.5949	0.951684	0.51498	-0.436704	0.638142	0.861888	0.384017	0.680903	0.577013	-0.10389	0.575765	0.356566	0.382316
C0H4M6	PF3D7_0711500	regulator of chromosome condensation, putative	S(0.061)YLS(0.935)NES(0.885)PT(0.119)R;S(0.061)YLS(0.935)NES(0.885)PT(0.119)R;SYLS(0.999)NES(0.83)PT(0.17)R	600;603	S;S	2	yes	yes	13.8903	1.04933	0.369079	-0.680253	0.522241	0.559788	0.131668	0.680903	0.577013	-0.10389	0.575765	0.356566	0.382316
C0H4M6	PF3D7_0711500	regulator of chromosome condensation, putative	SYLS(0.007)NES(0.99)PT(0.004)R;SYLSNES(0.987)PT(0.013)R;SYLSNES(0.992)PT(0.008)R	603	S	1	yes	yes	18.5329	0.804073	0.361605	-0.442468	0.830607	0.545765	0.375835	0.680903	0.577013	-0.10389	0.575765	0.356566	0.382316
C0H4P4	PF3D7_0726400	conserved Plasmodium membrane protein, unknown function	S(1)KDIILNK	4514	S	1	yes	no	NA	0.344999	0.369651	0.0246524	NA	NA	NA	NA	NA	NA	NA	NA	NA
C0H4R1	PF3D7_0802600	adenylyl cyclase beta	AQS(1)IDHVDK	1572	S	1	yes	yes	100	0.629508	-0.0126101	-0.642119	NA	NA	NA	NA	NA	NA	NA	NA	NA
C0H4R1	PF3D7_0802600	adenylyl cyclase beta	DGNHINS(1)YDDFHGK	961	S	1	yes	yes	12.2841	0.72455	0.993075	0.268525	NA	NA	NA	NA	NA	NA	NA	NA	NA
C0H4R1	PF3D7_0802600	adenylyl cyclase beta	NGT(0.006)QNNDS(0.994)DDEHVNLKDNK	197	S	1	yes	yes	56.5122	1.83368	2.15142	0.31774	NA	NA	NA	NA	NA	NA	NA	NA	NA
C0H4R1	PF3D7_0802600	adenylyl cyclase beta	RNS(1)LEDK;RNS(1)LEDKIK	553	S	1	yes	no	NA	0.686138	0.733058	0.0469198	NA	NA	NA	NA	NA	NA	NA	NA	NA
C0H4S8	PF3D7_0807600	conserved Plasmodium protein, unknown function	REES(1)HEMNR	1230	S	1	yes	yes	100	0.79603	0.59175	-0.20428	0.41949	0.860306	3.49e-07	0.377687	0.701175	0.323489	0.518196	0.621787	0.103591
C0H4T6	PF3D7_0810300	protein phosphatase PPM5, putative	RIS(1)ENEVQEVVEGEENEEEEER	65	S	1	yes	yes	100	1.23549	1.29831	0.0628209	4.6e-05	0	0.905936	0.340939	0.379862	0.0389234	0.219529	0.110062	0.202237
C0H4T6	PF3D7_0810300	protein phosphatase PPM5, putative	TTNAY(0.003)LDS(0.012)FT(0.03)NKNS(0.955)NNK	227	S	1	yes	yes	6.63056	1.60567	1.67249	0.066821	8.36e-09	0	0.890284	0.340939	0.379862	0.0389234	0.219529	0.110062	0.202237
C0H4T6	PF3D7_0810300	protein phosphatase PPM5, putative	TTNAY(0.005)LDS(0.049)FT(0.903)NKNS(0.042)NNK	223	T	1	yes	yes	11.0996	1.54642	1.57322	0.026791	3.99e-08	0	0.952163	0.340939	0.379862	0.0389234	0.219529	0.110062	0.202237
C0H4U0	PF3D7_0811400	conserved protein, unknown function	MQS(0.924)GHT(0.076)VLGVMR	459	S	1	yes	yes	19.1586	0.85658	0.588883	-0.267696	0.122442	0.540019	0.256979	0.425437	0.466257	0.0408201	0.279128	0.200114	0.272166
C0H4U4	PF3D7_0813300	conserved protein, unknown function	KHS(1)NVFK	300	S	1	yes	no	NA	0.97359	-0.73862	-1.71221	0.00274798	3.65e-07	1.26e-08	0.362422	0.227304	-0.135117	0.204089	0.189903	0.277124
C0H4U5	PF3D7_0813400	conserved protein, unknown function	S(0.993)REAHQYGT(0.001)Y(0.006)	650	S	1	yes	no	NA	0.291944	0.362992	0.071048	0.483936	0.655703	0.98457	0.86405	0.949129	0.0850788	0.817311	1.31464	0.72551
C0H4V6	PF3D7_0818200	14-3-3 protein	AFDDAIT(0.001)EFDNVS(0.962)EDS(0.038)YK	222	S	1	yes	yes	29.3239	0.726793	0.796176	0.0693825	0.0410679	0.189969	0.59477	0.238601	0.49223	0.253629	0.238977	0.231901	0.346368
C0H4V6	PF3D7_0818200	14-3-3 protein	DNLTLWT(0.015)S(0.015)DLQGDQT(0.97)EEK;DNLTLWTS(0.004)DLQGDQT(0.996)EEK;DNLTLWTSDLQGDQT(1)EEK	252	T	1	yes	yes	16.9402	0.898947	1.58385	0.684904	0.00572341	2.51e-06	0.213082	0.238601	0.49223	0.253629	0.238977	0.231901	0.346368
C0H4V6	PF3D7_0818200	14-3-3 protein	DNLTLWTSDLQGDQT(0.087)EEKS(0.913)KDEGLE	256	S	1	yes	yes	16.9402	0.848225	1.49262	0.644397	0.0107422	1.6e-05	0.259241	0.238601	0.49223	0.253629	0.238977	0.231901	0.346368
C0H4V6	PF3D7_0818200	14-3-3 protein	DNLTLWT(0.01)S(0.003)DLQGDQT(0.986)EEKS(1)KDEGLE;DNLTLWTSDLQGDQT(1)EEKS(1)KDEGLE;DNLTLWTSDLQGDQT(1)EEKS(1)KDEGLE	252;256	T;S	2	yes	yes	16.9402	1.09807	2.05895	0.960881	0.000322586	1.42e-11	0.0411608	0.238601	0.49223	0.253629	0.238977	0.231901	0.346368
C0H4W6	PF3D7_0821800	protein transport protein SEC61 subunit beta, putative	NS(0.016)NGNS(0.917)NS(0.067)IVK	39	S	1	yes	yes	16.3624	1.3704	0.655713	-0.714684	3.73e-07	0.162176	0.00867454	0.189398	0.457255	0.267857	0.232376	0.14198	0.374356
C0H4W6	PF3D7_0821800	protein transport protein SEC61 subunit beta, putative	RNS(0.975)NGNS(0.447)NS(0.578)IVK	41	S	1	yes	yes	59.4243	1.46165	1.05032	-0.411327	4.38e-08	2.95e-05	0.0696353	0.189398	0.457255	0.267857	0.232376	0.14198	0.374356
C0H4W6	PF3D7_0821800	protein transport protein SEC61 subunit beta, putative	RNS(0.999)NGNS(0.001)NSIVK	35	S	1	yes	yes	59.4243	1.35261	1.23825	-0.114361	5.56e-07	3.78e-08	0.307253	0.189398	0.457255	0.267857	0.232376	0.14198	0.374356
C0H4W6	PF3D7_0821800	protein transport protein SEC61 subunit beta, putative	RQS(1)NAS(1)ANGNNSK;RQS(1)NAS(1)ANGNNSK	20;23	S;S	2	yes	yes	61.143	2.39678	4.09523	1.69845	0	0	0.00013265	0.189398	0.457255	0.267857	0.232376	0.14198	0.374356
C0H4W6	PF3D7_0821800	protein transport protein SEC61 subunit beta, putative	RNS(0.998)NGNS(0.768)NS(0.234)IVK;RNS(0.998)NGNS(0.768)NS(0.234)IVK	35;39	S;S	2	yes	yes	16.3624	1.60898	1.20127	-0.407711	1e-09	1.6e-07	0.071135	0.189398	0.457255	0.267857	0.232376	0.14198	0.374356
C0H4Y0	PF3D7_0826500	ubiquitin conjugation factor E4 B, putative	NGS(1)LDEDLNRDER	726	S	1	yes	yes	15.8897	0.788386	0.813058	0.0246718	NA	NA	NA	NA	NA	NA	NA	NA	NA
C0H4Y0	PF3D7_0826500	ubiquitin conjugation factor E4 B, putative	S(0.833)MPVNT(0.115)T(0.043)DS(0.003)S(0.003)T(0.003)NNITTNR	253	S	1	yes	yes	59.1706	0.977175	1.39824	0.421063	NA	NA	NA	NA	NA	NA	NA	NA	NA
C0H4Y4	PF3D7_0801700	sentrin-specific protease 2, putative	NRS(1)YDSYFFNR	1401	S	1	yes	yes	12.2841	0.529825	0.772263	0.242438	NA	NA	NA	NA	NA	NA	NA	NA	NA
C0H4Y6	PF3D7_0827900	protein disulfide isomerase	KYDS(1)IIVAK	406	S	1	yes	yes	11.0996	-0.344727	0.10035	0.445077	0.00351342	0.191005	0.189403	0.386463	0.39238	0.00591652	0.250507	0.223331	0.334637
C0H530	PF3D7_0910100	exportin-7, putative	KNS(0.008)IS(0.012)DNFNS(0.98)HDIDNK	436	S	1	yes	yes	0	1.00205	1.1866	0.184548	0	0.000491509	0.504704	0.191495	0.233381	0.041886	0.0596407	0.273493	0.213852
C0H530	PF3D7_0910100	exportin-7, putative	KNS(0.78)IS(0.052)DNFNS(0.168)HDIDNK	429	S	1	yes	yes	0	1.38127	1.42388	0.0426107	0	1.34e-05	0.997296	0.191495	0.233381	0.041886	0.0596407	0.273493	0.213852
C0H539	PF3D7_0916400	conserved Plasmodium protein, unknown function	KNS(0.038)DDS(0.16)FY(0.762)FDEY(0.04)NNNK	2421	Y	1	yes	yes	0	1.17432	1.44453	0.270212	NA	NA	NA	NA	NA	NA	NA	NA	NA
C0H583	PF3D7_0932000	conserved Plasmodium protein, unknown function	RVPS(0.909)S(0.045)S(0.045)EK	16	S	1	yes	yes	17.0115	-0.0183946	-0.0497566	-0.0313619	NA	NA	NA	NA	NA	NA	NA	NA	NA
C0H584	PF3D7_0932100	protein MAM3, putative	NIGNINNS(0.986)LENHPY(0.014)NK	488	S	1	yes	yes	42.2199	0.557175	0.91451	0.357335	NA	NA	NA	NA	NA	NA	NA	NA	NA
C0H599	PF3D7_1304200	CorA-like Mg2+ transporter protein, putative	VHDNGDCLS(1)R	67	S	1	yes	no	NA	1.06303	0.692129	-0.370906	NA	NA	NA	NA	NA	NA	NA	NA	NA
C0H599	PF3D7_1304200	CorA-like Mg2+ transporter protein, putative	KENS(0.992)INS(0.778)S(0.215)T(0.015)LMNR;KENS(1)INS(0.747)S(0.199)T(0.054)LMNR	72;75	S;S	2	yes	yes	11.1207	0.999621	1.00457	0.00495119	NA	NA	NA	NA	NA	NA	NA	NA	NA
C0H599	PF3D7_1304200	CorA-like Mg2+ transporter protein, putative	EKS(1)S(1)INDENDTK;EKS(1)S(1)INDENDTK	84;85	S;S	2	yes	yes	63.9965	1.40805	0.331439	-1.07661	NA	NA	NA	NA	NA	NA	NA	NA	NA
C0H5A5	PF3D7_1308000	conserved Plasmodium membrane protein, unknown function	Y(0.003)FT(0.998)LS(0.998)MDNINEQENIFKDEK;Y(0.003)FT(0.998)LS(0.998)MDNINEQENIFKDEK	269;271	T;S	2	yes	yes	8.79839	1.43486	1.6388	0.20394	0.751336	0.228685	0.338552	1.13473	0.79636	-0.338368	0.947147	0.699844	0.566657
C0H5B1	PF3D7_1312900	eukaryotic translation initation factor 4 gamma	MNS(1)NHNNNCEDKDNDWSYLR	66	S	1	yes	yes	65.0605	1.09213	1.55906	0.466932	0.24701	0.312125	0.452343	0.691261	0.796236	0.104975	0.34628	0.754695	0.481637
C0H5B1	PF3D7_1312900	eukaryotic translation initation factor 4 gamma	NNS(0.227)VT(0.773)GNIK	176	T	1	yes	no	NA	0.151997	-0.287549	-0.439546	0.119399	0.150986	0.258239	0.691261	0.796236	0.104975	0.34628	0.754695	0.481637
C0H5B1	PF3D7_1312900	eukaryotic translation initation factor 4 gamma	NNS(1)INIKR	467	S	1	yes	yes	100	-0.130457	-0.0118801	0.118577	0.017645	0.284266	0.977469	0.691261	0.796236	0.104975	0.34628	0.754695	0.481637
C0H5B1	PF3D7_1312900	eukaryotic translation initation factor 4 gamma	NS(1)NVEEHLR	306	S	1	yes	yes	100	0.347827	0.234658	-0.113169	0.321305	0.456808	0.650605	0.691261	0.796236	0.104975	0.34628	0.754695	0.481637
C0H5B1	PF3D7_1312900	eukaryotic translation initation factor 4 gamma	S(0.009)NT(0.959)NS(0.011)ELY(0.021)NQK	51	T	1	yes	yes	15.2723	0.189877	-0.152879	-0.342756	0.147641	0.208532	0.352577	0.691261	0.796236	0.104975	0.34628	0.754695	0.481637
C0H5B1	PF3D7_1312900	eukaryotic translation initation factor 4 gamma	NNS(0.973)IDMNNS(0.027)NINNYTNQQTR;NNS(0.986)IDMNNS(0.014)NINNYTNQQTR	316	S	1	yes	yes	23.146	0.769901	0.976496	0.206595	0.820345	0.811221	0.832897	0.691261	0.796236	0.104975	0.34628	0.754695	0.481637
C0H5B3	PF3D7_1313800	conserved Plasmodium membrane protein, unknown function	KY(0.002)S(0.998)DEDIRDEDYIDEK	318	S	1	yes	no	NA	0.719087	1.01706	0.297968	NA	NA	NA	NA	NA	NA	NA	NA	NA
C0H5C2	PF3D7_1317800	40S ribosomal protein S19	HGKPGIGAT(0.002)HS(0.832)S(0.166)R;HGKPGIGAT(0.011)HS(0.761)S(0.228)R	138	S	1	yes	yes	14.631	2.30886	-2.15402	-4.46289	3.88e-06	0.00131495	0.000130274	0.500054	-0.251908	-0.751962	0.391694	0.592062	0.969938
C0H5G2	PF3D7_1340700	ras-related protein Rab-11B	ARS(1)VIK	206	S	1	yes	no	NA	0.0153473	-0.387529	-0.402876	NA	NA	NA	0.246308	0.564964	0.318656	NA	NA	NA
C0H5G2	PF3D7_1340700	ras-related protein Rab-11B	S(0.003)IT(0.015)S(0.98)AHY(0.002)R	77	S	1	yes	yes	7.21246	0.597101	0.256703	-0.340397	NA	NA	NA	0.246308	0.564964	0.318656	NA	NA	NA
C0H5H6	PF3D7_1346400	VPS13 domain-containing protein, putative	KES(0.92)IS(0.08)GTR	922	S	1	yes	yes	32.2766	0.917461	0.917555	9.41e-05	0.697911	0.95861	0.584778	0.562775	0.977839	0.415064	0.913804	1.16159	0.759435
C0H5I2	PF3D7_1352400	conserved Plasmodium protein, unknown function	KLS(1)AES(1)GNDFK;KLS(1)AES(1)GNDFK	520;523	S;S	2	yes	yes	100	0.735004	0.134439	-0.600564	NA	NA	NA	NA	NA	NA	NA	NA	NA
C0H5J4	PF3D7_1360700	E3 SUMO-protein ligase PIAS, putative	NIT(0.042)S(0.916)S(0.042)NFNK	690	S	1	yes	yes	17.0115	0.669621	0.306178	-0.363443	NA	NA	NA	NA	NA	NA	NA	NA	NA
C0H5J9	PF3D7_1361800	glideosome-associated connector	IES(1)LKNILESK	604	S	1	yes	no	NA	-0.0505611	0.232802	0.283363	0.0632336	NA	NA	0.406407	NA	NA	0.246006	NA	NA
C0H5J9	PF3D7_1361800	glideosome-associated connector	KINS(1)LVAEENLSK	1496	S	1	yes	yes	81.6724	0.431382	0.633991	0.202609	0.919135	NA	NA	0.406407	NA	NA	0.246006	NA	NA
C0H5J9	PF3D7_1361800	glideosome-associated connector	YNGS(1)MGNLIDQTITVMNLNR	1399	S	1	yes	yes	20.7201	0.84312	0.846054	0.00293403	0.0758624	NA	NA	0.406407	NA	NA	0.246006	NA	NA
C0H5K7	PF3D7_1366100	DIP13 homolog, putative	LYSGT(0.042)S(0.957)DEDLR	112	S	1	yes	no	NA	0.883328	0.0760797	-0.807248	NA	NA	NA	NA	NA	NA	NA	NA	NA
C6KSL9	PF3D7_0601900	conserved Plasmodium protein, unknown function	HS(0.015)S(0.985)LPNER;HS(0.183)S(0.817)LPNER	96	S	1	yes	yes	10.11	0.693182	0.639774	-0.0534081	NA	NA	NA	0.703017	0.697188	-0.00582968	NA	NA	NA
C6KSM1	PF3D7_0602100	ATP-dependent RNA helicase, putative	KLT(0.999)INDDDDDNINHNNNNYGEEYQPASDR	955	T	1	yes	no	NA	1.22985	1.22955	-0.000305494	NA	NA	NA	NA	NA	NA	NA	NA	NA
C6KSN1	PF3D7_0603100	RNA-binding protein, putative	VNS(0.128)NS(0.872)NNNMYFKEDR	33	S	1	yes	yes	22.8513	0.721817	1.03866	0.31684	NA	NA	NA	NA	NA	NA	NA	NA	NA
C6KSN3	PF3D7_0603500	cation/H+ antiporter	AT(0.003)S(0.996)Y(0.001)VRR	10	S	1	yes	no	NA	-0.207572	0.404528	0.6121	NA	NA	NA	0.270357	0.26862	-0.00173671	NA	NA	NA
C6KSN3	PF3D7_0603500	cation/H+ antiporter	T(0.005)IS(0.995)QPLNK;T(0.045)IS(0.955)QPLNK	17	S	1	yes	yes	12.3056	0.363558	-0.253843	-0.617401	NA	NA	NA	0.270357	0.26862	-0.00173671	NA	NA	NA
C6KSP3	PF3D7_0604500	conserved Plasmodium protein, unknown function	KAS(1)DDLLWHK	869	S	1	yes	no	NA	1.10303	0.610645	-0.492382	0.62293	0.576726	0.0958199	0.727509	1.08978	0.362268	0.76371	0.858394	0.51316
C6KSP3	PF3D7_0604500	conserved Plasmodium protein, unknown function	MS(1)EQFDR	878	S	1	yes	yes	100	0.263585	-0.145319	-0.408903	0.543545	0.150194	0.132893	0.727509	1.08978	0.362268	0.76371	0.858394	0.51316
C6KSP3	PF3D7_0604500	conserved Plasmodium protein, unknown function	NFDEDNDQQY(0.001)NVS(0.999)FER	167	S	1	yes	yes	4.04895	0.797036	0.594859	-0.202176	0.927462	0.564235	0.271359	0.727509	1.08978	0.362268	0.76371	0.858394	0.51316
C6KSP3	PF3D7_0604500	conserved Plasmodium protein, unknown function	S(0.001)NT(0.002)PS(0.008)HHS(0.989)FDNAK;S(0.078)NT(0.4)PS(0.544)HHS(0.979)FDNAK;S(0.078)NT(0.4)PS(0.544)HHS(0.979)FDNAK;SNTPS(0.001)HHS(0.999)FDNAK	813	S	1	yes	yes	34.8655	1.69553	1.00212	-0.693404	0.20497	0.918666	0.0396671	0.727509	1.08978	0.362268	0.76371	0.858394	0.51316
C6KSP9	PF3D7_0605100	RNA-binding protein, putative	SYALVDNEVGNS(0.003)NIS(0.997)DEENIIKR	22	S	1	yes	yes	7.77211	0.654794	0.957735	0.302942	NA	NA	NA	NA	NA	NA	NA	NA	NA
C6KSR3	PF3D7_0606500	polypyrimidine tract-binding protein, putative	T(0.002)LS(0.998)DDRNTR;TLS(0.999)DDRNT(0.001)R	7	S	1	yes	yes	15.2723	0.583095	0.599486	0.0163906	NA	NA	NA	NA	NA	NA	NA	NA	NA
C6KSR4	PF3D7_0606600	conserved Plasmodium protein, unknown function	KNS(0.162)LS(0.808)EPY(0.029)ENIVNILK	756	S	1	yes	yes	0	0.307568	0.390169	0.082601	NA	NA	NA	NA	NA	NA	NA	NA	NA
C6KSR4	PF3D7_0606600	conserved Plasmodium protein, unknown function	KNS(0.89)LS(0.083)EPY(0.027)ENIVNILK	754	S	1	yes	no	NA	0.169789	0.386693	0.216904	NA	NA	NA	NA	NA	NA	NA	NA	NA
C6KSR5	PF3D7_0606700	coatomer alpha subunit, putative	GDKT(0.001)NIS(0.183)QEHIT(0.816)NILTDEK	1138	T	1	yes	yes	7.60684	1.99926	0.871712	-1.12755	9.61e-05	0.00120214	0.0215773	0.46033	0.47165	0.01132	0.394561	0.123538	0.495649
C6KSR5	PF3D7_0606700	coatomer alpha subunit, putative	GDKT(0.017)NIS(0.96)QEHIT(0.023)NILTDEK	1133	S	1	yes	yes	11.2742	1.72668	0.42546	-1.30122	0.00132957	0.708479	0.00809389	0.46033	0.47165	0.01132	0.394561	0.123538	0.495649
C6KSR5	PF3D7_0606700	coatomer alpha subunit, putative	NNIPS(0.946)FS(0.054)DHINTNQTK	1041	S	1	yes	no	NA	1.23561	0.542215	-0.693398	0.0494229	0.567866	0.155082	0.46033	0.47165	0.01132	0.394561	0.123538	0.495649
C6KST7	PF3D7_0609000	nucleoporin NUP637, putative	KIINPY(0.002)NNMS(0.223)S(0.775)LQEGK	1335	S	1	yes	yes	0	0.522179	0.551634	0.0294553	0.868725	0.53372	0.0567761	0.426266	0.255796	-0.17047	0.580312	0.475366	0.104946
C6KST7	PF3D7_0609000	nucleoporin NUP637, putative	VEEDEIDS(1)IGDSR	4476	S	1	yes	yes	25.7024	0.769029	-0.150298	-0.919327	0.554753	0.392952	9.63e-13	0.426266	0.255796	-0.17047	0.580312	0.475366	0.104946
C6KSU4	PF3D7_0609700	conserved Plasmodium protein, unknown function	AIIS(0.998)KEDDHY(0.002)ER	1200	S	1	yes	yes	41.5718	0.468095	0.607827	0.139732	NA	NA	NA	NA	NA	NA	NA	NA	NA
C6KSU5	PF3D7_0609800	palmitoyltransferase DHHC2, putative	WRVS(1)VAHENPV	277	S	1	yes	yes	100	0.656774	0.48271	-0.174064	NA	NA	NA	0.181289	0.548676	0.367387	NA	NA	NA
C6KSV0	PF3D7_0610400	histone H3	KSAPIS(1)AGIK	33	S	1	yes	yes	43.9297	1.00887	0.610799	-0.398067	0.349114	0.429824	0.978766	0.35631	-0.00767716	-0.363987	0.696945	0.783384	1.28047
C6KSV0	PF3D7_0610400	histone H3	YRPGT(1)VALR	46	T	1	yes	no	NA	-0.0222175	-0.674976	-0.652759	0.587045	0.394316	0.821574	0.35631	-0.00767716	-0.363987	0.696945	0.783384	1.28047
C6KSV0	PF3D7_0610400	histone H3	S(0.991)APIS(0.009)AGIK;S(0.997)APIS(0.003)AGIK;S(0.998)APIS(0.002)AGIK;S(1)APISAGIK	29	S	1	yes	yes	56.9691	0.931715	0.578146	-0.353568	0.409025	0.454574	0.993508	0.35631	-0.00767716	-0.363987	0.696945	0.783384	1.28047
C6KSV0	PF3D7_0610400	histone H3	S(0.883)T(0.117)DLLIR;S(0.951)T(0.049)DLLIR;S(0.952)T(0.048)DLLIR;S(0.962)T(0.038)DLLIR	58	S	1	yes	no	NA	0.653278	0.238563	-0.414716	0.670034	0.753272	0.968398	0.35631	-0.00767716	-0.363987	0.696945	0.783384	1.28047
C6KSV4	PF3D7_0610900	transcription elongation factor SPT5, putative	HFS(0.999)IDS(0.001)TNNQR	989	S	1	yes	yes	28.3551	0.814799	0.309952	-0.504846	NA	NA	NA	NA	NA	NA	NA	NA	NA
C6KSV4	PF3D7_0610900	transcription elongation factor SPT5, putative	KKDS(1)LDEALQLR	512	S	1	yes	yes	100	0.807808	0.589084	-0.218724	NA	NA	NA	NA	NA	NA	NA	NA	NA
C6KSV4	PF3D7_0610900	transcription elongation factor SPT5, putative	NDNNNDDIS(1)EHDAK	42	S	1	yes	yes	100	1.25408	0.395093	-0.858988	NA	NA	NA	NA	NA	NA	NA	NA	NA
C6KSV4	PF3D7_0610900	transcription elongation factor SPT5, putative	NIFS(1)DDES(1)DVDKEMIK;NIFS(1)DDES(1)DVDKEMIK	16;20	S;S	2	yes	yes	100	1.14663	1.19277	0.0461411	NA	NA	NA	NA	NA	NA	NA	NA	NA
C6KSW1	PF3D7_0611600	basal complex transmembrane protein 1	S(0.001)IIS(0.999)DELKEK	365	S	1	yes	no	NA	0.405352	0.697622	0.29227	NA	NA	NA	NA	NA	NA	NA	NA	NA
C6KSW1	PF3D7_0611600	basal complex transmembrane protein 1	Y(0.022)NS(0.978)HNKIER	147	S	1	yes	no	NA	0.746224	1.0213	0.275071	NA	NA	NA	NA	NA	NA	NA	NA	NA
C6KSX6	PF3D7_0613300	rhoptry protein ROP14	S(0.109)S(0.905)S(0.986)KEINLFYK;S(0.109)S(0.905)S(0.986)KEINLFYK	487;488	S;S	2	yes	yes	0	1.25078	0.697614	-0.55317	NA	NA	NA	NA	NA	NA	NA	NA	NA
C6KSX7	PF3D7_0613500	AP-3 complex subunit beta, putative	IQGEDEES(0.992)EDENEHT(0.008)NGHQNK	1290	S	1	yes	yes	8.81887	1.45762	1.57972	0.122102	NA	NA	NA	0.492357	1.40335	0.910996	NA	NA	NA
C6KSY1	PF3D7_0613900	myosin E, putative	KS(0.016)S(0.984)LLR	1077	S	1	yes	no	NA	-0.00282537	-0.719143	-0.716317	0.028648	7.13e-09	4.73e-05	0.404425	0.697761	0.293336	0.186104	0.244803	0.248157
C6KSY4	PF3D7_0614300	major facilitator superfamily-related transporter, putative	NES(0.961)KKY(0.039)EGEFLK	22	S	1	yes	yes	0	0.28816	0.80377	0.51561	NA	NA	NA	0.778537	0.0929177	-0.68562	NA	NA	NA
C6KSY4	PF3D7_0614300	major facilitator superfamily-related transporter, putative	S(0.005)Y(0.001)S(0.994)KDKR	560	S	1	yes	no	NA	-0.710051	0.80186	1.51191	NA	NA	NA	0.778537	0.0929177	-0.68562	NA	NA	NA
C6KSY4	PF3D7_0614300	major facilitator superfamily-related transporter, putative	S(0.008)KQDDPHVS(0.992)NDFK	321	S	1	yes	yes	37.3754	0.957155	1.04813	0.0909774	NA	NA	NA	0.778537	0.0929177	-0.68562	NA	NA	NA
C6KSY4	PF3D7_0614300	major facilitator superfamily-related transporter, putative	S(0.089)NMVAAIY(0.911)EEDAVFR	474	Y	1	yes	no	NA	0.29042	0.47386	0.18344	NA	NA	NA	0.778537	0.0929177	-0.68562	NA	NA	NA
C6KSY4	PF3D7_0614300	major facilitator superfamily-related transporter, putative	S(1)NMVAAIYEEDAVFR	467	S	1	yes	yes	128.084	0.752229	0.319414	-0.432815	NA	NA	NA	0.778537	0.0929177	-0.68562	NA	NA	NA
C6KSY4	PF3D7_0614300	major facilitator superfamily-related transporter, putative	VVS(1)KIDENIIDGCGK	44	S	1	yes	yes	100	0.7259	1.27528	0.549377	NA	NA	NA	0.778537	0.0929177	-0.68562	NA	NA	NA
C6KSY4	PF3D7_0614300	major facilitator superfamily-related transporter, putative	S(1)KQDDPHVS(1)NDFK;S(1)KQDDPHVS(1)NDFK	313;321	S;S	2	yes	yes	0	1.09798	1.22026	0.122281	NA	NA	NA	0.778537	0.0929177	-0.68562	NA	NA	NA
C6KSY4	PF3D7_0614300	major facilitator superfamily-related transporter, putative	T(0.031)NT(0.146)S(0.815)Y(0.008)EHPLNK;T(0.045)NT(0.178)S(0.768)Y(0.009)EHPLNK;T(0.104)NT(0.104)S(0.785)Y(0.007)EHPLNK	398	S	1	yes	yes	0	0.414748	0.260828	-0.153919	NA	NA	NA	0.778537	0.0929177	-0.68562	NA	NA	NA
C6KSY4	PF3D7_0614300	major facilitator superfamily-related transporter, putative	NIS(0.552)S(0.887)GKS(0.554)IDDS(0.005)T(0.002)DNSK;NIS(0.552)S(0.887)GKS(0.554)IDDS(0.005)T(0.002)DNSK;NIS(0.552)S(0.887)GKS(0.554)IDDS(0.005)T(0.002)DNSK	432	S	1	yes	yes	12.327	1.40675	0.454969	-0.951786	NA	NA	NA	0.778537	0.0929177	-0.68562	NA	NA	NA
C6KSY9	PF3D7_0614800	endonuclease III-like protein 1, putative	MKLFPY(1)LNK	6	Y	1	no	0	0	1.34346	-0.506387	-1.84985	NA	NA	NA	NA	NA	NA	NA	NA	NA
C6KSZ5	PF3D7_0615400	ribonuclease, putative	S(0.138)Y(0.01)T(0.592)S(0.182)S(0.182)DEHY(0.892)NVNT(0.005)K;S(0.138)Y(0.01)T(0.592)S(0.182)S(0.182)DEHY(0.892)NVNT(0.005)K	1155	Y	1	yes	no	NA	0.932353	0.845517	-0.0868366	NA	NA	NA	NA	NA	NA	NA	NA	NA
C6KSZ5	PF3D7_0615400	ribonuclease, putative	YNNT(0.095)HS(0.87)AS(0.569)ET(0.466)NDEDIFNFISK;YNNT(0.095)HS(0.87)AS(0.569)ET(0.466)NDEDIFNFISK	1786	S	1	yes	no	NA	1.15992	0.898795	-0.261121	NA	NA	NA	NA	NA	NA	NA	NA	NA
C6KT05	PF3D7_0616400	conserved Plasmodium protein, unknown function	LIFY(1)IIMK	1405	Y	1	no	0	0	-0.0556006	0.447403	0.503004	NA	NA	NA	NA	NA	NA	NA	NA	NA
C6KT13	PF3D7_0617200	conserved protein, unknown function	IDCFQS(1)DIDKLENERR	68	S	1	yes	yes	100	0.487123	0.538441	0.0513182	0.296882	0.126858	0.860613	0.274845	0.37343	0.0985859	0.203499	0.108089	0.269188
C6KT13	PF3D7_0617200	conserved protein, unknown function	LGS(0.002)IS(0.067)QS(0.931)IDEIKK	27	S	1	yes	yes	20.4116	0.440173	0.607936	0.167764	0.416546	0.0300407	0.797189	0.274845	0.37343	0.0985859	0.203499	0.108089	0.269188
C6KT13	PF3D7_0617200	conserved protein, unknown function	LGS(0.143)IS(0.851)QS(0.006)IDEIKK	25	S	1	yes	yes	0	0.583511	0.617639	0.0341272	0.129317	0.0238638	0.810752	0.274845	0.37343	0.0985859	0.203499	0.108089	0.269188
C6KT13	PF3D7_0617200	conserved protein, unknown function	LGS(0.784)IS(0.13)QS(0.086)IDEIKK	23	S	1	yes	yes	9.40409	0.871307	0.739775	-0.131532	0.00337829	0.000700779	0.392629	0.274845	0.37343	0.0985859	0.203499	0.108089	0.269188
C6KT13	PF3D7_0617200	conserved protein, unknown function	MDS(1)IREK	178	S	1	yes	no	NA	0.561469	0.264653	-0.296815	0.158988	0.314242	0.141868	0.274845	0.37343	0.0985859	0.203499	0.108089	0.269188
C6KT13	PF3D7_0617200	conserved protein, unknown function	T(0.932)EAENIKIEKPDFDAY(0.068)NEK	2	T	1	yes	yes	58.6762	0.638611	1.3107	0.672092	0.0738464	0	0.0331299	0.274845	0.37343	0.0985859	0.203499	0.108089	0.269188
C6KT14	PF3D7_0617300	conserved Plasmodium protein, unknown function	LRT(1)VELQK	10	T	1	yes	yes	100	0.551723	-0.205775	-0.757498	NA	NA	NA	NA	NA	NA	NA	NA	NA
C6KT14	PF3D7_0617300	conserved Plasmodium protein, unknown function	NAPS(0.003)S(0.997)IER;NAPS(0.007)S(0.993)IER	27	S	1	yes	yes	7.21246	0.780319	0.342581	-0.437738	NA	NA	NA	NA	NA	NA	NA	NA	NA
C6KT18	PF3D7_0617800	histone H2A	AGT(0.029)ANQDY(0.971)	132	Y	1	yes	no	NA	1.3989	-0.243577	-1.64248	0.337269	0.949909	0.635235	0.682682	-0.290188	-0.97287	0.746389	0.741966	1.41156
C6KT19	PF3D7_0617900	histone H3 variant	YRPGT(1)VALR	46	T	1	yes	no	NA	-0.0222175	-0.674976	-0.652759	0.429985	0.496164	0.963641	0.452899	-0.144232	-0.597131	0.60201	0.77989	1.2203
C6KT19	PF3D7_0617900	histone H3 variant	KS(0.004)APVS(0.932)T(0.064)GIK;S(0.002)APVS(0.8)T(0.198)GIK	33	S	1	yes	yes	12.2841	1.24974	0.868165	-0.38157	0.185627	0.194243	0.859786	0.452899	-0.144232	-0.597131	0.60201	0.77989	1.2203
C6KT19	PF3D7_0617900	histone H3 variant	S(0.883)T(0.117)DLLIR;S(0.951)T(0.049)DLLIR;S(0.952)T(0.048)DLLIR;S(0.962)T(0.038)DLLIR	58	S	1	yes	no	NA	0.653278	0.238563	-0.414716	0.739247	0.623545	0.881171	0.452899	-0.144232	-0.597131	0.60201	0.77989	1.2203
C6KT20	PF3D7_0618000	conserved Plasmodium membrane protein, unknown function	IKSFVSNNT(0.149)Y(0.85)LK	483	Y	1	yes	yes	0	-0.0261696	-0.0318968	-0.00572715	0.184908	0.00225559	0.375278	0.531429	0.816977	0.285548	0.420577	0.277924	0.328519
C6KT20	PF3D7_0618000	conserved Plasmodium membrane protein, unknown function	KNS(0.909)EQNT(0.072)IY(0.011)NNS(0.006)S(0.002)ITNTIK	374	S	1	yes	yes	0	1.15404	1.52096	0.366922	0.138772	0.0113084	0.804367	0.531429	0.816977	0.285548	0.420577	0.277924	0.328519
C6KT20	PF3D7_0618000	conserved Plasmodium membrane protein, unknown function	KT(0.001)Y(0.001)S(0.998)FEK	470	S	1	yes	no	NA	0.497141	0.0403439	-0.456797	0.935024	0.0051995	0.0238417	0.531429	0.816977	0.285548	0.420577	0.277924	0.328519
C6KT20	PF3D7_0618000	conserved Plasmodium membrane protein, unknown function	NIS(0.166)QIT(0.834)IK	447	T	1	yes	yes	16.3624	0.467921	0.659168	0.191247	0.879974	0.570163	0.774076	0.531429	0.816977	0.285548	0.420577	0.277924	0.328519
C6KT20	PF3D7_0618000	conserved Plasmodium membrane protein, unknown function	NISQIT(0.004)IKT(0.996)NDDEK	450	T	1	yes	yes	22.4511	0.488572	1.02694	0.538372	0.918837	0.449958	0.441545	0.531429	0.816977	0.285548	0.420577	0.277924	0.328519
C6KT20	PF3D7_0618000	conserved Plasmodium membrane protein, unknown function	SNNENPNMLS(0.025)NS(0.975)LKK	101	S	1	yes	yes	0	0.79056	1.34671	0.556145	0.537807	0.0566476	0.410117	0.531429	0.816977	0.285548	0.420577	0.277924	0.328519
C6KT20	PF3D7_0618000	conserved Plasmodium membrane protein, unknown function	SNNENPNMLS(0.887)NS(0.113)LKK	99	S	1	yes	yes	14.0446	0.450117	0.643449	0.193332	0.846697	0.532384	0.778939	0.531429	0.816977	0.285548	0.420577	0.277924	0.328519
C6KT20	PF3D7_0618000	conserved Plasmodium membrane protein, unknown function	T(0.931)YS(0.069)FEK	468	T	1	yes	no	NA	0.753455	-0.128699	-0.882154	0.597563	0.000667378	0.000378784	0.531429	0.816977	0.285548	0.420577	0.277924	0.328519
C6KT20	PF3D7_0618000	conserved Plasmodium membrane protein, unknown function	IYS(1)MKT(1)DDNIIFEFQK;IYS(1)MKT(1)DDNIIFEFQK	418;421	S;T	2	yes	yes	12.2841	0.587015	0.997313	0.410298	0.894853	0.516423	0.704143	0.531429	0.816977	0.285548	0.420577	0.277924	0.328519
C6KT20	PF3D7_0618000	conserved Plasmodium membrane protein, unknown function	IKS(0.835)FVS(0.101)NNT(0.052)Y(0.011)LK;IKS(1)FVS(0.032)NNT(0.957)Y(0.011)LK	476	S	1	yes	yes	32.2766	0.243433	0.171529	-0.0719035	0.493493	0.020212	0.276565	0.531429	0.816977	0.285548	0.420577	0.277924	0.328519
C6KT20	PF3D7_0618000	conserved Plasmodium membrane protein, unknown function	S(0.008)FVS(0.989)NNT(0.966)Y(0.037)LK;S(0.008)FVS(0.989)NNT(0.966)Y(0.037)LK	479;482	S;T	2	yes	yes	11.1207	0.354508	0.376595	0.0220874	0.674001	0.113071	0.422574	0.531429	0.816977	0.285548	0.420577	0.277924	0.328519
C6KT20	PF3D7_0618000	conserved Plasmodium membrane protein, unknown function	S(0.025)HT(0.975)IEGS(1)MV;S(0.025)HT(0.975)IEGS(1)MV;S(0.031)HT(0.969)IEGS(1)MV;S(0.031)HT(0.969)IEGS(1)MV	789;793	T;S	2	yes	yes	10.6307	0.89977	0.328519	-0.571251	0.38114	0.0788287	0.00910562	0.531429	0.816977	0.285548	0.420577	0.277924	0.328519
C6KT34	PF3D7_0619400	cell division cycle protein 48 homologue, putative	GS(0.049)S(0.884)LGDGS(0.067)GAGDR	592	S	1	yes	yes	12.2841	1.26511	0.563962	-0.701153	0.00101177	0.80433	0.0488434	0.476292	0.47731	0.00101755	0.239966	0.34976	0.35644
C6KT49	PF3D7_0621100	conserved Plasmodium protein, unknown function	NS(0.936)S(0.054)DQT(0.008)FT(0.001)SK	154	S	1	yes	no	NA	1.32244	0.107252	-1.21519	NA	NA	NA	NA	NA	NA	NA	NA	NA
C6KT55	PF3D7_0621800	nascent polypeptide-associated complex subunit alpha, putative	DLDDENVGDVS(0.994)MDDVELIMS(0.005)QTK	146	S	1	yes	yes	18.0355	0.845616	0.938575	0.0929592	3.22e-05	0.178587	0.504979	0.284748	0.53549	0.250742	0.134921	0.299665	0.236671
C6KT56	PF3D7_0621900	signal recognition particle subunit SRP68, putative	GERGS(1)LIR	765	S	1	yes	no	NA	0.812993	0.774637	-0.0383561	0.00066333	3.03e-07	0.758693	0.231958	0.212304	-0.0196531	0.170677	0.109794	0.0608825
C6KT56	PF3D7_0621900	signal recognition particle subunit SRP68, putative	HRLS(1)YINEK	345	S	1	yes	yes	11.0568	0.781987	0.0369767	-0.74501	0.00127017	0.110294	1e-32	0.231958	0.212304	-0.0196531	0.170677	0.109794	0.0608825
C6KT64	PF3D7_0622800	leucine--tRNA ligase, putative	S(1)IS(1)DDKNNVDK;S(1)IS(1)DDKNNVDK	123;125	S;S	2	no	0	0	1.16614	-0.125977	-1.29212	0.0208758	0.190448	0.0268242	0.347922	0.521249	0.173327	0.354172	0.494346	0.661878
C6KT67	PF3D7_0623100	nuclear polyadenylated RNA-binding protein NAB2, putative	S(0.852)HS(0.148)QS(0.001)FSPSR	218	S	1	yes	yes	15.1856	1.4329	0.230253	-1.20264	NA	NA	NA	NA	NA	NA	NA	NA	NA
C6KT76	PF3D7_0624000	hexokinase	LDT(0.999)IECDIPINEELS(0.001)WR;LDT(1)IECDIPINEELSWR	18	T	1	yes	yes	119.424	0.507659	1.04473	0.537068	NA	NA	0.342979	NA	NA	0.0804384	NA	NA	0.481527
C6KT82	PF3D7_0624600	SNF2 helicase, putative	LKELNYVNS(1)R	2378	S	1	yes	no	NA	0.189509	0.35473	0.165222	0.748192	0.937423	0.353855	0.478818	0.265184	-0.213634	0.901208	1.1406	0.408629
C6KT82	PF3D7_0624600	SNF2 helicase, putative	NDEDDDDDDDNS(1)VDAK	1327	S	1	yes	yes	100	1.30645	-0.3411	-1.64755	0.358431	0.595038	0.000449642	0.478818	0.265184	-0.213634	0.901208	1.1406	0.408629
C6KT82	PF3D7_0624600	SNF2 helicase, putative	RNT(0.915)S(0.539)S(0.539)VMS(0.007)NVINNNDK	2596	T	1	yes	no	NA	0.763655	0.15433	-0.609324	0.751956	0.922576	0.332877	0.478818	0.265184	-0.213634	0.901208	1.1406	0.408629
C6KT82	PF3D7_0624600	SNF2 helicase, putative	GVGTTFLS(1)DGS(1)MR;GVGTTFLS(1)DGS(1)MR	1895;1898	S;S	2	yes	yes	22.8513	1.05422	1.00477	-0.0494451	0.523162	0.51671	0.687828	0.478818	0.265184	-0.213634	0.901208	1.1406	0.408629
C6KT82	PF3D7_0624600	SNF2 helicase, putative	RNT(0.915)S(0.539)S(0.539)VMS(0.007)NVINNNDK;RNT(0.915)S(0.539)S(0.539)VMS(0.007)NVINNNDK	2597	T	1	yes	no	NA	0.763655	0.15433	-0.609324	0.751956	0.922576	0.332877	0.478818	0.265184	-0.213634	0.901208	1.1406	0.408629
C6KTA0	PF3D7_0626400	CRAL/TRIO domain-containing protein, putative	HIGS(1)DNFK	439	S	1	yes	yes	100	0.331813	0.311229	-0.0205838	NA	NA	NA	NA	NA	NA	NA	NA	NA
C6KTA0	PF3D7_0626400	CRAL/TRIO domain-containing protein, putative	HIGS(1)DNLK	431	S	1	yes	no	NA	0.685808	0.184779	-0.501029	NA	NA	NA	NA	NA	NA	NA	NA	NA
C6KTA4	PF3D7_0626800	pyruvate kinase	Y(0.016)KNS(0.962)AAGAS(0.021)MQSAANITLR	9	S	1	yes	yes	7.33704	0.829075	0.92007	0.0909943	0.283331	0.148803	0.627606	0.503252	0.268093	-0.235159	0.303694	0.451579	0.672345
C6KTA4	PF3D7_0626800	pyruvate kinase	YKNS(0.005)AAGAS(0.776)MQS(0.216)AANIT(0.003)LR	14	S	1	yes	yes	10.1946	0.932136	1.09979	0.167659	0.157884	0.0655095	0.54909	0.503252	0.268093	-0.235159	0.303694	0.451579	0.672345
C6KTA4	PF3D7_0626800	pyruvate kinase	VGS(0.991)FQGT(0.009)DIVIR;VGS(0.995)FQGT(0.005)DIVIR	461	S	1	yes	yes	25.7024	0.193438	0.511458	0.318019	0.307657	0.589942	0.410645	0.503252	0.268093	-0.235159	0.303694	0.451579	0.672345
C6KTA4	PF3D7_0626800	pyruvate kinase	VGS(0.077)FQGT(0.923)DIVIR;VGS(0.142)FQGT(0.858)DIVIR	465	T	1	yes	yes	22.0468	0.234448	0.46135	0.226902	0.376095	0.668681	0.491933	0.503252	0.268093	-0.235159	0.303694	0.451579	0.672345
C6KTB4	PF3D7_0627800	acetyl-CoA synthetase, putative	S(0.008)T(0.008)HS(0.087)HQS(0.89)DHQNDFS(0.007)LQQEDNNYTK	306	S	1	yes	yes	0	2.45081	2.11988	-0.330928	1.37e-09	0	0.224835	0.430889	0.48856	0.0576706	0.333348	0.0291063	0.320158
C6KTB4	PF3D7_0627800	acetyl-CoA synthetase, putative	S(0.011)YGS(0.147)LS(0.842)K;S(0.026)YGS(0.174)LS(0.8)K	11	S	1	yes	yes	0	0.631277	-0.132979	-0.764256	0.547749	3.57e-101	0.0102507	0.430889	0.48856	0.0576706	0.333348	0.0291063	0.320158
C6KTB4	PF3D7_0627800	acetyl-CoA synthetase, putative	S(0.003)YGS(0.755)LS(0.243)K;SYGS(0.95)LS(0.05)K	9	S	1	yes	yes	13.4472	0.706231	-0.069831	-0.776062	0.408809	4.99e-82	0.00921077	0.430889	0.48856	0.0576706	0.333348	0.0291063	0.320158
C6KTB7	PF3D7_0628100	HECT-domain (ubiquitin-transferase), putative	RNS(0.998)Y(0.002)DIPITVR	2427	S	1	yes	yes	10.11	0.363281	0.412877	0.0495957	NA	NA	NA	NA	NA	NA	NA	NA	NA
C6KTB8	PF3D7_0628200	eukaryotic translation initiation factor 2-alpha kinase	KNS(1)LVDHLIK	1973	S	1	yes	no	NA	0.890785	-0.554183	-1.44497	NA	NA	NA	NA	NA	NA	NA	NA	NA
C6KTC6	PF3D7_0629100	nicotinate phosphoribosyltransferase, putative	ENS(0.988)KGS(0.982)HNEES(0.022)VS(0.004)S(0.002)T(0.001)LGK;ENS(0.995)KGS(0.948)HNEES(0.051)VS(0.004)S(0.001)TLGK	8;11	S;S	2	yes	yes	24.8191	1.80435	1.17562	-0.628727	NA	NA	NA	0.610398	0.286288	-0.32411	NA	NA	NA
C6KTE1	PF3D7_0630600	conserved protein, unknown function	GNS(0.077)FS(0.923)NDEK	501	S	1	yes	no	NA	1.21452	-0.0948883	-1.30941	NA	NA	NA	NA	NA	NA	NA	NA	NA
C6KTE1	PF3D7_0630600	conserved protein, unknown function	GNS(0.96)FS(0.04)NDEK	499	S	1	yes	yes	14.0446	1.19711	-0.27925	-1.47636	NA	NA	NA	NA	NA	NA	NA	NA	NA
C6KTE1	PF3D7_0630600	conserved protein, unknown function	S(0.968)WS(0.024)PT(0.008)K	703	S	1	yes	no	NA	0.787822	-0.100123	-0.887945	NA	NA	NA	NA	NA	NA	NA	NA	NA
C6S3F2	PF3D7_1116100	serine esterase, putative	RNNS(0.817)T(0.176)LGT(0.002)Y(0.005)HR	413	S	1	yes	yes	17.0115	1.40239	0.751816	-0.650578	NA	NA	NA	NA	NA	NA	NA	NA	NA
C6S3F7	PF3D7_1136500	casein kinase 1	NRFDQT(1)ADQEGR	313	T	1	yes	yes	100	-0.22727	-1.11658	-0.889314	0.021163	7.94e-63	5.75e-05	0.382746	0.460556	0.0778101	0.264642	0.0942709	0.240396
C6S3L1	PF3D7_1240900	erythrocyte membrane protein 1, PfEMP1	QT(0.968)S(0.035)ES(0.997)GEK;QT(0.968)S(0.035)ES(0.997)GEK;QT(0.976)S(0.035)ES(0.989)GEK;QT(0.976)S(0.035)ES(0.989)GEK	982;985	T;S	2	no	no	NA	0.505868	1.29129	0.785417	NA	NA	NA	NA	NA	NA	NA	NA	NA
O77309	PF3D7_0302200	cytoadherence linked asexual protein 3.2	KPS(0.993)VHS(0.007)FNR	1191	S	1	yes	yes	19.1586	0.0219751	-3.27625	-3.29822	0.191708	4.57e-29	1.09e-12	0.37566	0.449375	0.0737145	0.27091	0.332947	0.473676
O77309	PF3D7_0302200	cytoadherence linked asexual protein 3.2	MNEADS(0.012)ADS(0.887)DDEKDFDT(0.1)PDNELMIAR	1397	S	1	yes	yes	39.5356	0.804456	1.09772	0.293263	0.113468	0.0514995	0.643006	0.37566	0.449375	0.0737145	0.27091	0.332947	0.473676
O77309	PF3D7_0302200	cytoadherence linked asexual protein 3.2	QT(0.031)S(0.961)T(0.007)YIDTEK	1381	S	1	yes	yes	17.0115	0.293442	-0.351743	-0.645185	0.761517	0.0161219	0.129089	0.37566	0.449375	0.0737145	0.27091	0.332947	0.473676
O77309	PF3D7_0302200	cytoadherence linked asexual protein 3.2	QTS(0.04)T(0.064)Y(0.001)IDT(0.895)EK	1386	T	1	yes	yes	0	0.621375	-0.694265	-1.31564	0.364407	0.000592766	0.00335558	0.37566	0.449375	0.0737145	0.27091	0.332947	0.473676
O77310	PF3D7_0302500	cytoadherence linked asexual protein 3.1	KPS(0.993)VHS(0.007)FNR	1192	S	1	yes	no	NA	0.0219751	-3.27625	-3.29822	0.148854	2.72e-26	7.14e-14	0.376846	0.487345	0.110499	0.245825	0.354766	0.455395
O77310	PF3D7_0302500	cytoadherence linked asexual protein 3.1	QT(0.031)S(0.961)T(0.007)YIDTEK	1382	S	1	yes	no	NA	0.293442	-0.351743	-0.645185	0.734397	0.018021	0.0970346	0.376846	0.487345	0.110499	0.245825	0.354766	0.455395
O77310	PF3D7_0302500	cytoadherence linked asexual protein 3.1	QTS(0.04)T(0.064)Y(0.001)IDT(0.895)EK	1387	T	1	yes	no	NA	0.621375	-0.694265	-1.31564	0.319868	0.000866367	0.00173825	0.376846	0.487345	0.110499	0.245825	0.354766	0.455395
O77312	PF3D7_0302900	exportin-1, putative	NKNDMNS(0.155)S(0.882)S(0.963)LDMK;NKNDMNS(0.155)S(0.882)S(0.963)LDMK	420;421	S;S	2	yes	no	NA	1.31213	0.962385	-0.349746	0	0.331406	0.289582	0.310842	0.472336	0.161494	0.100794	0.504537	0.482739
O77315	PF3D7_0303300	DNA-directed RNA polymerases I, II, and III subunit RPABC2, putative	DNKS(0.974)DY(0.063)ENS(0.963)EANEDNIR;DNKS(0.974)DY(0.063)ENS(0.963)EANEDNIR;KDNKS(0.961)DY(0.045)ENS(0.994)EANEDNIR;KDNKS(0.961)DY(0.045)ENS(0.994)EANEDNIR	50;55	S;S	2	yes	yes	0	1.29996	1.55775	0.257789	NA	NA	NA	NA	NA	NA	NA	NA	NA
O77317	PF3D7_0303200	HAD superfamily protein, putative	EIDS(1)NDDNNNHNDNNNKR	671	S	1	yes	yes	100	1.74708	2.03049	0.283408	0.00819365	0	0.000340574	1.07367	0.771567	-0.302103	0.254697	0.0912514	0.163445
O77317	PF3D7_0303200	HAD superfamily protein, putative	KS(0.005)ES(0.97)VNEHAT(0.021)S(0.004)K	294	S	1	yes	no	NA	2.0499	0.519002	-1.5309	0.000126637	0.00564384	5.56e-14	1.07367	0.771567	-0.302103	0.254697	0.0912514	0.163445
O77317	PF3D7_0303200	HAD superfamily protein, putative	INS(0.96)LS(0.992)FY(0.048)EK;INS(0.96)LS(0.992)FY(0.048)EK	1148;1150	S;S	2	yes	yes	16.509	1.34578	1.14766	-0.19812	0.285355	3.76e-05	0.524649	1.07367	0.771567	-0.302103	0.254697	0.0912514	0.163445
O77317	PF3D7_0303200	HAD superfamily protein, putative	NNS(1)FIK;NNS(1)FIKK	185	S	1	yes	yes	100	0.687856	0.0339869	-0.653869	0.129824	6.32e-16	0.031382	1.07367	0.771567	-0.302103	0.254697	0.0912514	0.163445
O77317	PF3D7_0303200	HAD superfamily protein, putative	NLS(0.985)ES(0.015)HVR;NLS(0.999)ES(0.001)HVR;RNLS(1)ESHVR	314	S	1	yes	yes	32.2766	0.48683	0.19932	-0.28751	0.0212185	3.59e-10	0.928854	1.07367	0.771567	-0.302103	0.254697	0.0912514	0.163445
O77317	PF3D7_0303200	HAD superfamily protein, putative	NLS(0.001)ES(0.999)HVR;NLS(0.002)ES(0.998)HVR	316	S	1	yes	yes	11.0996	0.445404	0.326217	-0.119188	0.0136356	1.06e-06	0.263087	1.07367	0.771567	-0.302103	0.254697	0.0912514	0.163445
O77317	PF3D7_0303200	HAD superfamily protein, putative	DRS(0.999)Y(0.001)DAHNNGK;DRS(1)YDAHNNGK	332	S	1	yes	yes	0	1.38476	1.89488	0.510121	0.221924	0	6.72e-07	1.07367	0.771567	-0.302103	0.254697	0.0912514	0.163445
O77317	PF3D7_0303200	HAD superfamily protein, putative	S(0.018)HS(0.982)KGDQDAIFDDDIQNR;S(0.055)HS(0.945)KGDQDAIFDDDIQNR	688	S	1	yes	yes	15.2723	1.68813	1.44597	-0.242158	0.0158436	1.46e-13	0.713798	1.07367	0.771567	-0.302103	0.254697	0.0912514	0.163445
O77324	PF3D7_0308300	conserved Plasmodium protein, unknown function	DVENLTYT(0.003)NS(0.994)EHT(0.002)LNNK	155	S	1	yes	yes	19.0463	1.01338	1.21427	0.20089	0.972021	0.00166561	0.00178374	0.995825	0.42127	-0.574555	0.500429	0.252212	0.248217
O77324	PF3D7_0308300	conserved Plasmodium protein, unknown function	NNIHNT(0.998)KDELT(0.002)NNYNIIK	234	T	1	yes	yes	26.9265	0.953189	1.27976	0.326568	0.932104	0.000664474	0.000283	0.995825	0.42127	-0.574555	0.500429	0.252212	0.248217
O77324	PF3D7_0308300	conserved Plasmodium protein, unknown function	SDLPS(0.001)S(0.007)NIDEGS(0.992)CK	313	S	1	yes	yes	56.4714	1.21214	1.21039	-0.00175177	0.665548	0.0017552	0.0210175	0.995825	0.42127	-0.574555	0.500429	0.252212	0.248217
O77324	PF3D7_0308300	conserved Plasmodium protein, unknown function	EY(0.027)S(0.839)Y(0.295)IKNS(0.839)IDLDFDQQIK;EY(0.027)S(0.839)Y(0.295)IKNS(0.839)IDLDFDQQIK	165;170	S;S	2	yes	no	NA	0.791908	1.00169	0.209784	0.683652	0.0213732	0.00157828	0.995825	0.42127	-0.574555	0.500429	0.252212	0.248217
O77327	PF3D7_0308900	splicing factor 3B subunit 1, putative	ADPFADKS(1)PS(1)PGER;ADPFADKS(1)PS(1)PGER	146;148	S;S	2	yes	yes	100	0.588483	-0.916195	-1.50468	NA	NA	NA	0.235337	0.490945	0.255608	NA	NA	NA
O77330	PF3D7_0309500	asparagine synthetase [glutamine-hydrolyzing], putative	HS(1)KQFDDVK	591	S	1	yes	no	NA	1.19579	0.90862	-0.287174	0.0500762	0.633027	0.0594881	0.345177	0.650814	0.305637	0.434141	0.539941	0.31456
O77336	PF3D7_0310200	phd finger protein, putative	YIKY(0.997)NT(0.003)K;YIKY(0.999)NTK	436	Y	1	no	0	0	-0.377829	0.688858	1.06669	NA	NA	NA	-0.982573	0.556701	1.53927	NA	NA	NA
O77343	PF3D7_0312500	major facilitator superfamily-related transporter, putative	NDNQLVS(0.996)EDNIQT(0.004)NQDK	268	S	1	yes	yes	16.3624	1.12433	0.531022	-0.593307	NA	NA	NA	NA	NA	NA	NA	NA	NA
O77343	PF3D7_0312500	major facilitator superfamily-related transporter, putative	NLYNS(1)GEKKEK	329	S	1	yes	no	NA	0.415147	1.52594	1.11079	NA	NA	NA	NA	NA	NA	NA	NA	NA
O77344	PF3D7_0312400	glycogen synthase kinase 3	SVS(0.001)Y(0.999)ICSR;SVS(0.002)Y(0.998)ICSR;SVS(0.003)Y(0.997)ICSR	229	Y	1	yes	yes	23.098	0.73738	0.790355	0.0529751	NA	NA	NA	0.202014	0.321354	0.11934	NA	NA	NA
O77353	PF3D7_0311300	phosphatidylinositol 3- and 4-kinase, putative	KKDS(0.864)DLDGY(0.136)PK	792	S	1	yes	no	NA	1.5551	1.05468	-0.500412	NA	NA	NA	0.272631	0.507435	0.234804	NA	NA	NA
O77360	PF3D7_0310500	ATP-dependent RNA helicase DHX57, putative	NVS(1)KNDIHR	1726	S	1	yes	no	NA	1.3537	0.772548	-0.581154	NA	NA	NA	NA	NA	NA	NA	NA	NA
O77366	PF3D7_0319200	CCR4 domain-containing protein 4, putative	S(1)GELINNIIDNINENK	376	S	1	yes	yes	100	0.700445	0.730977	0.0305316	NA	NA	NA	NA	NA	NA	NA	NA	NA
O77388	PF3D7_0316700	protein YOP1, putative	IS(0.008)S(0.992)NVFGEK;IS(0.013)S(0.987)NVFGEK;IS(0.029)S(0.971)NVFGEK;IS(0.091)S(0.909)NVFGEK	28	S	1	yes	yes	17.0115	0.236269	0.0289422	-0.207326	0.517934	0.00591519	0.136515	0.352952	0.486317	0.133366	0.180475	0.16617	0.228822
O77389	PF3D7_0316600	formate-nitrite transporter	S(0.879)LS(0.121)IELR	302	S	1	yes	no	NA	0.504862	0.101569	-0.403293	0.0158579	0.0211271	0.0183491	-0.0117606	0.603643	0.615404	0.214174	0.217753	0.431926
O77389	PF3D7_0316600	formate-nitrite transporter	S(1)LS(1)IELRN;S(1)LS(1)IELRN	302;304	S;S	2	yes	yes	100	0.853906	0.432121	-0.421785	5.3e-05	0.430878	0.0163365	-0.0117606	0.603643	0.615404	0.214174	0.217753	0.431926
O96128	PF3D7_0202500	early transcribed membrane protein 2	AVNPSIS(0.787)S(0.18)T(0.033)MYR;AVNPSIS(0.885)S(0.094)T(0.02)MYR	100	S	1	yes	yes	14.0446	-0.0324874	-0.0860286	-0.0535412	0.157694	0.136064	0.491124	0.533646	0.835263	0.301617	0.400697	0.618063	0.515826
O96133	PF3D7_0203000	repetitive organellar protein, putative	SIS(0.024)S(0.811)LS(0.165)NK	143	S	1	yes	yes	12.2205	0.612651	0.0660307	-0.54662	NA	NA	NA	NA	NA	NA	NA	NA	NA
O96168	PF3D7_0208100	conserved Plasmodium protein, unknown function	KAS(0.004)S(0.007)FLY(0.989)NNNNNNK	1255	Y	1	yes	no	NA	0.852957	0.907015	0.0540574	NA	NA	NA	NA	NA	NA	NA	NA	NA
O96168	PF3D7_0208100	conserved Plasmodium protein, unknown function	KDEQEEQIQLDEDWHS(1)DR	739	S	1	yes	yes	100	1.03229	0.913569	-0.11872	NA	NA	NA	NA	NA	NA	NA	NA	NA
O96168	PF3D7_0208100	conserved Plasmodium protein, unknown function	FYYNT(1)DDDT(1)DIINAIK;FYYNT(1)DDDT(1)DIINAIK	1165;1169	T;T	2	yes	yes	32.2766	0.89236	0.973162	0.0808014	NA	NA	NA	NA	NA	NA	NA	NA	NA
O96188	PF3D7_0210600	conserved protein, unknown function	NMYNY(0.012)S(0.988)D	445	S	1	yes	no	NA	0.906856	0.13918	-0.767676	NA	NA	NA	NA	NA	NA	NA	NA	NA
O96188	PF3D7_0210600	conserved protein, unknown function	EILEINKT(1)LS(1)R;EILEINKT(1)LS(1)R	391;393	T;S	2	yes	yes	4.13698	0.992545	-0.422656	-1.4152	NA	NA	NA	NA	NA	NA	NA	NA	NA
O96188	PF3D7_0210600	conserved protein, unknown function	S(1)LS(0.997)NNS(0.003)MK;S(1)LS(0.997)NNS(0.003)MK	395;397	S;S	2	yes	no	NA	1.38654	0.128821	-1.25772	NA	NA	NA	NA	NA	NA	NA	NA	NA
O96188	PF3D7_0210600	conserved protein, unknown function	KVEVLS(0.9)DMDNEENY(0.2)MNS(0.9)GDLGPVFK;KVEVLS(0.9)DMDNEENY(0.2)MNS(0.9)GDLGPVFK	416;427	S;S	2	yes	yes	4.13698	0.733749	0.495471	-0.238278	NA	NA	NA	NA	NA	NA	NA	NA	NA
O96191	PF3D7_0210900	conserved Plasmodium protein, unknown function	IVT(0.002)S(0.008)LNKIPS(0.99)PLK	260	S	1	yes	no	NA	1.17257	0.740255	-0.432315	5.24e-07	0.0279013	0.0501263	0.31628	0.298124	-0.0181561	0.170672	0.20109	0.211426
O96191	PF3D7_0210900	conserved Plasmodium protein, unknown function	IVT(0.169)S(0.818)LNKIPS(0.012)PLK	254	S	1	yes	yes	11.0568	1.06701	0.619267	-0.447744	1.09e-05	0.110264	0.0421678	0.31628	0.298124	-0.0181561	0.170672	0.20109	0.211426
O96191	PF3D7_0210900	conserved Plasmodium protein, unknown function	S(0.202)GS(0.793)FKKPY(0.005)YNNR	75	S	1	yes	no	NA	0.743445	0.970625	0.227179	0.0123198	0.000824988	0.245892	0.31628	0.298124	-0.0181561	0.170672	0.20109	0.211426
O96191	PF3D7_0210900	conserved Plasmodium protein, unknown function	S(0.999)KPVGT(0.001)IK	201	S	1	yes	yes	28.9337	0.932232	1.00595	0.0737227	0.000307396	0.000431608	0.663876	0.31628	0.298124	-0.0181561	0.170672	0.20109	0.211426
O96191	PF3D7_0210900	conserved Plasmodium protein, unknown function	S(1)FNKAPTSR	152	S	1	yes	yes	38.0863	0.336938	0.726967	0.390029	0.903659	0.0329583	0.0535285	0.31628	0.298124	-0.0181561	0.170672	0.20109	0.211426
O96191	PF3D7_0210900	conserved Plasmodium protein, unknown function	T(0.018)GS(0.109)FGS(0.873)R	114	S	1	yes	yes	38.0863	0.407478	0.365153	-0.0423251	0.593099	0.738885	0.908988	0.31628	0.298124	-0.0181561	0.170672	0.20109	0.211426
O96191	PF3D7_0210900	conserved Plasmodium protein, unknown function	T(0.5)GS(0.5)FGS(1)R	109	S	1	yes	yes	38.0863	0.577122	-0.645312	-1.22243	0.126432	2.71e-06	1.23e-08	0.31628	0.298124	-0.0181561	0.170672	0.20109	0.211426
O96191	PF3D7_0210900	conserved Plasmodium protein, unknown function	T(0.001)GS(0.849)FGS(0.15)R;T(0.001)GS(0.992)FGS(0.008)R;T(0.006)GS(0.983)FGS(0.011)R	111	S	1	yes	yes	20.7482	0.610396	0.237729	-0.372667	0.0848364	0.763923	0.0935891	0.31628	0.298124	-0.0181561	0.170672	0.20109	0.211426
O96191	PF3D7_0210900	conserved Plasmodium protein, unknown function	T(0.008)GS(0.992)FGS(1)R;T(0.008)GS(0.992)FGS(1)R	111;114	S;S	2	yes	yes	20.7482	0.57291	0.239977	-0.332933	0.132672	0.772462	0.136533	0.31628	0.298124	-0.0181561	0.170672	0.20109	0.211426
O96205	PF3D7_0212500	conserved Plasmodium protein, unknown function	EGGS(0.018)DNIY(0.946)T(0.035)S(0.001)NIKR	3176	Y	1	yes	yes	8.63534	0.568716	0.931433	0.362717	NA	NA	NA	0.663408	0.0540393	-0.609368	NA	NA	NA
O96205	PF3D7_0212500	conserved Plasmodium protein, unknown function	KGDS(1)EDENKEK	76	S	1	yes	no	NA	0.754362	2.36631	1.61195	NA	NA	NA	0.663408	0.0540393	-0.609368	NA	NA	NA
O96221	PF3D7_0214100	protein transport protein SEC31	QLTS(0.001)PMFS(0.395)S(0.395)NS(0.395)Y(0.813)GNINK;QLTS(0.001)PMFS(0.395)S(0.395)NS(0.395)Y(0.813)GNINK;QLTS(0.001)PMFS(0.395)S(0.395)NS(0.395)Y(0.813)GNINK;QLTS(0.001)PMFS(0.395)S(0.395)NS(0.395)Y(0.813)GNINK	1187	Y	1	yes	no	NA	0.673473	0.665534	-0.00793903	0.252312	0.530529	0.687183	0.388825	0.488299	0.0994736	0.248655	0.282582	0.266744
O96233	PF3D7_0215400	conserved Plasmodium protein, unknown function	RVS(1)DAS(0.999)DIY(0.001)AR;RVS(1)DAS(0.999)DIY(0.001)AR	283;286	S;S	2	yes	yes	20.7482	1.36417	1.38036	0.0161935	NA	NA	NA	NA	NA	NA	NA	NA	NA
O96246	PF3D7_0216800	TMEM121 domain-containing protein, putative	LILT(0.015)DY(0.985)K	763	Y	1	yes	no	NA	0.242462	0.344648	0.102186	NA	NA	NA	NA	NA	NA	NA	NA	NA
O96269	PF3D7_0219200	40S ribosomal protein S30	RFS(1)DNGGR	45	S	1	yes	yes	100	0.656582	0.309017	-0.347565	NA	NA	NA	0.564338	0.700536	0.136198	NA	NA	NA
O96271	PF3D7_0219600	replication factor C subunit 1, putative	NLFS(0.008)DDES(0.992)DDGR	14	S	1	yes	yes	25.7024	0.981647	0.623809	-0.357838	NA	NA	NA	0.280825	0.699909	0.419084	NA	NA	NA
O96271	PF3D7_0219600	replication factor C subunit 1, putative	NLFS(1)DDES(1)DDGR;NLFS(1)DDES(1)DDGR	10;14	S;S	2	yes	yes	100	0.751684	0.252529	-0.499155	NA	NA	NA	0.280825	0.699909	0.419084	NA	NA	NA
O96271	PF3D7_0219600	replication factor C subunit 1, putative	LNEFES(1)DEDIDELS(1)ES(1)KEDKDDDVLIK;LNEFES(1)DEDIDELS(1)ES(1)KEDKDDDVLIK;LNEFES(1)DEDIDELS(1)ES(1)KEDKDDDVLIK	859;867;869	S;S;S	3	yes	yes	100	0.879242	1.35697	0.477724	NA	NA	NA	0.280825	0.699909	0.419084	NA	NA	NA
O96271	PF3D7_0219600	replication factor C subunit 1, putative	FYDIT(0.149)S(0.797)FFKPS(0.581)S(0.472)K;FYDIT(0.149)S(0.797)FFKPS(0.581)S(0.472)K	98	S	1	yes	yes	0	0.271352	0.278968	0.00761585	NA	NA	NA	0.280825	0.699909	0.419084	NA	NA	NA
O97238	PF3D7_0305300	conserved Plasmodium membrane protein, unknown function	S(0.975)NNY(0.025)DNVVNSNMGNNK	170	S	1	yes	yes	12.6471	0.969161	1.02274	0.0535821	NA	NA	NA	0.804486	0.720195	-0.0842908	NA	NA	NA
O97238	PF3D7_0305300	conserved Plasmodium membrane protein, unknown function	KKNS(0.976)EENNAY(0.024)NLFNNEK;KKNS(0.979)EENNAY(0.021)NLFNNEK;KKNS(0.993)EENNAY(0.007)NLFNNEK	275	S	1	yes	yes	23.146	1.17069	1.51779	0.347096	NA	NA	NA	0.804486	0.720195	-0.0842908	NA	NA	NA
O97239	PF3D7_0305500	conserved Plasmodium protein, unknown function	GIKS(1)HEDIMGSNQNK	406	S	1	yes	yes	84.1087	1.47879	1.42788	-0.0509075	0.0396959	0.0333797	0.68496	0.462575	0.484485	0.02191	0.49405	0.443431	0.179484
O97239	PF3D7_0305500	conserved Plasmodium protein, unknown function	MNLS(1)NDEKDHWGGNLNSK	421	S	1	yes	yes	40.0672	0.908292	1.32013	0.411842	0.366967	0.0594968	0.0298169	0.462575	0.484485	0.02191	0.49405	0.443431	0.179484
O97239	PF3D7_0305500	conserved Plasmodium protein, unknown function	SEYGQVS(0.998)YDES(0.002)LER	460	S	1	yes	yes	0	0.890622	0.955618	0.0649959	0.386269	0.288022	0.810288	0.462575	0.484485	0.02191	0.49405	0.443431	0.179484
O97239	PF3D7_0305500	conserved Plasmodium protein, unknown function	YVS(1)S(1)EELK;YVS(1)S(1)EELK	3616;3617	S;S	2	yes	yes	13.0972	1.09137	0.0153877	-1.07598	0.203112	0.290109	9.54e-10	0.462575	0.484485	0.02191	0.49405	0.443431	0.179484
O97240	PF3D7_0305600	DNA-(apurinic or apyrimidinic site) lyase, putative	KEY(0.017)S(0.753)KDDFVT(0.23)DVK	193	S	1	no	0	0	0.388084	0.723518	0.335434	NA	NA	NA	NA	NA	NA	NA	NA	NA
O97243	PF3D7_0306100	conserved Plasmodium protein, unknown function	EFDS(0.987)NDIT(0.013)NYNDR	472	S	1	yes	yes	25.5535	0.814604	0.715559	-0.0990454	NA	NA	NA	0.379996	0.706193	0.326197	NA	NA	NA
O97247	PF3D7_0306800	T-complex protein 1 subunit beta	VNVHS(1)FEDVQDLENEER	262	S	1	yes	yes	100	0.528673	0.59368	0.0650069	0.320987	0.408832	0.988903	0.365678	0.426523	0.0608453	0.164238	0.202381	0.299228
O97250	PF3D7_0307200	60S ribosomal protein L7, putative	SMT(0.003)S(0.997)LR	19	S	1	yes	yes	0	1.11871	0.612415	-0.506299	0.0181649	0.211547	0.687831	0.593387	0.260592	-0.332795	0.222385	0.281611	0.431817
O97250	PF3D7_0307200	60S ribosomal protein L7, putative	S(0.276)MT(0.761)S(0.962)LR	18;19	T;S	2	yes	yes	4.04895	1.58085	0.481869	-1.09898	8.98e-06	0.432012	0.076008	0.593387	0.260592	-0.332795	0.222385	0.281611	0.431817
O97303	PF3D7_0323700	U4/U6.U5 tri-snRNP-associated protein 1, putative	LEQDELKY(0.11)S(0.89)DDENEEQSYNKK	116	S	1	yes	yes	0	1.34947	1.85459	0.505124	NA	NA	NA	NA	NA	NA	NA	NA	NA
O97303	PF3D7_0323700	U4/U6.U5 tri-snRNP-associated protein 1, putative	Y(0.001)KDEKHS(0.993)FDVNVT(0.004)Y(0.001)EK	246	S	1	yes	no	NA	1.50492	1.52293	0.0180091	NA	NA	NA	NA	NA	NA	NA	NA	NA
P27362	PF3D7_0922500	phosphoglycerate kinase	KNEISHVS(0.006)T(0.025)GGGAS(0.969)LELLEGK	398	S	1	yes	yes	4.74738	1.16649	0.729673	-0.436815	0.018321	0.394376	0.610837	0.395424	0.295657	-0.099767	0.326851	0.509583	0.662334
P50250	PF3D7_0520900	adenosylhomocysteinase	SGPFKS(0.001)NEY(0.912)RY(0.087)	477	Y	1	yes	no	NA	0.1602	0.521252	0.361051	0.275799	0.798032	0.580917	0.410157	0.377898	-0.0322588	0.229359	0.560203	0.71246
P50250	PF3D7_0520900	adenosylhomocysteinase	SGPFKS(1)NEYRY	474	S	1	yes	yes	32.5169	0.240702	0.483551	0.242849	0.460018	0.850408	0.699395	0.410157	0.377898	-0.0322588	0.229359	0.560203	0.71246
P62203	PF3D7_1434200	calmodulin	DGDGYIS(1)ADELR	102	S	1	yes	yes	33.1763	0.483889	0.313598	-0.170292	1.51e-05	0.174886	8.01e-29	0.123386	0.456652	0.333266	0.0833077	0.105445	0.0452027
P62344	PF3D7_0217500	calcium-dependent protein kinase 1	IVDFGLS(0.139)S(0.86)FFS(0.001)KDNK	217	S	1	yes	yes	17.0115	0.261718	0.956701	0.694983	0.722014	0.00144189	0.00665819	0.30214	0.332439	0.0302985	0.11362	0.195931	0.244957
P62344	PF3D7_0217500	calcium-dependent protein kinase 1	S(1)FKNELGELK	406	S	1	yes	yes	100	0.269316	0.390082	0.120766	0.772659	0.768605	0.711889	0.30214	0.332439	0.0302985	0.11362	0.195931	0.244957
P62344	PF3D7_0217500	calcium-dependent protein kinase 1	SGNNKNS(0.004)EDLAINPGMY(0.996)VR	44	Y	1	yes	yes	7.906	0.902981	1.14903	0.246054	1.24e-07	3.08e-05	0.378433	0.30214	0.332439	0.0302985	0.11362	0.195931	0.244957
P62344	PF3D7_0217500	calcium-dependent protein kinase 1	S(0.989)KFT(0.01)NGNNY(0.001)GK;S(0.999)KFT(0.001)NGNNYGK	17	S	1	yes	yes	41.1003	0.345529	0.736791	0.391262	0.702553	0.0390418	0.140595	0.30214	0.332439	0.0302985	0.11362	0.195931	0.244957
P62344	PF3D7_0217500	calcium-dependent protein kinase 1	S(1)GNNKNS(1)EDLAINPGMYVR;S(1)GNNKNS(1)EDLAINPGMYVR	28;34	S;S	2	yes	yes	76.7157	0.711316	0.968576	0.25726	0.000316672	0.00116734	0.354167	0.30214	0.332439	0.0302985	0.11362	0.195931	0.244957
P62344	PF3D7_0217500	calcium-dependent protein kinase 1	S(0.002)GNNKNS(0.998)EDLAINPGMYVR;S(0.003)GNNKNS(0.997)EDLAINPGMYVR	34	S	1	yes	yes	76.7157	0.623146	0.865224	0.242079	0.0047243	0.00654299	0.38728	0.30214	0.332439	0.0302985	0.11362	0.195931	0.244957
P62344	PF3D7_0217500	calcium-dependent protein kinase 1	LGS(0.99)GAY(0.01)GEVLLCR;LGS(0.997)GAY(0.003)GEVLLCR;LGS(1)GAYGEVLLCR	64	S	1	yes	yes	32.9721	0.532142	0.671635	0.139493	0.0429383	0.0834152	0.655763	0.30214	0.332439	0.0302985	0.11362	0.195931	0.244957
Q6LFN2	PF3D7_0603400	trophozoite exported protein 1	NLSKNS(1)DDHLLIEENNELR	1032	S	1	yes	yes	12.7639	1.27996	0.740411	-0.539548	NA	NA	NA	NA	NA	NA	NA	NA	NA
Q6LFN2	PF3D7_0603400	trophozoite exported protein 1	S(1)LECNPNEAKK	326	S	1	yes	yes	100	1.30233	1.48485	0.182521	NA	NA	NA	NA	NA	NA	NA	NA	NA
Q76NN6	PF3D7_0419600	ran-specific GTPase-activating protein 1, putative	S(0.012)DDKKS(0.988)DEEENIK	270	S	1	yes	yes	18.8224	1.00114	0.322294	-0.678841	0.0702442	0.4445	0.00140406	0.368208	0.512053	0.143845	0.349619	0.248175	0.257587
Q76NN7	PF3D7_0322000	peptidyl-prolyl cis-trans isomerase	S(0.016)FT(0.984)DENFNMK;S(0.021)FT(0.979)DENFNMK;SFT(1)DENFNMK	91	T	1	yes	yes	15.2723	0.675621	0.419475	-0.256146	0.624739	0.89641	0.835823	0.478125	0.360769	-0.117356	0.403758	0.450897	0.669709
Q76NN8	PF3D7_0106300	calcium-transporting ATPase	NT(0.105)T(0.892)PVQS(0.002)S(0.001)NKK	571	T	1	yes	no	NA	1.1827	2.36356	1.18086	0.00265811	2.79e-10	0.00923531	0.436724	0.596392	0.159668	0.248267	0.280058	0.392279
Q76NN8	PF3D7_0106300	calcium-transporting ATPase	S(0.956)NENT(0.041)IIS(0.502)RGS(0.502)K	492	S	1	yes	yes	52.1987	1.1297	1.49088	0.361183	0.00525069	0.00140348	0.607459	0.436724	0.596392	0.159668	0.248267	0.280058	0.392279
Q76NN8	PF3D7_0106300	calcium-transporting ATPase	EMKS(0.997)NENT(0.003)IISR;S(0.999)NENT(0.001)IISR;S(1)NENTIISR	482	S	1	yes	yes	28.6971	0.653222	0.429392	-0.223829	0.38319	0.550971	0.328265	0.436724	0.596392	0.159668	0.248267	0.280058	0.392279
Q76NN8	PF3D7_0106300	calcium-transporting ATPase	S(0.977)NENT(0.107)IIS(0.853)RGS(0.063)K;S(0.992)NENT(0.04)IIS(0.827)RGS(0.141)K	482;489	S;S	2	yes	no	NA	1.27655	1.26925	-0.00730607	0.000717607	0.0162812	0.670362	0.436724	0.596392	0.159668	0.248267	0.280058	0.392279
Q7K6A0	PF3D7_0934800	cAMP-dependent protein kinase catalytic subunit	DSDS(0.009)S(0.048)EQVLT(0.943)NKK	23	T	1	yes	yes	0	1.45753	0.846898	-0.61063	3.14e-10	0.0193961	0.00270173	0.372903	0.428897	0.055994	0.172388	0.178799	0.222224
Q7K6A0	PF3D7_0934800	cAMP-dependent protein kinase catalytic subunit	T(0.042)YT(0.951)LCGT(0.007)PEYIAPEILLNVGHGK	189	T	1	yes	yes	14.023	0.474715	0.979714	0.504999	0.554788	0.0020655	0.043331	0.372903	0.428897	0.055994	0.172388	0.178799	0.222224
Q7K6A0	PF3D7_0934800	cAMP-dependent protein kinase catalytic subunit	KKDS(0.875)DS(0.062)S(0.062)EQVLT(0.001)NK;KKDS(0.986)DS(0.195)S(0.819)EQVLTNK;KKDS(0.986)DS(0.195)S(0.819)EQVLTNK	15	S	1	yes	yes	12.327	1.06295	0.638858	-0.424096	6.26e-05	0.24028	0.0307429	0.372903	0.428897	0.055994	0.172388	0.178799	0.222224
Q7K6A0	PF3D7_0934800	cAMP-dependent protein kinase catalytic subunit	DS(0.04)DS(0.789)S(0.171)EQVLT(0.001)NKK;KDS(0.749)DS(0.543)S(0.483)EQVLT(0.225)NKK	17	S	1	yes	yes	0	1.13384	0.723043	-0.410799	1.01e-05	0.0999448	0.0356804	0.372903	0.428897	0.055994	0.172388	0.178799	0.222224
Q7K6A4	PF3D7_0922200	S-adenosylmethionine synthetase	NKGS(1)CGGHLEPLR	186	S	1	yes	yes	100	0.94478	-0.91432	-1.8591	0.218055	0.00229914	0.00494698	0.512672	0.40404	-0.108632	0.350818	0.432448	0.622839
Q7K6A5	PF3D7_0523000	multidrug resistance protein 1	DGNLS(1)IKEEVEK	14	S	1	yes	no	NA	0.62202	0.984103	0.362083	0.914818	0.865979	0.802274	0.529987	0.760106	0.230118	0.860411	1.32724	0.527004
Q7K6A5	PF3D7_0523000	multidrug resistance protein 1	KS(0.18)T(0.82)AELFR	28	T	1	yes	yes	0	0.333264	0.29156	-0.0417042	0.819149	0.724072	0.606002	0.529987	0.760106	0.230118	0.860411	1.32724	0.527004
Q7K6A5	PF3D7_0523000	multidrug resistance protein 1	S(0.935)T(0.065)AELFR	27	S	1	yes	yes	20.9151	0.521564	0.198794	-0.322769	0.992189	0.672357	0.294125	0.529987	0.760106	0.230118	0.860411	1.32724	0.527004
Q7K6A5	PF3D7_0523000	multidrug resistance protein 1	NFS(0.005)LIS(0.119)NS(0.768)MT(0.366)S(0.742)NELLEMKK;NFS(0.005)LIS(0.119)NS(0.768)MT(0.366)S(0.742)NELLEMKK	511;514	S;S	2	yes	yes	0	1.10833	0.202237	-0.906097	0.501473	0.674251	0.0310845	0.529987	0.760106	0.230118	0.860411	1.32724	0.527004
Q7K6A5	PF3D7_0523000	multidrug resistance protein 1	NFSLISNS(0.051)MT(0.974)S(0.974)NELLEMK;NFSLISNS(0.051)MT(0.974)S(0.974)NELLEMK	513;514	T;S	2	yes	yes	7.77211	1.03933	0.509002	-0.53033	0.553865	0.849942	0.14903	0.529987	0.760106	0.230118	0.860411	1.32724	0.527004
Q7K6A8	PF3D7_0512600	ras-related protein Rab-1B	GKT(1)NINLNAR	183	T	1	no	0	0	-0.0373548	-0.372046	-0.334691	0.195327	0.0263162	0.367492	0.324802	0.49088	0.166078	0.279662	0.388441	0.555681
Q7KQK0	PF3D7_1223100	cAMP-dependent protein kinase regulatory subunit	LS(0.026)VS(0.962)AEAY(0.012)GDWNKK	151	S	1	yes	yes	8.22021	0.5927	0.52792	-0.0647797	0.864546	0.626221	0.718265	0.523871	0.150223	-0.373648	0.403476	0.775476	0.856117
Q7KQK0	PF3D7_1223100	cAMP-dependent protein kinase regulatory subunit	NILNDDGS(0.359)S(0.359)DGNDT(0.359)DVHS(0.923)MFDRK	123	S	1	yes	yes	11.1207	1.61149	-0.408668	-2.02015	0.00702601	0.47109	0.0544518	0.523871	0.150223	-0.373648	0.403476	0.775476	0.856117
Q7KQK0	PF3D7_1223100	cAMP-dependent protein kinase regulatory subunit	RLS(0.998)VS(0.002)AEAYGDWNKK	149	S	1	yes	yes	14.0446	0.521171	0.616994	0.0958227	0.994661	0.54723	0.583436	0.523871	0.150223	-0.373648	0.403476	0.775476	0.856117
Q7KQK0	PF3D7_1223100	cAMP-dependent protein kinase regulatory subunit	VLDLES(1)IHFIQK	139	S	1	yes	yes	100	0.767566	0.177015	-0.590551	0.545852	0.972439	0.799993	0.523871	0.150223	-0.373648	0.403476	0.775476	0.856117
Q7KQK0	PF3D7_1223100	cAMP-dependent protein kinase regulatory subunit	NILNDDGS(0.997)S(0.997)DGNDT(0.006)DVHSMFDRK;NILNDDGS(0.997)S(0.997)DGNDT(0.006)DVHSMFDRK;NILNDDGS(1)S(1)DGNDT(0.001)DVHSMFDRK;NILNDDGS(1)S(1)DGNDT(0.001)DVHSMFDRK	113;114	S;S	2	yes	yes	36.8694	1.3054	0.150687	-1.15471	0.0527472	0.999523	0.361594	0.523871	0.150223	-0.373648	0.403476	0.775476	0.856117
Q7KQK0	PF3D7_1223100	cAMP-dependent protein kinase regulatory subunit	NILNDDGS(0.167)S(0.833)DGNDTDVHSMFDR;NILNDDGS(0.176)S(0.824)DGNDTDVHSMFDR	114	S	1	yes	yes	9.34047	0.725558	0.528672	-0.196885	0.617165	0.625534	0.836423	0.523871	0.150223	-0.373648	0.403476	0.775476	0.856117
Q7KQK0	PF3D7_1223100	cAMP-dependent protein kinase regulatory subunit	GFS(0.986)LS(0.014)K;GFS(0.991)LS(0.009)K	66	S	1	yes	yes	0	0.449828	-0.334469	-0.784297	0.854396	0.531955	0.631466	0.523871	0.150223	-0.373648	0.403476	0.775476	0.856117
Q7KQK0	PF3D7_1223100	cAMP-dependent protein kinase regulatory subunit	GFS(0.069)LS(0.931)K;GFS(0.136)LS(0.864)K	68	S	1	yes	yes	0	0.428084	-0.333981	-0.762065	0.812344	0.532368	0.650047	0.523871	0.150223	-0.373648	0.403476	0.775476	0.856117
Q7KQK0	PF3D7_1223100	cAMP-dependent protein kinase regulatory subunit	T(0.097)DS(0.903)EILDGLDYSEMSK;T(0.148)DS(0.852)EILDGLDYSEMSK;T(0.154)DS(0.846)EILDGLDYSEMSK	83	S	1	yes	yes	39.5356	0.440908	0.768375	0.327467	0.837087	0.425378	0.412816	0.523871	0.150223	-0.373648	0.403476	0.775476	0.856117
Q7KQK0	PF3D7_1223100	cAMP-dependent protein kinase regulatory subunit	T(0.001)DS(0.003)EILDGLDY(0.744)S(0.245)EMS(0.007)K;T(0.001)DS(0.004)EILDGLDY(0.763)S(0.218)EMS(0.014)K;T(0.001)DS(0.009)EILDGLDY(0.759)S(0.228)EMS(0.003)K;TDSEILDGLDY(0.765)S(0.232)EMS(0.003)K	91	Y	1	yes	yes	21.3526	0.323817	0.797738	0.473921	0.620017	0.403723	0.322167	0.523871	0.150223	-0.373648	0.403476	0.775476	0.856117
Q7KQK4	PF3D7_1209300	telomere repeat-binding zinc finger protein	KGS(0.931)FS(0.069)IEGR	1230	S	1	yes	yes	32.2766	0.27632	0.295746	0.0194254	8.56e-22	0.27658	0.269124	1.06048	0.729591	-0.330885	0.0817432	0.398742	0.316999
Q7KQK5	PF3D7_1133400	apical membrane antigen 1	S(0.231)NS(0.769)RNDEMLDPEAS(1)FWGEEK	590;601	S;S	2	yes	yes	7.71046	0.430976	1.04845	0.617474	0.605949	0.00630882	0.209145	0.202158	0.425345	0.223187	0.443563	0.228137	0.313943
Q7KQK5	PF3D7_1133400	apical membrane antigen 1	S(0.121)NS(0.879)RNDEMLDPEASFWGEEKR;S(0.2)NS(0.8)RNDEMLDPEASFWGEEK;S(0.218)NS(0.782)RNDEMLDPEAS(0.001)FWGEEK;S(0.228)NS(0.771)RNDEMLDPEAS(0.001)FWGEEKR	590	S	1	yes	yes	12.3056	0.499258	0.954055	0.454797	0.502983	0.0204755	0.460668	0.202158	0.425345	0.223187	0.443563	0.228137	0.313943
Q7KQL9	PF3D7_1444800	fructose-bisphosphate aldolase	GGAGGENAGAS(0.99)LY(0.01)EK;YKGGAGGENAGAS(0.985)LY(0.015)EK	361	S	1	yes	yes	22.8513	0.834696	0.737183	-0.097513	0.18336	0.368646	0.735289	0.32698	0.436226	0.109246	0.381603	0.334764	0.611533
Q7KQM5	PF3D7_1401400	early transcribed membrane protein 14.1	KLT(1)DIEK	41	T	1	no	0	0	0.162212	-0.408133	-0.570345	0.120015	0.0428902	0.261855	0.485953	0.706339	0.220387	0.208232	0.550417	0.704742
Q7KWJ5	PF3D7_0204700	hexose transporter	DICS(1)ENEGK	10	S	1	yes	yes	100	1.19079	0.260021	-0.93077	0.0457492	0.211954	0.00171775	0.471758	0.620467	0.148709	0.35993	0.28877	0.344316
Q8I098	PF3D7_0425800	erythrocyte membrane protein 1, PfEMP1	T(0.896)S(0.104)ENPQK	2425	T	1	yes	no	NA	0.222088	0.277835	0.0557467	NA	NA	NA	NA	NA	NA	NA	NA	NA
Q8I0P6	PF3D7_1357000	elongation factor 1-alpha	AIKS(0.772)GDS(0.362)ALVS(0.866)LEPK;AIKS(0.772)GDS(0.362)ALVS(0.866)LEPK	382;389	S;S	2	yes	no	NA	1.17823	0.76839	-0.409839	0.0319445	0.330284	0.853632	0.432889	0.16021	-0.272679	0.347461	0.624709	0.743471
Q8I0U6	PF3D7_0102200	ring-infected erythrocyte surface antigen	KLS(0.23)S(0.77)IMER	839	S	1	yes	yes	9.34047	-0.00508493	-0.207646	-0.202561	0.0984251	0.0293808	0.632543	0.364437	0.336029	-0.0284084	0.223609	0.249582	0.364221
Q8I0U6	PF3D7_0102200	ring-infected erythrocyte surface antigen	MQT(1)LWDEIMDINKR	194	T	1	yes	no	NA	0.314004	0.572712	0.258708	0.821558	0.342969	0.430521	0.364437	0.336029	-0.0284084	0.223609	0.249582	0.364221
Q8I0U6	PF3D7_0102200	ring-infected erythrocyte surface antigen	S(0.921)GS(0.075)T(0.003)VFHNFR	556	S	1	yes	yes	21.3966	0.806082	0.0148418	-0.79124	0.0482596	0.19813	0.0362227	0.364437	0.336029	-0.0284084	0.223609	0.249582	0.364221
Q8I0U6	PF3D7_0102200	ring-infected erythrocyte surface antigen	S(0.006)GS(0.751)T(0.243)VFHNFR;S(0.057)GS(0.904)T(0.039)VFHNFR	558	S	1	yes	yes	12.2841	0.57554	0.019105	-0.556435	0.345133	0.20415	0.147131	0.364437	0.336029	-0.0284084	0.223609	0.249582	0.364221
Q8I0U6	PF3D7_0102200	ring-infected erythrocyte surface antigen	S(0.017)GS(0.099)T(0.885)VFHNFR;S(0.027)GS(0.195)T(0.778)VFHNFR	559	T	1	yes	yes	10.11	0.601904	-0.0427345	-0.644638	0.288249	0.129118	0.0906633	0.364437	0.336029	-0.0284084	0.223609	0.249582	0.364221
Q8I0U8	PF3D7_0930300	merozoite surface protein 1	LLS(0.435)T(0.565)GLVQNFPNT(0.13)IIS(0.87)K	1595	S	1	yes	no	NA	-0.824604	-0.63912	0.185483	0.0167061	0.251953	0.62513	0.577111	0.432195	-0.144916	0.585729	0.935142	0.676226
Q8I0U8	PF3D7_0930300	merozoite surface protein 1	LLS(0.778)T(0.222)GLVQNFPNT(0.107)IIS(0.893)K	1582;1595	S;S	2	yes	no	NA	-0.85038	-0.644667	0.205713	0.0148048	0.249506	0.604104	0.577111	0.432195	-0.144916	0.585729	0.935142	0.676226
Q8I0U8	PF3D7_0930300	merozoite surface protein 1	LLS(0.807)T(0.193)GLVQNFPNTIISK	1582	S	1	yes	yes	0	-0.838384	-0.72134	0.117043	0.0156645	0.217374	0.698472	0.577111	0.432195	-0.144916	0.585729	0.935142	0.676226
Q8I0U8	PF3D7_0930300	merozoite surface protein 1	SNT(1)LPR	116	T	1	yes	yes	9.38306	-0.983286	-1.5049	-0.521613	0.00772111	0.0383172	0.577488	0.577111	0.432195	-0.144916	0.585729	0.935142	0.676226
Q8I0V4	PF3D7_1222300	endoplasmin, putative	KWT(1)LMNEQR	327	T	1	yes	no	NA	0.173959	0.500891	0.326932	0.335585	0.973447	0.529088	0.489856	0.487263	-0.00259278	0.32806	0.409412	0.523555
Q8I0V4	PF3D7_1222300	endoplasmin, putative	S(0.004)VT(0.996)NPKDLELTNSIK	719	T	1	yes	yes	12.3056	-0.756631	-0.545958	0.210673	0.00014495	0.0116137	0.683757	0.489856	0.487263	-0.00259278	0.32806	0.409412	0.523555
Q8I1N9	PF3D7_0420000	zinc finger protein, putative	Y(0.001)GGS(0.105)S(0.895)K;YGGS(0.044)S(0.956)K	2905	S	1	no	0	0	-0.342856	1.08727	1.43013	NA	NA	NA	NA	NA	NA	NA	NA	NA
Q8I1Q1	PF3D7_0418600	regulator of chromosome condensation, putative	KFS(1)LER	1626	S	1	yes	no	NA	0.0997908	0.0931916	-0.00659915	0.339153	0.424074	0.644936	1.43924	1.73107	0.291829	1.40134	2.04896	0.647619
Q8I1Q1	PF3D7_0418600	regulator of chromosome condensation, putative	KKY(0.022)S(0.977)DQIS(0.001)YNSK	1526	S	1	yes	yes	0	0.933367	1.38675	0.45338	0.718103	0.866545	0.80301	1.43924	1.73107	0.291829	1.40134	2.04896	0.647619
Q8I1Q1	PF3D7_0418600	regulator of chromosome condensation, putative	KY(0.002)S(0.034)DQIS(0.817)Y(0.139)NS(0.008)K	1530	S	1	yes	no	NA	0.644021	0.357348	-0.286673	0.570392	0.50257	0.37171	1.43924	1.73107	0.291829	1.40134	2.04896	0.647619
Q8I1Q1	PF3D7_0418600	regulator of chromosome condensation, putative	MGS(1)EPIHKK	1688	S	1	yes	no	NA	0.918336	-0.821106	-1.73944	0.7101	0.212911	0.00170965	1.43924	1.73107	0.291829	1.40134	2.04896	0.647619
Q8I1Q1	PF3D7_0418600	regulator of chromosome condensation, putative	RES(1)FIR	325	S	1	yes	no	NA	0.436015	0.0741122	-0.361903	0.474048	0.418696	0.312764	1.43924	1.73107	0.291829	1.40134	2.04896	0.647619
Q8I1Q1	PF3D7_0418600	regulator of chromosome condensation, putative	RES(1)LIR	331	S	1	yes	no	NA	0.0274594	0.0196031	-0.00785623	0.313716	0.403555	0.643544	1.43924	1.73107	0.291829	1.40134	2.04896	0.647619
Q8I1Q1	PF3D7_0418600	regulator of chromosome condensation, putative	RLS(1)FYDNYNKK	129	S	1	yes	no	NA	0.870251	0.906258	0.036007	0.684717	0.687277	0.692829	1.43924	1.73107	0.291829	1.40134	2.04896	0.647619
Q8I1Q1	PF3D7_0418600	regulator of chromosome condensation, putative	S(0.162)AS(0.798)NS(0.04)VQIIEVDK	1710	S	1	yes	yes	0	1.09299	1.36681	0.273828	0.804837	0.858897	0.977826	1.43924	1.73107	0.291829	1.40134	2.04896	0.647619
Q8I1Q1	PF3D7_0418600	regulator of chromosome condensation, putative	S(0.985)MS(0.011)GVHT(0.002)Y(0.002)SDR	1598	S	1	yes	yes	29.2665	0.80067	0.559407	-0.241263	0.648614	0.567434	0.410419	1.43924	1.73107	0.291829	1.40134	2.04896	0.647619
Q8I1Q1	PF3D7_0418600	regulator of chromosome condensation, putative	WGVDTNENES(1)IKR	1662	S	1	yes	yes	47.1446	0.329335	0.392457	0.0631219	0.42834	0.513552	0.723976	1.43924	1.73107	0.291829	1.40134	2.04896	0.647619
Q8I1Q1	PF3D7_0418600	regulator of chromosome condensation, putative	GGES(0.032)FS(0.968)EENHIGK;GGES(0.148)FS(0.852)EENHIGK	1254	S	1	yes	yes	22.8513	0.413319	0.280106	-0.133213	0.464105	0.478853	0.511621	1.43924	1.73107	0.291829	1.40134	2.04896	0.647619
Q8I1Q9	PF3D7_0417800	cdc2-related protein kinase 1	YVHS(1)PS(1)PK;YVHS(1)PS(1)PK	94;96	S;S	2	no	no	NA	1.24013	0.614113	-0.626021	NA	NA	NA	NA	NA	NA	NA	NA	NA
Q8I1S7	PF3D7_0416000	RNA-binding protein, putative	KLS(0.179)S(0.821)VELR	272	S	1	yes	yes	10.11	0.0226943	0.0732272	0.0505329	NA	NA	NA	NA	NA	NA	NA	NA	NA
Q8I1S7	PF3D7_0416000	RNA-binding protein, putative	NNS(1)KENQPTTLLSNNDR	90	S	1	yes	yes	71.267	1.20105	1.39402	0.192977	NA	NA	NA	NA	NA	NA	NA	NA	NA
Q8I1T4	PF3D7_0415300	cdc2-related protein kinase 3	KT(1)IAVIK	1105	T	1	yes	no	NA	0.331814	0.446806	0.114993	NA	NA	NA	NA	NA	NA	NA	NA	NA
Q8I1U8	PF3D7_0413900	ubiquitin carboxyl-terminal hydrolase 13, putative	VQPNS(0.954)T(0.046)DVLNGQK	648	S	1	yes	yes	14.023	0.804824	0.611156	-0.193668	0.348512	0.740352	0.898879	0.558514	0.456647	-0.101867	0.262736	0.466248	0.722405
Q8I1V0	PF3D7_0413700	lysine decarboxylase-like protein, putative	INENNT(0.225)S(0.786)DIES(0.989)DNGEVEVHEIYNK;INENNT(0.225)S(0.786)DIES(0.989)DNGEVEVHEIYNK	10;14	S;S	2	yes	yes	17.0115	1.83856	1.88716	0.0486027	1.03e-06	0.00269642	0.693686	0.403299	0.304441	-0.0988587	0.293775	0.527507	0.374403
Q8I1W9	PF3D7_0405900	apical sushi protein	YINHAS(0.212)HT(0.788)QNEK	560	T	1	yes	yes	26.3144	0.763032	-0.283156	-1.04619	0.743991	0.079376	0.000108496	0.623201	0.913946	0.290745	0.428176	0.682374	0.345393
Q8I1X5	PF3D7_0405400	pre-mRNA-processing-splicing factor 8, putative	KVGS(1)LKDEVTK	1796	S	1	yes	no	NA	0.837403	0.846212	0.00880948	NA	NA	NA	0.55882	0.624131	0.0653112	NA	NA	NA
Q8I1Y6	PF3D7_0404300	conserved Plasmodium protein, unknown function	KNS(1)FAEETKK	99	S	1	yes	yes	32.5169	0.553675	0.972456	0.418781	0.679718	0.566768	0.492287	0.465393	0.67787	0.212476	0.213836	0.514276	0.30044
Q8I1Y6	PF3D7_0404300	conserved Plasmodium protein, unknown function	KVT(0.173)S(0.827)DENVR	131	S	1	yes	yes	0	0.456803	0.411858	-0.0449457	0.967957	0.604978	0.391546	0.465393	0.67787	0.212476	0.213836	0.514276	0.30044
Q8I1Z1	PF3D7_0403800	alpha/beta hydrolase, putative	GIPDSNTLCEKNS(1)VQR	373	S	1	yes	yes	17.0845	0.918111	1.08187	0.163761	3.77e-05	0.155461	0.75605	0.573417	0.607431	0.0340147	0.083637	0.333995	0.417632
Q8I1Z1	PF3D7_0403800	alpha/beta hydrolase, putative	GNGLINT(0.015)NIGS(0.782)S(0.203)NVKPNIR	525	S	1	yes	yes	0	1.13253	1.02575	-0.106775	2.31e-11	0.210394	0.736031	0.573417	0.607431	0.0340147	0.083637	0.333995	0.417632
Q8I1Z8	PF3D7_0403200	pre-mRNA splicing factor, putative	Y(0.002)QHERFS(0.998)DIER;YQHERFS(1)DIER	249	S	1	yes	yes	20.1521	0.973195	0.505061	-0.468134	NA	NA	NA	NA	NA	NA	NA	NA	NA
Q8I207	PF3D7_0401800	Plasmodium exported protein (PHISTb), unknown function	S(0.918)AS(0.08)AAST(0.001)T(0.001)R	133	S	1	yes	no	NA	0.666534	1.80924	1.1427	NA	NA	NA	0.282717	0.504683	0.221966	NA	NA	NA
Q8I231	PF3D7_0111500	UMP-CMP kinase, putative	KKDS(0.997)FS(0.003)FK	212	S	1	no	no	NA	1.06494	0.772313	-0.292624	0.127746	0.481503	0.500691	0.498263	0.505649	0.00738574	0.372065	0.378845	0.445512
Q8I239	PF3D7_0110600	phosphatidylinositol-4-phosphate 5-kinase	LYGIHS(1)IK	1501	S	1	yes	no	NA	0.809587	1.23531	0.425726	NA	NA	NA	NA	NA	NA	NA	NA	NA
Q8I253	PF3D7_0109000	photosensitized INA-labeled protein PHIL1	S(0.998)KGEANS(0.259)EWS(0.742)NAFVTR	167;176	S;S	2	yes	no	NA	1.3007	2.0072	0.706501	0	1.21e-10	0.139339	0.260425	0.615355	0.35493	0.0576677	0.216205	0.237828
Q8I253	PF3D7_0109000	photosensitized INA-labeled protein PHIL1	S(0.988)KGEANS(0.012)EWSNAFVTR;S(0.993)KGEANS(0.006)EWS(0.001)NAFVTR;S(0.999)KGEANS(0.001)EWSNAFVTR;S(1)KGEANSEWSNAFVTR	167	S	1	yes	yes	58.7395	0.984198	1.41292	0.428721	0	0.000225199	0.756355	0.260425	0.615355	0.35493	0.0576677	0.216205	0.237828
Q8I253	PF3D7_0109000	photosensitized INA-labeled protein PHIL1	VDPY(0.056)ECT(0.924)DPEEEFKPY(0.02)EVT(0.001)K;VDPY(0.077)ECT(0.858)DPEEEFKPY(0.062)EVT(0.003)K	189	T	1	yes	yes	10.8026	0.522086	0.974603	0.452517	5.7e-06	0.0965905	0.681565	0.260425	0.615355	0.35493	0.0576677	0.216205	0.237828
Q8I255	PF3D7_0108700	secreted ookinete protein, putative	NFAS(0.018)INEY(0.943)PY(0.039)VDIKK	678	Y	1	yes	yes	21.8748	0.0476128	0.349949	0.302336	2.72e-07	0.155462	0.887896	0.293217	0.567255	0.274038	0.0477653	0.152978	0.200743
Q8I255	PF3D7_0108700	secreted ookinete protein, putative	KNT(1)EAS(1)VNNNVEENYLR;KNT(1)EAS(1)VNNNVEENYLR	1037;1040	T;S	2	yes	yes	69.3816	0.988803	1.07295	0.084152	0	0.000947386	0.344192	0.293217	0.567255	0.274038	0.0477653	0.152978	0.200743
Q8I259	PF3D7_0108300	conserved Plasmodium protein, unknown function	GHT(0.989)VDS(0.011)ELTTEDPVIQK	1214	T	1	yes	yes	4.59466	0.717037	0.601628	-0.115409	0.9683	0.870516	0.794885	0.742343	0.73414	-0.00820305	0.636792	0.812939	0.412372
Q8I259	PF3D7_0108300	conserved Plasmodium protein, unknown function	GVS(1)LNEK	2019	S	1	yes	no	NA	-0.0067601	-1.23616	-1.2294	0.239447	0.0153646	0.00306261	0.742343	0.73414	-0.00820305	0.636792	0.812939	0.412372
Q8I259	PF3D7_0108300	conserved Plasmodium protein, unknown function	KGS(0.951)EVVPNNQY(0.045)Y(0.004)NLGEYNK	1051	S	1	yes	yes	32.9419	0.405293	0.792001	0.386709	0.596601	0.943258	0.338235	0.742343	0.73414	-0.00820305	0.636792	0.812939	0.412372
Q8I259	PF3D7_0108300	conserved Plasmodium protein, unknown function	NADENMIKLDS(0.807)S(0.193)K	284	S	1	yes	yes	14.023	0.617517	0.782752	0.165235	0.844592	0.952316	0.674057	0.742343	0.73414	-0.00820305	0.636792	0.812939	0.412372
Q8I259	PF3D7_0108300	conserved Plasmodium protein, unknown function	NDFVS(1)LEGVLDKNEK	256	S	1	yes	yes	100	0.370346	0.627631	0.257285	0.559104	0.895762	0.519701	0.742343	0.73414	-0.00820305	0.636792	0.812939	0.412372
Q8I259	PF3D7_0108300	conserved Plasmodium protein, unknown function	S(0.09)LS(0.91)NGIHLNQK	1724	S	1	yes	yes	12.3056	0.329397	-0.106363	-0.43576	0.516675	0.30118	0.299819	0.742343	0.73414	-0.00820305	0.636792	0.812939	0.412372
Q8I259	PF3D7_0108300	conserved Plasmodium protein, unknown function	S(0.938)FS(0.062)NDNVNNMCNVDK;S(0.945)FS(0.055)NDNVNNMCNVDK	1006	S	1	yes	yes	9.38306	0.536615	0.808581	0.271966	0.746643	0.927039	0.49688	0.742343	0.73414	-0.00820305	0.636792	0.812939	0.412372
Q8I259	PF3D7_0108300	conserved Plasmodium protein, unknown function	S(1)IS(1)LHK;S(1)IS(1)LHK	1394;1396	S;S	2	yes	yes	9.38306	1.00558	-0.103621	-1.1092	0.679331	0.30276	0.00758724	0.742343	0.73414	-0.00820305	0.636792	0.812939	0.412372
Q8I291	PF3D7_0104800	novel putative transporter 1, putative	S(0.048)S(0.056)NNIY(0.127)T(0.769)NEEDEFHFK	267	T	1	yes	yes	0	0.623843	0.540639	-0.083204	0.493297	0.946007	0.619709	0.390809	0.550789	0.15998	0.340158	0.149886	0.490031
Q8I296	PF3D7_0104300	ubiquitin carboxyl-terminal hydrolase 1, putative	INS(0.976)NGPHT(0.024)NEEFIEK	2900	S	1	yes	yes	11.4964	0.123138	0.62704	0.503903	NA	NA	NA	NA	NA	NA	NA	NA	NA
Q8I296	PF3D7_0104300	ubiquitin carboxyl-terminal hydrolase 1, putative	Y(0.003)NS(0.842)DDT(0.103)Y(0.027)IKVENNY(0.025)DNKK	1672	S	1	yes	no	NA	1.27688	1.66533	0.388443	NA	NA	NA	NA	NA	NA	NA	NA	NA
Q8I296	PF3D7_0104300	ubiquitin carboxyl-terminal hydrolase 1, putative	YFEQEYGS(1)DQHDQR	3047	S	1	yes	yes	9.40409	1.11467	0.804317	-0.310356	NA	NA	NA	NA	NA	NA	NA	NA	NA
Q8I2A8	PF3D7_0103200	nucleoside transporter 4	NKS(0.099)S(0.025)ENIQS(0.876)NNVSMISK	237	S	1	yes	yes	11.1207	1.28883	1.84313	0.554305	NA	NA	NA	NA	NA	NA	NA	NA	NA
Q8I2A8	PF3D7_0103200	nucleoside transporter 4	CIEY(0.001)NGS(0.999)NDLCEVEK;CIEY(0.014)NGS(0.986)NDLCEVEK	218	S	1	yes	yes	38.1555	0.604612	1.40058	0.795969	NA	NA	NA	NA	NA	NA	NA	NA	NA
Q8I2A8	PF3D7_0103200	nucleoside transporter 4	NKS(0.789)S(0.208)ENIQS(0.002)NNVS(0.001)MISK;S(0.834)S(0.165)ENIQSNNVSMISK	231	S	1	yes	yes	0	1.34536	1.86296	0.517606	NA	NA	NA	NA	NA	NA	NA	NA	NA
Q8I2H0	PF3D7_0934900	conserved Plasmodium protein, unknown function	Y(0.004)T(0.077)S(0.919)INK	212	S	1	no	0	0	0.484666	-0.463663	-0.948329	NA	NA	NA	NA	NA	NA	NA	NA	NA
Q8I2I8	PF3D7_0932800	importin alpha re-exporter, putative	DALLTLS(0.161)S(0.838)DGMDIT(0.001)NK	736	S	1	yes	yes	17.0115	0.636298	1.04052	0.404225	NA	NA	NA	NA	NA	NA	NA	NA	NA
Q8I2J3	PF3D7_0932300	M18 aspartyl aminopeptidase	NNVHHDT(0.747)ILT(0.195)T(0.053)DT(0.005)K;NNVHHDT(1)ILTTDTK	203	T	1	yes	yes	47.0877	1.23906	0.760125	-0.478936	1.92e-05	0.00828226	0.0991956	0.27971	0.382249	0.102539	0.224464	0.143116	0.352673
Q8I2L0	PF3D7_0930400	zinc finger protein, putative	EFS(1)DDEVCICQR	861	S	1	no	0	0	0.916748	0.898881	-0.0178666	NA	NA	NA	NA	NA	NA	NA	NA	NA
Q8I2R0	PF3D7_0924700	splicing factor 3A subunit 3, putative	EFRIS(1)MFK	163	S	1	no	0	0	0.453279	0.76744	0.314162	NA	NA	NA	NA	NA	NA	NA	NA	NA
Q8I2R3	PF3D7_0924400	conserved Plasmodium protein, unknown function	RNS(1)FYMNK	902	S	1	yes	yes	22.8513	0.229905	0.413229	0.183324	NA	NA	NA	NA	NA	NA	NA	NA	NA
Q8I2R6	PF3D7_0924100	conserved Plasmodium protein, unknown function	KGDS(1)NHELK	331	S	1	yes	yes	100	1.01937	1.32812	0.308753	NA	NA	NA	NA	NA	NA	NA	NA	NA
Q8I2T2	PF3D7_0922100	ubiquitin-like protein, putative	DDVS(1)EICDNEK	616	S	1	yes	yes	100	1.29795	-0.255243	-1.55319	NA	NA	NA	1.76951	2.16282	0.393306	NA	NA	NA
Q8I2T2	PF3D7_0922100	ubiquitin-like protein, putative	DNFHNKNS(1)VDLHR	357	S	1	yes	yes	100	0.523533	0.475622	-0.0479112	NA	NA	NA	1.76951	2.16282	0.393306	NA	NA	NA
Q8I2T2	PF3D7_0922100	ubiquitin-like protein, putative	DYS(0.183)VS(0.817)HK	1075	S	1	yes	no	NA	0.375041	-0.238129	-0.61317	NA	NA	NA	1.76951	2.16282	0.393306	NA	NA	NA
Q8I2U5	PF3D7_0920800	inosine-5 -monophosphate dehydrogenase	GMGS(0.021)MEAMY(0.979)NK	404	Y	1	yes	yes	16.2766	0.504949	0.637921	0.132972	0.53533	0.253941	0.698747	0.363721	0.384208	0.0204872	0.227828	0.222394	0.29065
Q8I2U6	PF3D7_0920700	CRAL/TRIO domain-containing protein, putative	KT(0.009)S(0.041)S(0.949)FNTK;T(0.001)S(0.002)S(0.958)FNT(0.038)K	138	S	1	yes	no	NA	0.985484	-0.0597833	-1.04527	0.956412	0.344028	0.00355991	0.923611	1.29597	0.372358	1.13204	1.43278	0.486365
Q8I2U8	PF3D7_0920500	ADP-ribosylation factor, putative	S(1)LCLLK	186	S	1	no	no	NA	0.66422	0.346973	-0.317247	NA	NA	NA	NA	NA	NA	NA	NA	NA
Q8I2V5	PF3D7_0919800	TLD domain-containing protein	NIS(1)FELPKEER	582	S	1	yes	yes	100	0.16208	0.434612	0.272532	0.0216162	1.33e-08	0.61863	0.921133	1.28377	0.362641	0.330448	0.149431	0.181017
Q8I2W3	PF3D7_0919000	nucleosome assembly protein	DRSENS(0.002)VENT(0.998)DPK;DRSENS(0.013)VENT(0.987)DPK;S(0.001)ENS(0.097)VENT(0.902)DPK;SENS(0.001)VENT(0.999)DPK	13	T	1	yes	yes	28.6971	1.192	0.217301	-0.974701	0.0508592	0.53453	0.039813	0.496172	0.38726	-0.108913	0.356349	0.273638	0.421168
Q8I2W3	PF3D7_0919000	nucleosome assembly protein	DRS(1)ENS(0.846)VENT(0.154)DPK;DRS(1)ENS(0.973)VENT(0.027)DPK	6;9	S;S	2	yes	yes	61.6885	1.33809	0.638523	-0.699567	0.018146	0.358499	0.16079	0.496172	0.38726	-0.108913	0.356349	0.273638	0.421168
Q8I2W3	PF3D7_0919000	nucleosome assembly protein	DRS(0.001)ENS(0.993)VENT(0.007)DPK;DRS(1)ENS(0.995)VENT(0.005)DPK;DRS(1)ENS(0.996)VENT(0.004)DPK;DRSENS(0.952)VENT(0.048)DPK;S(0.005)ENS(0.992)VENT(0.003)DPK	9	S	1	yes	yes	61.6885	1.16404	0.63098	-0.533064	0.0609012	0.373108	0.313894	0.496172	0.38726	-0.108913	0.356349	0.273638	0.421168
Q8I2W6	PF3D7_0918700	conserved Plasmodium protein, unknown function	S(1)LPVEPLNNNNEK	457	S	1	yes	yes	100	0.224196	0.353634	0.129438	NA	NA	NA	0.814954	0.956921	0.141966	NA	NA	NA
Q8I2W6	PF3D7_0918700	conserved Plasmodium protein, unknown function	IKNS(1)IS(0.999)IGNGS(0.001)K;IKNS(1)IS(0.999)IGNGS(0.001)K	209;211	S;S	2	yes	no	NA	1.3284	0.172853	-1.15555	NA	NA	NA	0.814954	0.956921	0.141966	NA	NA	NA
Q8I2W6	PF3D7_0918700	conserved Plasmodium protein, unknown function	VDS(0.499)NY(0.185)S(0.922)DKNS(0.393)DAPK;VDS(0.499)NY(0.185)S(0.922)DKNS(0.393)DAPK	525	S	1	yes	no	NA	1.54632	0.476266	-1.07006	NA	NA	NA	0.814954	0.956921	0.141966	NA	NA	NA
Q8I2X4	PF3D7_0917900	heat shock protein 70	NGILHVEAEDKGT(1)GK	514	T	1	yes	yes	100	1.30697	-0.864581	-2.17155	0.035706	0.000190623	0.000832322	0.500772	0.401736	-0.0990365	0.383855	0.339392	0.620176
Q8I2X7	PF3D7_0917600	pre-mRNA-splicing factor ATP-dependent RNA helicase PRP43, putative	S(0.974)EEEDNQS(0.026)NNIS(0.001)LER	2	S	1	yes	yes	87.9164	1.29081	1.14051	-0.150298	NA	NA	NA	NA	NA	NA	NA	NA	NA
Q8I2Y5	PF3D7_0916700	RNA-binding protein musashi, putative	GDEEEHDEKS(1)LGEDNK	82	S	1	yes	yes	100	1.03517	1.18143	0.146259	0.365483	0.379275	0.66461	0.525857	0.49442	-0.0314374	0.562797	0.781372	0.409856
Q8I2Y5	PF3D7_0916700	RNA-binding protein musashi, putative	S(1)VEEHNIDDK	24	S	1	yes	yes	100	0.811313	-0.111866	-0.923178	0.612008	0.437794	0.0295747	0.525857	0.49442	-0.0314374	0.562797	0.781372	0.409856
Q8I2Y5	PF3D7_0916700	RNA-binding protein musashi, putative	SLRDEDNKS(1)IK	42	S	1	yes	no	NA	0.885364	0.664099	-0.221266	0.522962	0.828088	0.643251	0.525857	0.49442	-0.0314374	0.562797	0.781372	0.409856
Q8I2Y5	PF3D7_0916700	RNA-binding protein musashi, putative	YFES(1)FGEIEDGIIVR	163	S	1	yes	yes	18.3097	0.492051	0.747857	0.255805	0.952102	0.745674	0.483404	0.525857	0.49442	-0.0314374	0.562797	0.781372	0.409856
Q8I2Y5	PF3D7_0916700	RNA-binding protein musashi, putative	S(1)VEEHNIDDKS(1)LRDEDNK;S(1)VEEHNIDDKS(1)LRDEDNK	24;34	S;S	2	yes	no	NA	0.911113	0.266146	-0.644966	0.493636	0.770176	0.13441	0.525857	0.49442	-0.0314374	0.562797	0.781372	0.409856
Q8I2Y5	PF3D7_0916700	RNA-binding protein musashi, putative	S(1)VKDDESEAEKLR;SLGEDNKS(1)VKDDESEAEK	89	S	1	yes	yes	41.5718	0.66418	1.19171	0.527527	0.805855	0.372186	0.172629	0.525857	0.49442	-0.0314374	0.562797	0.781372	0.409856
Q8I2Z8	PF3D7_0915400	ATP-dependent 6-phosphofructokinase	ES(0.004)KNS(0.054)FY(0.942)LVDNENMK	83	Y	1	yes	yes	0	1.13822	1.3399	0.201686	0.000650843	0.00171368	0.690487	0.353545	0.379553	0.0260085	0.230143	0.30625	0.441185
Q8I2Z8	PF3D7_0915400	ATP-dependent 6-phosphofructokinase	ES(0.853)KNS(0.462)FY(0.685)LVDNENMK	78	S	1	yes	no	NA	1.53811	1.51533	-0.0227848	2.65e-07	0.000208367	0.911937	0.353545	0.379553	0.0260085	0.230143	0.30625	0.441185
Q8I2Z8	PF3D7_0915400	ATP-dependent 6-phosphofructokinase	RDS(1)GMINCLMEK	57	S	1	yes	yes	100	1.01306	0.895155	-0.117902	0.00416133	0.0922591	0.744279	0.353545	0.379553	0.0260085	0.230143	0.30625	0.441185
Q8I2Z8	PF3D7_0915400	ATP-dependent 6-phosphofructokinase	T(0.029)VS(0.971)VLLR	24	S	1	yes	yes	10.5885	-0.000793453	0.0430775	0.0438709	0.123647	0.2719	0.967705	0.353545	0.379553	0.0260085	0.230143	0.30625	0.441185
Q8I305	PF3D7_0914700	major facilitator superfamily-related transporter, putative	AS(0.759)DVS(0.586)KENIS(0.655)QLK	3	S	1	yes	yes	0	1.55068	1.89615	0.345464	0.0112887	0.00042152	0.685108	0.486317	0.622624	0.136307	0.420095	0.361157	0.515796
Q8I305	PF3D7_0914700	major facilitator superfamily-related transporter, putative	AS(0.995)DVS(0.991)KENIS(0.013)QLK	3;6	S;S	2	yes	yes	24.9985	1.33728	1.64317	0.305893	0.0428006	0.00471653	0.742318	0.486317	0.622624	0.136307	0.420095	0.361157	0.515796
Q8I305	PF3D7_0914700	major facilitator superfamily-related transporter, putative	AT(0.001)GS(0.016)S(0.081)MT(0.902)DKK	264	T	1	yes	no	NA	1.15586	0.804388	-0.35147	0.110983	0.614765	0.344312	0.486317	0.622624	0.136307	0.420095	0.361157	0.515796
Q8I305	PF3D7_0914700	major facilitator superfamily-related transporter, putative	ATGS(0.027)S(0.967)MT(0.006)DK	262	S	1	yes	yes	14.023	0.470034	0.292664	-0.17737	0.969083	0.360917	0.543093	0.486317	0.622624	0.136307	0.420095	0.361157	0.515796
Q8I305	PF3D7_0914700	major facilitator superfamily-related transporter, putative	S(0.945)S(0.049)INIS(0.006)DR	293	S	1	yes	yes	13.2968	0.401184	-0.0693844	-0.470568	0.839407	0.0553539	0.239363	0.486317	0.622624	0.136307	0.420095	0.361157	0.515796
Q8I305	PF3D7_0914700	major facilitator superfamily-related transporter, putative	STMQGQDNIQINS(1)ER	255	S	1	yes	yes	81.9582	0.851479	0.427777	-0.423702	0.384717	0.589537	0.277604	0.486317	0.622624	0.136307	0.420095	0.361157	0.515796
Q8I305	PF3D7_0914700	major facilitator superfamily-related transporter, putative	STNNKS(0.781)T(0.218)MQGQDNIQINSER	243	S	1	yes	yes	17.0115	1.79339	2.42537	0.631978	0.00186219	5.99e-07	0.336561	0.486317	0.622624	0.136307	0.420095	0.361157	0.515796
Q8I305	PF3D7_0914700	major facilitator superfamily-related transporter, putative	AS(0.003)DVS(0.926)KENIS(0.071)QLK;ASDVS(0.999)KENISQLK	6	S	1	yes	yes	24.9985	0.692897	1.09958	0.406686	0.622898	0.18662	0.600141	0.486317	0.622624	0.136307	0.420095	0.361157	0.515796
Q8I308	PF3D7_0914400	conserved protein, unknown function	KY(0.01)S(0.981)NLEVQLIES(0.004)T(0.005)QR	64	S	1	yes	yes	12.2841	0.590964	0.48094	-0.110023	0.426311	0.556523	0.801117	0.398898	0.365982	-0.0329158	0.241434	0.195503	0.306101
Q8I308	PF3D7_0914400	conserved protein, unknown function	S(0.062)RLS(0.927)YEQFNQFLS(0.012)NIK	198	S	1	yes	yes	0	0.870189	0.845052	-0.0251367	0.0509325	0.0142678	0.979725	0.398898	0.365982	-0.0329158	0.241434	0.195503	0.306101
Q8I308	PF3D7_0914400	conserved protein, unknown function	Y(0.003)Y(0.003)S(0.994)ADDLLQTTAPR	126	S	1	yes	yes	17.0115	0.623449	0.924384	0.300935	0.352335	0.004287	0.275423	0.398898	0.365982	-0.0329158	0.241434	0.195503	0.306101
Q8I308	PF3D7_0914400	conserved protein, unknown function	YYS(0.034)ADDLLQT(0.792)T(0.174)APR	133	T	1	yes	yes	17.0115	0.487494	0.732561	0.245066	0.71365	0.0607853	0.363804	0.398898	0.365982	-0.0329158	0.241434	0.195503	0.306101
Q8I316	PF3D7_0913600	conserved Plasmodium protein, unknown function	NIIT(1)IFLK	819	T	1	no	0	0	0.540103	0.451044	-0.0890589	NA	NA	NA	NA	NA	NA	NA	NA	NA
Q8I319	PF3D7_0913300	conserved protein, unknown function	KINT(1)IEDIVR	347	T	1	yes	yes	100	0.171881	0.204266	0.0323844	NA	NA	NA	NA	NA	NA	NA	NA	NA
Q8I319	PF3D7_0913300	conserved protein, unknown function	NVS(0.109)WS(0.891)PDKK	46	S	1	yes	no	NA	0.0631137	0.261723	0.19861	NA	NA	NA	NA	NA	NA	NA	NA	NA
Q8I323	PF3D7_0912900	26S proteasome regulatory subunit RPN8, putative	KKS(1)LENDIEK	302	S	1	no	0	0	0.75095	0.598087	-0.152862	0.482389	0.754294	0.188277	0.489001	0.832991	0.34399	0.372899	0.750533	0.377635
Q8I341	PF3D7_0911100	conserved protein, unknown function	IYHQQY(0.001)S(0.999)NCNMLNGNK	829	S	1	yes	yes	17.0115	0.731025	0.828131	0.0971062	NA	NA	NA	NA	NA	NA	NA	NA	NA
Q8I341	PF3D7_0911100	conserved protein, unknown function	KIDS(1)YDNIDNNVHK	432	S	1	yes	yes	14.023	0.826558	1.00254	0.175977	NA	NA	NA	NA	NA	NA	NA	NA	NA
Q8I341	PF3D7_0911100	conserved protein, unknown function	LLYS(0.019)IS(0.322)LES(0.847)Y(0.811)DEPEHNEELDSKT	1151;1152	S;Y	2	yes	yes	8.86861	1.20101	1.45221	0.251197	NA	NA	NA	NA	NA	NA	NA	NA	NA
Q8I341	PF3D7_0911100	conserved protein, unknown function	QQNINVY(0.002)T(0.006)QT(0.228)S(0.764)NKK	404	S	1	yes	yes	0	1.20312	1.50341	0.300289	NA	NA	NA	NA	NA	NA	NA	NA	NA
Q8I341	PF3D7_0911100	conserved protein, unknown function	S(1)INPDNSANRK	845	S	1	yes	yes	76.422	0.0707518	0.227782	0.157031	NA	NA	NA	NA	NA	NA	NA	NA	NA
Q8I341	PF3D7_0911100	conserved protein, unknown function	LLYS(0.035)IS(0.798)LES(0.95)Y(0.217)DEPEHNEELDSKT;LLYS(0.035)IS(0.798)LES(0.95)Y(0.217)DEPEHNEELDSKT	1148;1151	S;S	2	yes	yes	11.1207	1.05841	1.25102	0.192612	NA	NA	NA	NA	NA	NA	NA	NA	NA
Q8I374	PF3D7_0907700	proteasome activator 28 subunit beta, putative	KKDS(1)LDGHVK	104	S	1	yes	yes	100	1.0282	0.129265	-0.898937	NA	NA	NA	NA	NA	NA	NA	NA	NA
Q8I374	PF3D7_0907700	proteasome activator 28 subunit beta, putative	GNNS(1)S(1)DFDEREK;GNNS(1)S(1)DFDEREK;HKGNNS(1)S(1)DFDER;HKGNNS(1)S(1)DFDER	92;93	S;S	2	yes	yes	100	1.58433	0.510613	-1.07371	NA	NA	NA	NA	NA	NA	NA	NA	NA
Q8I395	PF3D7_0905400	high molecular weight rhoptry protein 3	GLEFY(0.117)KS(0.841)S(0.042)LK	853	S	1	yes	no	NA	-1.16386	-1.07524	0.0886179	3.9e-07	1.71e-05	0.997019	0.446803	0.537482	0.0906791	0.31744	0.375114	0.55159
Q8I3A0	PF3D7_0904900	copper-transporting ATPase	S(0.003)MS(0.988)NIS(0.008)K	1652	S	1	yes	yes	12.3056	1.06808	0.0394921	-1.02859	0.490494	0.281907	0.0373835	0.561047	0.466363	-0.0946837	0.735342	0.396704	0.44866
Q8I3A0	PF3D7_0904900	copper-transporting ATPase	S(0.004)MS(0.115)NIS(0.881)K	1655	S	1	yes	yes	12.3056	1.05365	0.00751274	-1.04613	0.502927	0.247412	0.0339511	0.561047	0.466363	-0.0946837	0.735342	0.396704	0.44866
Q8I3A0	PF3D7_0904900	copper-transporting ATPase	SILNS(0.019)IVS(0.912)FIT(0.069)DK	2153	S	1	yes	yes	22.4511	0.0819802	-0.334533	-0.416513	0.514731	0.0434999	0.473181	0.561047	0.466363	-0.0946837	0.735342	0.396704	0.44866
Q8I3A1	PF3D7_0904800	replication protein A1, small fragment	KIS(1)LVNLR	123	S	1	yes	yes	100	0.70857	0.4674	-0.24117	0.0930572	0.607241	0.000866142	0.27166	0.579958	0.308298	0.260145	0.218977	0.164969
Q8I3A1	PF3D7_0904800	replication protein A1, small fragment	RS(0.985)LNDDT(0.015)NDSKK	471	S	1	yes	no	NA	1.2693	1.47193	0.202635	0.000125599	4.63e-05	0.521844	0.27166	0.579958	0.308298	0.260145	0.218977	0.164969
Q8I3A1	PF3D7_0904800	replication protein A1, small fragment	S(0.024)LNDDT(0.822)NDS(0.154)KK	476	T	1	yes	no	NA	1.23257	0.104189	-1.12838	0.00022098	0.0298039	3.07e-18	0.27166	0.579958	0.308298	0.260145	0.218977	0.164969
Q8I3A1	PF3D7_0904800	replication protein A1, small fragment	NILS(0.987)NDVT(0.012)QT(0.001)PDK;NILS(0.995)NDVT(0.005)QTPDK	263	S	1	yes	yes	25.5535	0.662977	0.806877	0.143901	0.132524	0.300077	0.31899	0.27166	0.579958	0.308298	0.260145	0.218977	0.164969
Q8I3A3	PF3D7_0904600	ubiquitin specific protease, putative	GNLNGS(1)VEIYELKR	962	S	1	yes	yes	25.7024	0.35897	0.75386	0.394891	0.796871	3.98e-47	0.769499	0.667048	1.42633	0.759283	1.19689	0.0466407	1.24353
Q8I3A8	PF3D7_0904100	AP-4 complex subunit epsilon, putative	FDDNKDIHY(0.058)S(0.942)K	1106	S	1	yes	no	NA	0.745742	0.694014	-0.0517282	NA	NA	NA	1.07688	1.53336	0.456484	NA	NA	NA
Q8I3B4	PF3D7_0903400	ATP-dependent RNA helicase DDX60, putative	KGDVNNS(1)NSIIK	1175	S	1	yes	yes	20.4116	0.540448	0.870502	0.330054	0.924018	0.273672	0.143339	0.511855	0.41196	-0.0998955	0.299797	0.418896	0.293788
Q8I3F0	PF3D7_0532400	lysine-rich membrane-associated PHISTb protein	RKS(0.998)NPNNEIS(0.002)LR	310	S	1	yes	yes	37.9925	1.12873	0.177169	-0.951566	0	0.0358379	1.37e-20	0.425357	0.537515	0.112158	0.0573508	0.171695	0.114344
Q8I3F3	PF3D7_0532100	early transcribed membrane protein 5	NNVDDLDS(0.983)DVEEADVT(0.016)EES(0.001)AVETK;NNVDDLDS(0.996)DVEEADVT(0.004)EESAVETK	152	S	1	yes	yes	24.9985	1.24524	1.51401	0.268763	0.00052318	0.00281625	0.330638	0.558813	0.443304	-0.115508	0.197898	0.35844	0.395004
Q8I3G6	PF3D7_0530100	SNARE protein, putative	FLVHQLS(0.98)NDY(0.02)IK	57	S	1	yes	yes	32.9721	0.524379	0.0518333	-0.472545	NA	NA	NA	NA	NA	NA	NA	NA	NA
Q8I3I0	PF3D7_0528700	peptidyl-prolyl cis-trans isomerase	GYS(1)EDEDEEEVKDIIDNLK	9	S	1	yes	yes	17.0115	0.417949	0.648144	0.230195	NA	NA	NA	NA	NA	NA	NA	NA	NA
Q8I3I3	PF3D7_0528400	palmitoyltransferase DHHC7	YS(0.062)S(0.944)DKS(0.974)IINVT(0.019)K;Y(0.012)S(0.204)S(0.805)DKS(0.974)IINVT(0.006)K	56;59	S;S	2	yes	yes	14.023	0.65764	0.657878	0.000238423	NA	NA	NA	0.395987	0.177125	-0.218862	NA	NA	NA
Q8I3I3	PF3D7_0528400	palmitoyltransferase DHHC7	EYS(1)EKS(1)VEEIIPIK;EYS(1)EKS(1)VEEIIPIK	392;395	S;S	2	yes	no	NA	1.08166	1.1842	0.102542	NA	NA	NA	0.395987	0.177125	-0.218862	NA	NA	NA
Q8I3I6	PF3D7_0528100	AP-1 complex subunit beta, putative	S(1)MDLIGLNDDESKPQK	669	S	1	yes	yes	17.3255	1.03659	1.31506	0.278473	NA	NA	NA	0.959647	-1.01049	-1.97014	NA	NA	NA
Q8I3J3	PF3D7_0527200	ubiquitin carboxyl-terminal hydrolase 14	IMLVGS(0.04)AES(0.96)LVEKPK	77	S	1	yes	no	NA	0.586862	0.756668	0.169805	0.572301	0.623783	0.931167	1.08813	1.28788	0.199751	0.887732	1.08302	0.34668
Q8I3K0	PF3D7_0526500	conserved Plasmodium protein, unknown function	IGSHLS(1)DDEIR	782	S	1	yes	yes	28.3551	1.06048	0.641172	-0.419303	NA	NA	NA	NA	NA	NA	NA	NA	NA
Q8I3K7	PF3D7_0525800	inner membrane complex protein 1g, putative	DSGFPS(1)IR	281	S	1	yes	yes	28.6971	1.05272	0.88523	-0.167488	2.23e-06	0.0153396	0.161086	0.295615	0.412127	0.116512	0.160006	0.195154	0.20265
Q8I3K7	PF3D7_0525800	inner membrane complex protein 1g, putative	FS(0.003)S(0.013)IS(0.165)IY(0.946)KS(0.874)K	272;274	Y;S	2	yes	yes	28.6971	0.95989	1.8339	0.874005	3.3e-05	3.21e-13	0.000185541	0.295615	0.412127	0.116512	0.160006	0.195154	0.20265
Q8I3K7	PF3D7_0525800	inner membrane complex protein 1g, putative	FS(0.004)S(0.994)IS(0.002)IYK	268	S	1	yes	yes	26.3144	1.11591	0.81523	-0.300678	2.95e-07	0.0388698	0.0395257	0.295615	0.412127	0.116512	0.160006	0.195154	0.20265
Q8I3K7	PF3D7_0525800	inner membrane complex protein 1g, putative	FS(0.422)S(0.7)IS(0.873)IY(0.005)K	270	S	1	yes	yes	3.61185	1.50152	1.1134	-0.388117	4.82e-14	0.000326324	0.012769	0.295615	0.412127	0.116512	0.160006	0.195154	0.20265
Q8I3K7	PF3D7_0525800	inner membrane complex protein 1g, putative	RFS(0.893)S(0.437)IS(0.67)IYK	267	S	1	yes	yes	11.2742	2.04143	0.758272	-1.28315	0	0.0761124	4.96e-12	0.295615	0.412127	0.116512	0.160006	0.195154	0.20265
Q8I3K7	PF3D7_0525800	inner membrane complex protein 1g, putative	ENQT(1)IS(1)LADEK;ENQT(1)IS(1)LADEK	189;191	T;S	2	yes	yes	61.3976	0.655066	-0.316169	-0.971235	0.0246726	0.000190033	7.98e-08	0.295615	0.412127	0.116512	0.160006	0.195154	0.20265
Q8I3K7	PF3D7_0525800	inner membrane complex protein 1g, putative	ENQT(0.048)IS(0.951)LADEKEIQILNDLT(0.001)SQK;ENQT(0.18)IS(0.82)LADEK	191	S	1	yes	yes	22.8513	0.637726	0.225674	-0.412052	0.0325071	0.339366	0.0091004	0.295615	0.412127	0.116512	0.160006	0.195154	0.20265
Q8I3K7	PF3D7_0525800	inner membrane complex protein 1g, putative	S(1)KDS(1)GFPS(1)IR;S(1)KDS(1)GFPS(1)IR;S(1)KDS(1)GFPS(1)IR	274;277;281	S;S;S	3	yes	yes	0	0.961597	-0.168619	-1.13022	3.15e-05	0.00292184	7.65e-10	0.295615	0.412127	0.116512	0.160006	0.195154	0.20265
Q8I3K7	PF3D7_0525800	inner membrane complex protein 1g, putative	IAKT(1)PQMFQR;T(1)PQMFQR	287	T	1	yes	no	NA	1.08174	0.867021	-0.214715	8.97e-07	0.019756	0.102158	0.295615	0.412127	0.116512	0.160006	0.195154	0.20265
Q8I3N0	PF3D7_0523400	DnaJ protein, putative	T(0.011)S(0.011)S(0.978)LANQIR	416	S	1	yes	yes	12.3056	0.639397	0.416809	-0.222588	NA	NA	NA	NA	NA	NA	NA	NA	NA
Q8I3N7	PF3D7_0522600	inner membrane complex protein	KPET(0.015)EDENIS(0.884)S(0.893)LINS(0.208)K;KPET(0.029)EDENIS(0.94)S(0.854)LINS(0.176)K	214;215	S;S	2	yes	yes	9.67515	1.31208	0.423339	-0.888743	3.81e-06	2.01e-11	2.78e-06	0.256252	0.472853	0.216601	0.228459	0.00738461	0.235843
Q8I3P2	PF3D7_0522100	conserved Plasmodium protein, unknown function	S(0.002)NS(0.005)CNLINY(0.993)NNNK	113	Y	1	yes	yes	22.094	1.19793	1.12476	-0.0731769	NA	NA	NA	NA	NA	NA	NA	NA	NA
Q8I3P4	PF3D7_0521900	conserved Plasmodium protein, unknown function	MIY(0.999)DQT(0.001)K	423	Y	1	no	no	NA	1.47595	-0.710107	-2.18606	NA	NA	NA	1.63528	0.561482	-1.0738	NA	NA	NA
Q8I3R0	PF3D7_0520000	40S ribosomal protein S9, putative	VDS(0.988)EKHIDFAT(0.01)T(0.002)SPFGGARPGR	152	S	1	yes	yes	19.6126	2.14853	-1.65518	-3.80371	6.66e-16	5.44e-20	3.97e-26	0.26498	0.447605	0.182625	0.233478	0.229687	0.377027
Q8I3T1	PF3D7_0517700	eukaryotic translation initiation factor 3 subunit B, putative	VSDNELS(1)DK	10	S	1	yes	yes	52.6789	0.979349	-1.23081	-2.21016	0	7.01e-29	1.61e-50	0.254624	0.399559	0.144935	0.0737929	0.146196	0.157553
Q8I3T1	PF3D7_0517700	eukaryotic translation initiation factor 3 subunit B, putative	ELVDFLS(1)EDS(1)DNGDENLLNKK;ELVDFLS(1)EDS(1)DNGDENLLNKK	19;22	S;S	2	yes	yes	17.7316	1.43909	0.753839	-0.685247	0	0.0153795	1.37e-07	0.254624	0.399559	0.144935	0.0737929	0.146196	0.157553
Q8I3T1	PF3D7_0517700	eukaryotic translation initiation factor 3 subunit B, putative	VRVS(1)DNELS(1)DK;VRVS(1)DNELS(1)DK	5;10	S;S	2	yes	yes	100	1.42116	0.570276	-0.850884	0	0.242916	2.61e-10	0.254624	0.399559	0.144935	0.0737929	0.146196	0.157553
Q8I3T4	PF3D7_0517400	FACT complex subunit SPT16, putative	FAY(0.009)KS(0.991)DEDDEGYNK;FAYKS(1)DEDDEGYNK;FAYKS(1)DEDDEGYNKR	1125	S	1	yes	yes	20.4116	0.659895	0.840487	0.180593	0	0.0459614	0.438943	0.268941	0.223941	-0.0449994	0.0232607	0.30893	0.291471
Q8I3T5	PF3D7_0517300	serine/arginine-rich splicing factor 1	RDT(1)YDK	253	T	1	yes	yes	17.0115	0.508705	0.930699	0.421994	0.669593	0.0616932	0.130415	0.414487	0.44665	0.0321631	0.220803	0.259058	0.257746
Q8I3T5	PF3D7_0517300	serine/arginine-rich splicing factor 1	VIRES(1)VSR	6	S	1	yes	yes	24.318	0.398512	0.331315	-0.0671975	0.942324	0.656168	0.699868	0.414487	0.44665	0.0321631	0.220803	0.259058	0.257746
Q8I3T5	PF3D7_0517300	serine/arginine-rich splicing factor 1	S(1)LS(1)Y(0.001)QER;S(1)LS(1)YQER	263;265	S;S	2	yes	yes	10.11	0.748985	-0.102387	-0.851372	0.129793	0.0340603	0.000608189	0.414487	0.44665	0.0321631	0.220803	0.259058	0.257746
Q8I3T5	PF3D7_0517300	serine/arginine-rich splicing factor 1	S(0.043)LS(0.894)Y(0.063)QER;S(0.055)LS(0.837)Y(0.108)QER	265	S	1	yes	yes	10.11	0.4332	-0.198911	-0.632111	0.93246	0.0127043	0.00995909	0.414487	0.44665	0.0321631	0.220803	0.259058	0.257746
Q8I3U4	PF3D7_0516400	phosducin-like protein 1, putative	DNNS(0.002)DNY(0.998)DDEDELNKK	270	Y	1	yes	yes	20.6996	1.41612	0.766389	-0.649728	NA	NA	NA	NA	NA	NA	NA	NA	NA
Q8I3U4	PF3D7_0516400	phosducin-like protein 1, putative	DNNS(0.855)DNY(0.145)DDEDELNKK	267	S	1	yes	yes	0	1.30312	0.777967	-0.525151	NA	NA	NA	NA	NA	NA	NA	NA	NA
Q8I3U6	PF3D7_0516200	40S ribosomal protein S11	TPQPET(0.002)AIVS(0.997)GPQPK	17	S	1	yes	yes	42.6814	1.01914	0.903563	-0.115582	1.17e-06	0.00756282	0.837994	0.462494	0.407286	-0.0552083	0.114533	0.185803	0.295281
Q8I3V1	PF3D7_0515700	glideosome-associated protein 40, putative	AS(0.979)Y(0.021)AKS(1)R	347	S;S	2	yes	no	NA	0.791885	1.98201	1.19012	0.00513296	0	0.000125973	0.219879	0.553171	0.333292	0.204392	0.02361	0.22347
Q8I3V1	PF3D7_0515700	glideosome-associated protein 40, putative	FNIPEWS(1)DIER	12	S	1	yes	yes	100	0.635283	0.993426	0.358143	0.0421147	0	0.911454	0.219879	0.553171	0.333292	0.204392	0.02361	0.22347
Q8I3V1	PF3D7_0515700	glideosome-associated protein 40, putative	NPRAS(1)YAK	343	S	1	yes	yes	12.2841	0.715972	1.82596	1.10999	0.0152175	0	0.000509679	0.219879	0.553171	0.333292	0.204392	0.02361	0.22347
Q8I3V1	PF3D7_0515700	glideosome-associated protein 40, putative	GTSHMDS(0.395)S(0.759)S(0.76)NQT(0.071)S(0.014)HGVISADEGR;GTSHMDS(0.395)S(0.759)S(0.76)NQT(0.071)S(0.014)HGVISADEGR	410;411	S;S	2	yes	yes	0	2.16086	0.535329	-1.62553	0	0.449829	1.86e-18	0.219879	0.553171	0.333292	0.204392	0.02361	0.22347
Q8I3V1	PF3D7_0515700	glideosome-associated protein 40, putative	AAT(1)FKS(1)K;AAT(1)FKS(1)K	433;436	T;S	2	yes	yes	0	0.930212	0.413035	-0.517176	0.000510202	2.93e-09	0.000141385	0.219879	0.553171	0.333292	0.204392	0.02361	0.22347
Q8I3V1	PF3D7_0515700	glideosome-associated protein 40, putative	NYS(0.799)S(0.424)KQHEMLDS(0.777)QA;NYS(0.966)S(0.91)KQHEMLDS(0.123)QA	445	S;S	2	yes	no	NA	0.981522	1.00456	0.0230391	0.00019425	0	0.165033	0.219879	0.553171	0.333292	0.204392	0.02361	0.22347
Q8I3V1	PF3D7_0515700	glideosome-associated protein 40, putative	NY(0.001)S(0.917)S(0.926)KQHEMLDS(0.156)QA;NYS(0.171)S(0.828)KQHEMLDSQA	446	S;S	2	yes	yes	4.63568	0.342745	0.508901	0.166156	0.547754	0.0607856	0.454514	0.219879	0.553171	0.333292	0.204392	0.02361	0.22347
Q8I3V1	PF3D7_0515700	glideosome-associated protein 40, putative	NYS(0.451)S(0.55)KQHEMLDS(0.998)QA;NYS(0.457)S(0.549)KQHEMLDS(0.994)QA;NYS(0.457)S(0.549)KQHEMLDS(0.994)QA	454	S	1	yes	yes	4.13698	1.16105	1.24216	0.0811071	4.13e-06	0	0.259111	0.219879	0.553171	0.333292	0.204392	0.02361	0.22347
Q8I3V9	PF3D7_0514900	conserved Plasmodium protein, unknown function	NFNS(0.999)INNLFT(0.001)NEFNNK	235	S	1	yes	yes	23.146	0.449165	0.562911	0.113746	NA	NA	NA	NA	NA	NA	NA	NA	NA
Q8I406	PF3D7_0509800	phosphatidylinositol 4-kinase	KNS(0.966)NNEFIDY(0.034)NEHMVK	1181	S	1	yes	yes	32.5684	0.773437	1.09925	0.325811	NA	NA	NA	NA	NA	NA	NA	NA	NA
Q8I423	PF3D7_0508000	6-cysteine protein	SIGVNKHS(0.938)FS(0.061)NS(0.001)EIFER	312	S	1	yes	yes	17.0417	0.917439	0.111972	-0.805468	0.0355977	0.000443121	8.5e-07	0.517075	0.377192	-0.139883	0.190514	0.0754974	0.135182
Q8I426	PF3D7_0507700	nuclear protein localization protein 4, putative	KES(1)IVNNNMNK	127	S	1	yes	yes	100	0.265657	0.623795	0.358138	NA	NA	NA	0.36504	0.254596	-0.110444	NA	NA	NA
Q8I431	PF3D7_0507100	60S ribosomal protein L4	LQNKNS(0.933)LT(0.067)NFAVR	318	S	1	yes	yes	11.2162	0.289093	0.252747	-0.0363463	0.403338	0.575419	0.991268	0.415287	0.375803	-0.0394842	0.151008	0.219708	0.286719
Q8I433	PF3D7_0506900	rhomboid protease ROM4	S(0.032)CS(0.968)INDDERK	182	S	1	yes	yes	8.45804	0.823291	0.811711	-0.0115797	0.000373268	0.301227	0.476687	0.393252	0.5806	0.187348	0.120855	0.223554	0.279533
Q8I434	PF3D7_0506800	transcription factor 25, putative	NVDDEIS(1)DILNEINKEEK	133	S	1	yes	yes	100	0.35026	0.691961	0.341701	NA	NA	NA	-1.03721	0.00135796	1.03857	NA	NA	NA
Q8I444	PF3D7_0505800	small ubiquitin-related modifier	LGQS(1)MEAVR	59	S	1	yes	yes	100	0.493229	0.390942	-0.102287	0.755719	0.483523	0.0586825	0.358896	0.591483	0.232588	0.431793	0.286222	0.17713
Q8I445	PF3D7_0505700	conserved Plasmodium membrane protein, unknown function	KGS(0.999)Y(0.001)DYNR	752	S	1	yes	yes	17.0115	0.467213	0.411438	-0.055775	NA	NA	NA	0.189766	0.397979	0.208213	NA	NA	NA
Q8I445	PF3D7_0505700	conserved Plasmodium membrane protein, unknown function	VNS(1)FDR	746	S	1	yes	yes	100	0.707767	0.153808	-0.553959	NA	NA	NA	0.189766	0.397979	0.208213	NA	NA	NA
Q8I461	PF3D7_0504000	cation transporting P-ATPase	FLS(1)FENFFK	1782	S	1	yes	yes	100	-0.35512	-0.0390921	0.316027	NA	NA	NA	NA	NA	NA	NA	NA	NA
Q8I461	PF3D7_0504000	cation transporting P-ATPase	NT(0.064)QNS(0.935)KNDKY(0.001)DR	713	S	1	yes	no	NA	1.1128	1.62025	0.507441	NA	NA	NA	NA	NA	NA	NA	NA	NA
Q8I468	PF3D7_0503300	serine/arginine-rich splicing factor 12	KMS(0.109)S(0.89)Y(0.001)R	158	S	1	yes	no	NA	0.149562	-0.0119745	-0.161537	NA	NA	NA	0.204736	0.614946	0.41021	NA	NA	NA
Q8I468	PF3D7_0503300	serine/arginine-rich splicing factor 12	S(0.986)Y(0.013)DKYR	169	S	1	yes	no	NA	0.550256	0.5076	-0.0426559	NA	NA	NA	0.204736	0.614946	0.41021	NA	NA	NA
Q8I468	PF3D7_0503300	serine/arginine-rich splicing factor 12	Y(0.001)RS(0.035)S(0.95)Y(0.014)DRK	151	S	1	yes	no	NA	0.306121	0.735438	0.429317	NA	NA	NA	0.204736	0.614946	0.41021	NA	NA	NA
Q8I468	PF3D7_0503300	serine/arginine-rich splicing factor 12	Y(0.024)GS(0.884)Y(0.036)S(0.056)R	130	S	1	yes	no	NA	0.467848	0.20785	-0.259997	NA	NA	NA	0.204736	0.614946	0.41021	NA	NA	NA
Q8I486	PF3D7_0501400	interspersed repeat antigen	KGS(0.939)EGDNIS(0.037)LS(0.015)S(0.008)LS(0.001)EETQEK	414	S	1	yes	yes	9.44564	1.43001	1.55139	0.12138	NA	NA	NA	NA	NA	NA	NA	NA	NA
Q8I487	PF3D7_0501300	skeleton-binding protein 1	TQQNPQQNAQQNTQQNTQQQS(0.753)T(0.196)T(0.051)K	324	S	1	yes	yes	5.55003	1.23599	0.7681	-0.467894	0.583824	0.676588	0.172179	0.809193	1.3757	0.56651	0.779106	1.45665	0.757674
Q8I492	PF3D7_0500800	mature parasite-infected erythrocyte surface antigen	NIET(0.144)DDEEET(0.856)LVVKDDAK	454	T	1	yes	yes	38.8889	0.773425	1.42835	0.654922	0.218051	0.0345962	0.0452119	0.536746	0.53373	-0.0030162	0.192152	0.423376	0.328529
Q8I492	PF3D7_0500800	mature parasite-infected erythrocyte surface antigen	LGENVNDGAS(1)ENS(1)EDPKK;LGENVNDGAS(1)ENS(1)EDPKK	383;386	S;S	2	yes	yes	100	1.22106	0.835989	-0.385072	0.000368983	0.475273	0.244859	0.536746	0.53373	-0.0030162	0.192152	0.423376	0.328529
Q8I492	PF3D7_0500800	mature parasite-infected erythrocyte surface antigen	NIET(0.999)DDEEET(0.001)LVVK;NIET(1)DDEEETLVVK;NIET(1)DDEEETLVVKDDAK	448	T	1	yes	yes	12.327	0.779871	1.16986	0.389992	0.205772	0.132961	0.231593	0.536746	0.53373	-0.0030162	0.192152	0.423376	0.328529
Q8I4S2	PF3D7_1251200	coronin	KGS(1)VMR	423	S	1	yes	no	NA	-0.751575	0.109473	0.861048	4.53e-06	0.0490602	0.000336479	0.408152	0.582384	0.174231	0.252911	0.240292	0.191556
Q8I4S2	PF3D7_1251200	coronin	KKET(0.796)T(0.204)EIQGEIMGETK	440	T	1	yes	yes	17.0115	1.4817	1.73973	0.258036	2.19e-05	1.46e-06	0.661752	0.408152	0.582384	0.174231	0.252911	0.240292	0.191556
Q8I4S2	PF3D7_1251200	coronin	KNS(0.022)S(0.018)IFQEDLY(0.96)PPIIMRDPER	359	Y	1	yes	yes	6.08433	1.54459	1.85565	0.311054	7.01e-06	1.17e-07	0.475059	0.408152	0.582384	0.174231	0.252911	0.240292	0.191556
Q8I4S2	PF3D7_1251200	coronin	KNS(0.028)S(0.971)IFQEDLYPPIIMR	352	S	1	yes	yes	0	0.98369	0.739343	-0.244347	0.0228668	0.513626	0.0288778	0.408152	0.582384	0.174231	0.252911	0.240292	0.191556
Q8I4S2	PF3D7_1251200	coronin	RVS(0.862)IKDLT(0.137)EDDLLITK	386	S	1	yes	no	NA	1.7678	1.5102	-0.257604	7.62e-08	0.000112838	0.0241737	0.408152	0.582384	0.174231	0.252911	0.240292	0.191556
Q8I4S2	PF3D7_1251200	coronin	S(0.853)S(0.147)IEADFEPQECKENK	453	S	1	yes	yes	0	1.03327	1.50325	0.469982	0.0134473	0.000126952	0.122602	0.408152	0.582384	0.174231	0.252911	0.240292	0.191556
Q8I4S2	PF3D7_1251200	coronin	S(0.972)IEKNDDDNNNNNNDNT(0.027)LQS(0.001)EENEEHLK	540	S	1	yes	yes	2.13942	1.71605	2.27536	0.559309	2.32e-07	1.85e-12	0.0444032	0.408152	0.582384	0.174231	0.252911	0.240292	0.191556
Q8I4S2	PF3D7_1251200	coronin	KNS(0.999)S(0.999)IFQEDLY(0.002)PPIIMR;KNS(0.999)S(0.999)IFQEDLY(0.002)PPIIMR;KNS(1)S(1)IFQEDLYPPIIMR;KNS(1)S(1)IFQEDLYPPIIMR	351;352	S;S	2	yes	yes	99.7591	1.5128	0.332716	-1.18008	1.26e-05	0.298797	1.55e-12	0.408152	0.582384	0.174231	0.252911	0.240292	0.191556
Q8I4S2	PF3D7_1251200	coronin	TNENENY(0.047)KENNDS(0.477)S(0.477)IQS(0.998)IR;TNENENY(0.047)KENNDS(0.477)S(0.477)IQS(0.998)IR;TNENENY(0.047)KENNDS(0.477)S(0.477)IQS(0.998)IR	533	S	1	yes	yes	0	1.96884	2.04146	0.0726226	6.79e-10	1.26e-09	0.595807	0.408152	0.582384	0.174231	0.252911	0.240292	0.191556
Q8I4S2	PF3D7_1251200	coronin	HIS(1)S(1)IHEENNFK;HIS(1)S(1)IHEENNFK	570;571	S;S	2	yes	yes	100	1.10529	0.560053	-0.54524	0.00584292	0.925959	0.000172694	0.408152	0.582384	0.174231	0.252911	0.240292	0.191556
Q8I4T2	PF3D7_1250200	CSC1-like protein, putative	LS(0.003)S(0.997)NDNIK	344	S	1	yes	no	NA	1.0703	-0.473262	-1.54356	NA	NA	NA	NA	NA	NA	NA	NA	NA
Q8I4T2	PF3D7_1250200	CSC1-like protein, putative	S(0.032)ES(0.925)KT(0.044)NFFDK	598	S	1	yes	no	NA	0.209834	0.391198	0.181364	NA	NA	NA	NA	NA	NA	NA	NA	NA
Q8I4U1	PF3D7_1249300	protein phosphatase PPM4, putative	DKFGS(1)HDNMIK	569	S	1	yes	no	NA	0.980644	0.497248	-0.483396	NA	NA	NA	NA	NA	NA	NA	NA	NA
Q8I4U1	PF3D7_1249300	protein phosphatase PPM4, putative	NIS(1)QGDHR	579	S	1	yes	no	NA	0.309923	0.488771	0.178848	NA	NA	NA	NA	NA	NA	NA	NA	NA
Q8I4U3	PF3D7_1249100	conserved protein, unknown function	EAAT(0.858)DDHDNDS(0.756)DRKT(0.297)S(0.088)NVEK	77;84	T;S	2	yes	no	NA	1.86408	2.61509	0.751007	0.0500854	0.0758708	0.134033	0.663881	0.804447	0.140566	0.612588	1.01999	0.407399
Q8I4U3	PF3D7_1249100	conserved protein, unknown function	EAATDDHDNDS(1)DRK	84	S	1	yes	yes	54.169	1.3328	2.49986	1.16707	0.274855	0.0964738	0.0117473	0.663881	0.804447	0.140566	0.612588	1.01999	0.407399
Q8I4U5	PF3D7_1248900	26S protease regulatory subunit 8, putative	NLS(0.999)EGIKNEIS(0.001)EK	14	S	1	yes	yes	32.929	0.679319	0.804212	0.124893	0.565826	0.637742	0.939013	0.478358	0.618452	0.140093	0.349978	0.394513	0.198669
Q8I4U7	PF3D7_1248700	conserved Plasmodium protein, unknown function	KS(0.031)S(0.969)LCIGK	501	S	1	yes	no	NA	0.148978	-0.128252	-0.277231	0	0.0398066	0.614629	1.01292	1.02422	0.011297	0.0218336	0.56061	0.57307
Q8I4U7	PF3D7_1248700	conserved Plasmodium protein, unknown function	NAQKGS(1)VDDLEAWK	1159	S	1	yes	yes	100	0.707126	1.20053	0.493405	1.44e-44	0.753146	0.400196	1.01292	1.02422	0.011297	0.0218336	0.56061	0.57307
Q8I4U7	PF3D7_1248700	conserved Plasmodium protein, unknown function	REES(1)CKNGHIGDNER	876	S	1	yes	yes	100	1.22174	-0.215537	-1.43728	0	0.0270049	0.0114798	1.01292	1.02422	0.011297	0.0218336	0.56061	0.57307
Q8I4V2	PF3D7_1248200	pre-mRNA-splicing factor RBM22, putative	S(0.002)LS(0.998)NQNIK	187	S	1	yes	yes	8.45804	0.567568	-0.115577	-0.683145	NA	NA	NA	NA	NA	NA	NA	NA	NA
Q8I4W8	PF3D7_1246400	myosin A tail domain interacting protein	KPLS(0.927)IEES(0.073)FENS(0.601)EES(0.223)EES(0.177)VADIQQLEEK	55	S	1	yes	yes	6.10337	2.22721	2.88733	0.660127	1.01e-12	8.29e-08	0.553599	0.368495	0.723589	0.355094	0.260739	0.403635	0.514932
Q8I4W8	PF3D7_1246400	myosin A tail domain interacting protein	KPLS(0.988)IEES(0.012)FENSEESEESVADIQQLEEK	47	S	1	yes	yes	6.10337	1.87898	2.4902	0.61122	6.91e-09	1.2e-05	0.618908	0.368495	0.723589	0.355094	0.260739	0.403635	0.514932
Q8I4X0	PF3D7_1246200	actin I	TSEQS(0.245)S(0.755)DIEK	235	S	1	yes	yes	8.13609	1.03378	-0.969752	-2.00354	0.10316	0.00319315	0.00284126	0.511119	0.384626	-0.126494	0.320707	0.459344	0.628949
Q8I517	PF3D7_1241200	conserved Plasmodium protein, unknown function	NINS(1)FEK	2095	S	1	yes	no	NA	0.580872	-0.158277	-0.73915	NA	NA	NA	NA	NA	NA	NA	NA	NA
Q8I520	PF3D7_1240400	erythrocyte membrane protein 1, PfEMP1	QT(0.968)S(0.035)ES(0.997)GEK;QT(0.968)S(0.035)ES(0.997)GEK;QT(0.976)S(0.035)ES(0.989)GEK;QT(0.976)S(0.035)ES(0.989)GEK	940;943	T;S	2	no	0	0	0.505868	1.29129	0.785417	NA	NA	NA	NA	NA	NA	NA	NA	NA
Q8I535	PF3D7_1238800	acyl-CoA synthetase	MNT(1)NNRS(1)IDER;MNT(1)NNRS(1)IDER	335;339	T;S	2	yes	yes	100	1.50994	1.95618	0.446238	0	4.2e-13	0.33193	0.242523	0.390617	0.148094	0.135457	0.215972	0.307291
Q8I537	PF3D7_1238600	sphingomyelin phosphodiesterase	S(0.88)LDT(0.027)T(0.006)Y(0.027)DS(0.059)FLNDYCR	304	S	1	yes	yes	30.9266	0.689126	1.33127	0.642141	0.226034	0	0.104808	0.256691	0.351782	0.0950911	0.357196	0.0199226	0.337273
Q8I540	PF3D7_1238300	pre-mRNA-splicing factor CWC22, putative	HIS(0.001)EELLFGDDS(0.999)ADEKK	688	S	1	yes	yes	61.143	1.51901	0.66517	-0.853844	NA	NA	NA	NA	NA	NA	NA	NA	NA
Q8I544	PF3D7_1237900	conserved Plasmodium protein, unknown function	DS(0.112)S(0.112)IHY(0.774)DEEGT(0.002)VK	806	Y	1	yes	yes	7.63735	1.19218	0.466258	-0.725926	NA	NA	NA	0.583628	-0.161669	-0.745297	NA	NA	NA
Q8I544	PF3D7_1237900	conserved Plasmodium protein, unknown function	EEIKQDDDYIS(1)ER	485	S	1	yes	yes	0	1.13052	0.290547	-0.839973	NA	NA	NA	0.583628	-0.161669	-0.745297	NA	NA	NA
Q8I544	PF3D7_1237900	conserved Plasmodium protein, unknown function	EEIKQDDDYVS(1)ER	576	S	1	yes	yes	0	1.08546	0.357473	-0.727988	NA	NA	NA	0.583628	-0.161669	-0.745297	NA	NA	NA
Q8I544	PF3D7_1237900	conserved Plasmodium protein, unknown function	EVS(1)NEENREDEMIR	918	S	1	yes	yes	100	0.696456	0.561255	-0.135201	NA	NA	NA	0.583628	-0.161669	-0.745297	NA	NA	NA
Q8I544	PF3D7_1237900	conserved Plasmodium protein, unknown function	SVTSQQDDIIHSHEEDNYVS(1)DR	448	S	1	yes	yes	0	1.40493	0.883389	-0.521537	NA	NA	NA	0.583628	-0.161669	-0.745297	NA	NA	NA
Q8I544	PF3D7_1237900	conserved Plasmodium protein, unknown function	Y(0.002)RT(0.393)S(0.606)QVS(1)ER	419	S	1	yes	yes	0	0.822076	0.64704	-0.175036	NA	NA	NA	0.583628	-0.161669	-0.745297	NA	NA	NA
Q8I544	PF3D7_1237900	conserved Plasmodium protein, unknown function	IY(0.011)EEDRAS(0.901)GIY(0.63)EEEHAS(0.457)GIY(0.001)EEDHEER;IY(0.011)EEDRAS(0.901)GIY(0.63)EEEHAS(0.457)GIY(0.001)EEDHEER	396	S	1	yes	yes	0	1.49691	1.74477	0.24786	NA	NA	NA	0.583628	-0.161669	-0.745297	NA	NA	NA
Q8I544	PF3D7_1237900	conserved Plasmodium protein, unknown function	Y(0.001)RT(0.784)S(0.215)QVS(1)ER;Y(0.001)RT(0.784)S(0.215)QVS(1)ER;YRT(0.957)S(0.043)QVS(1)ER;YRT(0.957)S(0.043)QVS(1)ER	418;422	T;S	2	yes	no	NA	0.92576	0.841344	-0.0844156	NA	NA	NA	0.583628	-0.161669	-0.745297	NA	NA	NA
Q8I567	PF3D7_1235500	mRNA methyltransferase, putative	VLLNKWGY(1)RR	475	Y	1	yes	no	NA	0.394515	0.288793	-0.105723	NA	NA	NA	NA	NA	NA	NA	NA	NA
Q8I573	PF3D7_1234900	conserved Plasmodium protein, unknown function	SSFLSRPGS(1)R	24	S	1	yes	no	NA	0.918415	0.379271	-0.539144	0.820127	0.333513	0.82026	1.19677	0.829906	-0.366869	1.2242	0.465983	0.758216
Q8I574	PF3D7_1234800	splicing factor 3B subunit 3, putative	DIKLS(0.996)DT(0.004)ER	870	S	1	yes	yes	12.1914	0.811732	0.787923	-0.0238091	0	0.436131	0.685158	0.290605	0.442511	0.151906	0.0101516	0.44355	0.433399
Q8I574	PF3D7_1234800	splicing factor 3B subunit 3, putative	QINEELENENDDEDKS(1)DEER	210	S	1	yes	yes	100	1.2317	1.43754	0.20585	0	0.0248749	0.900945	0.290605	0.442511	0.151906	0.0101516	0.44355	0.433399
Q8I581	PF3D7_1234100	bromodomain protein, putative	SENINY(0.068)DS(0.932)DEELKKK	2437	S	1	yes	yes	20.4116	0.966785	1.50698	0.540192	NA	NA	NA	0.582137	0.838074	0.255937	NA	NA	NA
Q8I599	PF3D7_1232300	cytochrome b5, putative	IEY(0.001)INY(0.047)S(0.952)DEEIKKEEK	105	S	1	yes	yes	0	0.55288	1.05558	0.502698	NA	NA	NA	NA	NA	NA	NA	NA	NA
Q8I5A4	PF3D7_1231600	pre-mRNA-splicing factor ATP-dependent RNA helicase PRP2, putative	RES(1)FEEK	208	S	1	no	0	0	0.885761	0.019983	-0.865779	NA	NA	NA	NA	NA	NA	NA	NA	NA
Q8I5A6	PF3D7_1231400	amino acid transporter, putative	NRS(0.996)FENHEQIY(0.004)K	1162	S	1	yes	yes	47.8171	0.636997	0.285649	-0.351347	NA	NA	NA	1.27646	0.41961	-0.856854	NA	NA	NA
Q8I5A9	PF3D7_1231100	ras-related protein Rab-2	YGPNSQYS(1)R	194	S	1	yes	no	NA	0.613495	0.516431	-0.0970632	0.321273	0.965713	0.462106	0.384422	0.506314	0.121892	0.230956	0.235358	0.297743
Q8I5B3	PF3D7_1230700	protein transport protein SEC13	AS(0.02)T(0.047)S(0.185)S(0.748)LQQQVHGPFPNVNMSR	643	S	1	yes	yes	17.0115	0.922397	0.640066	-0.282331	0.902498	0.664246	0.0826553	0.82522	1.10988	0.284656	0.79324	1.08237	0.326703
Q8I5C6	PF3D7_1229300	conserved Plasmodium protein, unknown function	S(1)FKEEGDNVNK	183	S	1	yes	no	NA	0.324545	-0.130931	-0.455475	0.681182	0.171418	0.405099	0.554304	0.620299	0.0659953	0.559228	0.54928	0.626354
Q8I5C7	PF3D7_1229100	multidrug resistance-associated protein 2	KIHS(1)GDIK	1249	S	1	yes	no	NA	1.13554	0.0308543	-1.10469	NA	NA	NA	1.94417	0.706307	-1.23786	NA	NA	NA
Q8I5D0	PF3D7_1228800	WD repeat-containing protein, putative	S(0.967)IQHNDFVT(0.022)S(0.008)T(0.003)QPLTR	298	S	1	yes	yes	83.3422	0.607738	0.201978	-0.40576	0.895177	0.0475456	0	0.484124	2.157	1.67288	0.938199	0.986685	0.0484868
Q8I5E1	PF3D7_1227700	conserved Plasmodium protein, unknown function	MKS(0.849)ILIS(0.156)QNEEIAS(0.995)LNEELK	227;238	S;S	2	yes	yes	0	1.40875	1.50087	0.0921246	NA	NA	NA	NA	NA	NA	NA	NA	NA
Q8I5E1	PF3D7_1227700	conserved Plasmodium protein, unknown function	NITIGS(0.997)LADT(0.003)EKR	681	S	1	yes	yes	19.8561	0.615058	0.351338	-0.26372	NA	NA	NA	NA	NA	NA	NA	NA	NA
Q8I5E1	PF3D7_1227700	conserved Plasmodium protein, unknown function	MKS(0.231)ILIS(0.769)QNEEIAS(1)LNEELK;MKS(0.231)ILIS(0.769)QNEEIAS(1)LNEELK	231;238	S;S	2	yes	yes	7.02525	1.47124	1.5312	0.0599571	NA	NA	NA	NA	NA	NA	NA	NA	NA
Q8I5F0	PF3D7_1226800	ataxin-3, putative	S(0.001)S(0.022)S(0.978)NDLVR;S(0.006)S(0.153)S(0.841)NDLVR;S(0.007)S(0.161)S(0.832)NDLVR	55	S	1	yes	yes	12.3056	0.781217	-0.271481	-1.0527	NA	NA	NA	0.363524	0.539949	0.176425	NA	NA	NA
Q8I5F9	PF3D7_1225800	ubiquitin-activating enzyme E1	SSES(1)WKR	28	S	1	yes	no	NA	0.848142	0.621698	-0.226444	0.00851106	0.544961	0.91821	0.348861	0.209101	-0.13976	0.189762	0.681608	0.844142
Q8I5G0	PF3D7_1225700	VAC14 domain-containing protein, putative	DNY(0.001)S(0.981)Y(0.018)EGK	986	S	1	yes	yes	14.023	1.04087	-0.0464864	-1.08736	NA	NA	NA	NA	NA	NA	NA	NA	NA
Q8I5G0	PF3D7_1225700	VAC14 domain-containing protein, putative	DQIGS(0.027)Y(0.973)NK	872	Y	1	yes	no	NA	0.612834	0.777378	0.164544	NA	NA	NA	NA	NA	NA	NA	NA	NA
Q8I5G0	PF3D7_1225700	VAC14 domain-containing protein, putative	KFS(1)DMEVNK	84	S	1	yes	no	NA	0.167616	0.539067	0.371451	NA	NA	NA	NA	NA	NA	NA	NA	NA
Q8I5G0	PF3D7_1225700	VAC14 domain-containing protein, putative	NSVS(0.059)S(0.941)VDINK	342	S	1	yes	no	NA	0.930159	0.184782	-0.745377	NA	NA	NA	NA	NA	NA	NA	NA	NA
Q8I5G0	PF3D7_1225700	VAC14 domain-containing protein, putative	SKPLNT(0.021)QLS(0.933)KEENY(0.046)NCK	999	S	1	yes	yes	0	1.34549	1.45137	0.105879	NA	NA	NA	NA	NA	NA	NA	NA	NA
Q8I5H4	PF3D7_1224300	polyadenylate-binding protein 1, putative	S(0.025)KS(0.025)Y(0.001)GFVHY(0.949)EDEESAK	151	Y	1	yes	no	NA	0.59125	0.599332	0.00808201	0.260428	0.429172	0.792466	0.349689	0.430299	0.0806102	0.214648	0.213801	0.275658
Q8I5H4	PF3D7_1224300	polyadenylate-binding protein 1, putative	S(0.866)Y(0.058)GFVHY(0.076)EDEES(0.001)AK	145	S	1	yes	yes	0	0.582773	0.480506	-0.102267	0.277527	0.814339	0.507061	0.349689	0.430299	0.0806102	0.214648	0.213801	0.275658
Q8I5H4	PF3D7_1224300	polyadenylate-binding protein 1, putative	S(0.926)GT(0.074)GNIFVK	101	S	1	yes	yes	25.2896	-0.0996011	-0.519214	-0.419612	0.0363363	8.95e-06	0.0695777	0.349689	0.430299	0.0806102	0.214648	0.213801	0.275658
Q8I5H4	PF3D7_1224300	polyadenylate-binding protein 1, putative	S(0.019)GT(0.981)GNIFVK;S(0.02)GT(0.98)GNIFVK;S(0.046)GT(0.954)GNIFVK	103	T	1	yes	yes	10.5885	0.486133	0.310213	-0.17592	0.524995	0.57434	0.352055	0.349689	0.430299	0.0806102	0.214648	0.213801	0.275658
Q8I5H4	PF3D7_1224300	polyadenylate-binding protein 1, putative	KDET(0.005)AAS(0.994)DCADT(0.001)PNILYVGPHQSR;KDET(0.013)AAS(0.98)DCADT(0.006)PNILYVGPHQSR;KDET(0.015)AAS(0.978)DCADT(0.007)PNILYVGPHQSR	408	S	1	yes	yes	29.3239	1.32716	1.09107	-0.236091	5.27e-06	0.00199746	0.250601	0.349689	0.430299	0.0806102	0.214648	0.213801	0.275658
Q8I5H7	PF3D7_1224000	GTP cyclohydrolase 1	INDKCES(1)INENVNNINK	119	S	1	yes	yes	100	0.788265	1.32811	0.539844	0.839421	0.00248384	0.215404	0.637901	0.567056	-0.0708451	0.742051	0.251563	0.492952
Q8I5H7	PF3D7_1224000	GTP cyclohydrolase 1	MYS(1)NHK	57	S	1	yes	yes	27.9588	0.183159	0.090755	-0.0924042	0.539997	0.058309	0.965116	0.637901	0.567056	-0.0708451	0.742051	0.251563	0.492952
Q8I5H7	PF3D7_1224000	GTP cyclohydrolase 1	Y(0.004)T(0.077)S(0.919)INK	6	S	1	yes	no	NA	0.484666	-0.463663	-0.948329	0.836399	4.18e-05	0.0750661	0.637901	0.567056	-0.0708451	0.742051	0.251563	0.492952
Q8I5I0	PF3D7_1223700	vacuolar iron transporter	FDS(1)EDAR;YKFDS(1)EDAR	140	S	1	yes	yes	29.5323	0.328047	0.39083	0.0627831	NA	NA	NA	NA	NA	NA	NA	NA	NA
Q8I5I1	PF3D7_1223600	conserved Plasmodium protein, unknown function	MVS(1)KLLKK	855	S	1	yes	no	NA	0.555882	0.462834	-0.093048	NA	NA	NA	NA	NA	NA	NA	NA	NA
Q8I5I3	PF3D7_1223400	phospholipid-transporting ATPase, putative	NNT(0.039)YS(0.96)YGDDDQVQNEK	496	S	1	yes	yes	0	1.02889	0.260539	-0.768354	NA	NA	NA	0.363892	0.440533	0.0766414	NA	NA	NA
Q8I5I8	PF3D7_1222700	glideosome-associated protein 45	EEIDY(0.003)AT(0.01)QENKS(0.987)FEEK	89	S	1	yes	yes	56.9869	0.611411	0.964872	0.353461	0.7755	0.223892	0.594622	0.528697	0.696058	0.16736	0.290033	0.22102	0.349715
Q8I5I8	PF3D7_1222700	glideosome-associated protein 45	LSEPAHEES(0.998)IY(0.001)FT(0.001)YR	149	S	1	yes	yes	46.5052	0.658301	0.14462	-0.513681	0.654979	0.012597	0.0514845	0.528697	0.696058	0.16736	0.290033	0.22102	0.349715
Q8I5I8	PF3D7_1222700	glideosome-associated protein 45	S(0.179)NS(0.819)DIY(0.001)S(0.001)ESQK	103	S	1	yes	yes	28.3551	1.26928	-0.0825037	-1.35179	0.0106663	0.000427376	1.4e-05	0.528697	0.696058	0.16736	0.290033	0.22102	0.349715
Q8I5I8	PF3D7_1222700	glideosome-associated protein 45	S(0.905)VT(0.087)PCDMNKLDET(0.008)AK;S(0.975)VT(0.025)PCDMNK	156	S	1	yes	yes	35.2578	0.906208	0.861138	-0.0450704	0.193049	0.455124	0.543559	0.528697	0.696058	0.16736	0.290033	0.22102	0.349715
Q8I5I8	PF3D7_1222700	glideosome-associated protein 45	S(1)VT(1)PCDMNK;S(1)VT(1)PCDMNK	156;158	S;T	2	yes	yes	36.3952	1.41381	0.587682	-0.826127	0.00227506	0.623893	0.00449936	0.528697	0.696058	0.16736	0.290033	0.22102	0.349715
Q8I5I8	PF3D7_1222700	glideosome-associated protein 45	EEIDY(0.002)AT(0.998)QENKS(1)FEEK;EEIDY(0.002)AT(0.998)QENKS(1)FEEK	84;89	T;S	2	yes	yes	18.6649	0.754813	0.89958	0.144767	0.435614	0.357139	0.948488	0.528697	0.696058	0.16736	0.290033	0.22102	0.349715
Q8I5K0	PF3D7_1221300	conserved Plasmodium protein, unknown function	KDS(0.984)NES(0.888)LY(0.122)DILPLY(0.005)DIQGK;KDS(0.999)NES(0.865)LY(0.081)DILPLY(0.054)DIQGK	676;679	S;S	2	yes	no	NA	1.52943	1.5895	0.0600656	NA	NA	NA	NA	NA	NA	NA	NA	NA
Q8I5K4	PF3D7_1220900	heterochromatin protein 1	T(0.176)GS(0.824)DEEFEIGDILEIKK	4	S	1	yes	yes	10.5885	0.459395	0.644494	0.185099	NA	NA	NA	NA	NA	NA	NA	NA	NA
Q8I5L1	PF3D7_1220100	pre-mRNA-processing factor 17, putative	GYNDY(0.008)NES(0.992)DIEREDESK	13	S	1	yes	yes	19.0463	0.776356	0.830406	0.05405	NA	NA	NA	NA	NA	NA	NA	NA	NA
Q8I5L6	PF3D7_1219100	clathrin heavy chain, putative	DNIFGNKS(0.998)DNENDEY(0.002)LK	1334	S	1	yes	yes	44.8029	0.694938	1.28905	0.594114	8.55e-08	4.3e-06	0.0137086	0.279835	0.260175	-0.0196604	0.0775141	0.223844	0.249015
Q8I5M3	PF3D7_1218500	dynamin-like protein, putative	KAS(1)DDPANWPYNLR	196	S	1	yes	yes	79.0329	0.614631	0.983303	0.368673	0.582396	1.38e-11	0.0370112	0.50728	0.301727	-0.205553	0.195223	0.100821	0.275323
Q8I5M3	PF3D7_1218500	dynamin-like protein, putative	T(0.148)DS(0.852)YENHMDLDK	502	S	1	yes	yes	0	0.648678	0.834898	0.18622	0.468886	1.23e-07	0.15475	0.50728	0.301727	-0.205553	0.195223	0.100821	0.275323
Q8I5M6	PF3D7_1218200	conserved Plasmodium protein, unknown function	INDQNIPS(1)FER	408	S	1	yes	yes	100	0.552545	0.571975	0.0194301	NA	NA	NA	NA	NA	NA	NA	NA	NA
Q8I5M9	PF3D7_1217900	PPPDE peptidase domain-containing protein, putative	LPS(0.962)VS(0.038)LENFFKDCEIEK	261	S	1	yes	yes	7.31671	0.623508	1.16941	0.545904	NA	NA	NA	NA	NA	NA	NA	NA	NA
Q8I5M9	PF3D7_1217900	PPPDE peptidase domain-containing protein, putative	T(0.066)S(0.011)S(0.923)IDGNMNNIK	216	S	1	yes	yes	12.2841	0.742679	0.694218	-0.048461	NA	NA	NA	NA	NA	NA	NA	NA	NA
Q8I5Q2	PF3D7_1215400	conserved Plasmodium protein, unknown function	KIS(1)DEINNEHILDYINNIDNINNNMNYYNK	292	S	1	yes	yes	20.3293	1.09889	1.44568	0.346787	NA	NA	NA	NA	NA	NA	NA	NA	NA
Q8I5S6	PF3D7_1212700	eukaryotic translation initiation factor 3 subunit A, putative	DWS(1)GRDR	1075	S	1	yes	yes	100	0.384843	0.79261	0.407767	0.848937	0.635571	0.708457	0.485194	0.603474	0.11828	0.52685	0.399104	0.774176
Q8I5S6	PF3D7_1212700	eukaryotic translation initiation factor 3 subunit A, putative	GGS(0.125)QNGDDS(0.065)Y(0.81)RR	1051	Y	1	yes	yes	23.8622	1.18931	1.22443	0.0351201	0.181398	0.119738	0.914458	0.485194	0.603474	0.11828	0.52685	0.399104	0.774176
Q8I5S6	PF3D7_1212700	eukaryotic translation initiation factor 3 subunit A, putative	KNDDEEAS(0.998)DGGDFT(0.002)VFK	1355	S	1	yes	yes	47.9246	0.839826	1.04569	0.205861	0.500873	0.267857	0.909929	0.485194	0.603474	0.11828	0.52685	0.399104	0.774176
Q8I5S6	PF3D7_1212700	eukaryotic translation initiation factor 3 subunit A, putative	KS(0.007)S(0.993)IDDDLTWR;KS(0.044)S(0.934)IDDDLT(0.022)WR;KS(0.156)S(0.844)IDDDLTWR	1029	S	1	yes	yes	11.0568	0.450037	0.843404	0.393367	0.946795	0.547727	0.722343	0.485194	0.603474	0.11828	0.52685	0.399104	0.774176
Q8I5S6	PF3D7_1212700	eukaryotic translation initiation factor 3 subunit A, putative	GGS(0.999)QNGDDS(0.001)YR;RGDKGGS(0.998)QNGDDS(0.002)YR;RGDKGGS(1)QNGDDSYR	1044	S	1	yes	yes	50.344	1.75967	1.39173	-0.367944	0.0155608	0.0482611	0.529969	0.485194	0.603474	0.11828	0.52685	0.399104	0.774176
Q8I5T3	PF3D7_1211900	non-SERCA-type Ca2+ -transporting P-ATPase	DS(0.004)DDIKPS(0.231)VS(0.756)KEDLINS(0.008)LK	28	S	1	yes	yes	5.02724	0.472865	0.632885	0.16002	0.78736	0.904945	0.946929	0.398673	0.593329	0.194656	0.27505	0.331246	0.520338
Q8I5T3	PF3D7_1211900	non-SERCA-type Ca2+ -transporting P-ATPase	NDDNNS(0.999)IVKVEES(0.001)PK	103	S	1	yes	yes	67.7626	0.678513	1.03906	0.360544	0.308957	0.178428	0.749872	0.398673	0.593329	0.194656	0.27505	0.331246	0.520338
Q8I5T3	PF3D7_1211900	non-SERCA-type Ca2+ -transporting P-ATPase	S(1)KEGLNNINGEK	86	S	1	yes	yes	100	0.71941	0.965475	0.246064	0.243573	0.261236	0.921298	0.398673	0.593329	0.194656	0.27505	0.331246	0.520338
Q8I5V4	PF3D7_1209500	cGMP-specific 3 ,5 -cyclic phosphodiesterase alpha	S(0.049)FDNKLDEDIFNY(0.951)PFK	35	Y	1	yes	no	NA	0.457116	0.512565	0.0554493	NA	NA	NA	NA	NA	NA	NA	NA	NA
Q8I5V4	PF3D7_1209500	cGMP-specific 3 ,5 -cyclic phosphodiesterase alpha	S(0.996)FDNKLDEDIFNY(0.004)PFK	23	S	1	yes	yes	25.5109	0.536064	0.472645	-0.0634193	NA	NA	NA	NA	NA	NA	NA	NA	NA
Q8I5V5	PF3D7_1209400	cytosolic iron-sulfur protein assembly protein 1, putative	S(0.005)NS(0.995)QEVVK	508	S	1	yes	yes	0	0.745619	-0.330383	-1.076	NA	NA	NA	NA	NA	NA	NA	NA	NA
Q8I5V5	PF3D7_1209400	cytosolic iron-sulfur protein assembly protein 1, putative	S(0.177)KENINNT(0.823)DINK	501	T	1	yes	no	NA	1.03258	0.628116	-0.404461	NA	NA	NA	NA	NA	NA	NA	NA	NA
Q8I5V5	PF3D7_1209400	cytosolic iron-sulfur protein assembly protein 1, putative	TNQMTEVKS(1)R	492	S	1	yes	no	NA	0.80967	1.11519	0.305523	NA	NA	NA	NA	NA	NA	NA	NA	NA
Q8I5V5	PF3D7_1209400	cytosolic iron-sulfur protein assembly protein 1, putative	S(0.976)KENINNT(0.024)DINK;S(0.997)KENINNT(0.003)DINK	494	S	1	yes	yes	35.7625	0.968961	0.514312	-0.454649	NA	NA	NA	NA	NA	NA	NA	NA	NA
Q8I5W9	PF3D7_1207800	conserved Plasmodium protein, unknown function	KMS(0.999)ENCRGS(0.001)K	119	S	1	no	0	0	1.20142	0.518501	-0.682923	NA	NA	NA	NA	NA	NA	NA	NA	NA
Q8I5X7	PF3D7_1206800	conserved Plasmodium protein, unknown function	YCDES(0.999)DDEDIYTDNIIFSQIHGLK	410	S	1	yes	yes	27.025	0.969841	1.06801	0.0981718	NA	NA	NA	NA	NA	NA	NA	NA	NA
Q8I5X8	PF3D7_1206700	eukaryotic translation initiation factor 5, putative	EHQS(0.002)IFS(0.998)NDY(0.001)ER	523	S	1	yes	yes	12.327	1.3421	0.651552	-0.690544	0.131152	0.526527	0.329061	0.723016	2.53537	1.81236	0.410103	2.97453	2.56443
Q8I5Y3	PF3D7_1206200	eukaryotic translation initiation factor 3 subunit C, putative	WAAIDS(0.726)S(0.801)S(0.359)S(0.114)EEEER;WAAIDS(0.726)S(0.801)S(0.359)S(0.114)EEEER;WAAIDS(0.762)S(0.762)S(0.348)S(0.128)EEEER;WAAIDS(0.981)S(0.735)S(0.22)S(0.064)EEEER	45;46	S;S	2	yes	yes	8.22021	1.70734	1.81465	0.107308	9.66e-09	0	0.91436	0.396186	0.46939	0.0732046	0.228562	0.138614	0.317124
Q8I603	PF3D7_1204300	eukaryotic translation initiation factor 5A	S(0.994)DHEMY(0.006)DNIDAGASQTYPVQAGAIKK	2	S	1	yes	yes	18.6027	2.14143	0.997996	-1.14343	5.03e-09	0.0134318	0.00354402	0.583433	0.387244	-0.196189	0.266505	0.247057	0.324828
Q8I608	PF3D7_1203700	nucleosome assembly protein	VPNS(1)NVIK	237	S	1	yes	yes	100	0.684387	0.29077	-0.393617	0.589136	0.629804	0.362982	0.523289	0.469991	-0.0532981	0.29828	0.371825	0.374101
Q8I611	PF3D7_1203400	major facilitator superfamily domain-containing protein, putative	DLS(1)FDELLENNFQK	929	S	1	yes	yes	0	0.443186	0.671081	0.227895	NA	NA	NA	NA	NA	NA	NA	NA	NA
Q8I611	PF3D7_1203400	major facilitator superfamily domain-containing protein, putative	NIT(0.2)S(0.79)MDKVNDS(0.01)HGY(0.001)K	763	S	1	yes	yes	11.0568	0.530582	0.960546	0.429964	NA	NA	NA	NA	NA	NA	NA	NA	NA
Q8I616	PF3D7_1202900	high mobility group protein B1	S(0.015)LS(0.985)AYMFFAK;S(0.019)LS(0.97)AY(0.012)MFFAK	26	S	1	yes	yes	12.1914	0.39791	0.574416	0.176506	0.889655	0.501099	0.463022	0.333992	0.211298	-0.122694	0.460704	0.539744	0.407696
Q8I619	PF3D7_1202600	conserved protein, unknown function	LLQQIDS(1)DERNEEMK	1532	S	1	yes	yes	100	0.391929	0.665763	0.273834	NA	NA	NA	0.8539	0.640135	-0.213765	NA	NA	NA
Q8I619	PF3D7_1202600	conserved protein, unknown function	EIES(0.001)DENS(0.073)NIGNINS(0.936)DNS(0.99)NEENKKEK;EIES(0.001)DENS(0.073)NIGNINS(0.936)DNS(0.99)NEENKKEK	1305;1308	S;S	2	yes	yes	17.7316	2.14436	2.99627	0.851909	NA	NA	NA	0.8539	0.640135	-0.213765	NA	NA	NA
Q8I619	PF3D7_1202600	conserved protein, unknown function	S(0.966)VS(0.905)FS(0.071)S(0.058)EEEHIPVEGR;S(0.966)VS(0.905)FS(0.071)S(0.058)EEEHIPVEGR	1757;1759	S;S	2	yes	yes	10.6307	0.803179	0.215387	-0.587792	NA	NA	NA	0.8539	0.640135	-0.213765	NA	NA	NA
Q8I624	PF3D7_1202100	SRAP domain-containing protein, putative	ELS(1)DEADNLNNIENNQNEK	270	S	1	yes	yes	100	1.0296	1.1468	0.117199	NA	NA	NA	NA	NA	NA	NA	NA	NA
Q8I655	PF3D7_0219400	ribosome associated membrane protein RAMP4, putative, unspecified product	MPS(1)NRK	37	S	1	yes	no	NA	0.370738	1.28843	0.917687	0.59602	0	2.58e-06	0.446792	0.475226	0.0284341	0.143462	0.0678059	0.189137
Q8I655	PF3D7_0219400	ribosome associated membrane protein RAMP4, putative, unspecified product	VEAFDS(0.16)NVT(0.84)KR	53	T	1	yes	yes	20.6996	0.681986	0.958429	0.276444	0.101127	1.03e-12	0.189767	0.446792	0.475226	0.0284341	0.143462	0.0678059	0.189137
Q8I659	PF3D7_0216700	autophagy-related protein 11, putative	RNS(1)FIK	700	S	1	yes	yes	100	0.150572	0.117407	-0.0331651	NA	NA	NA	NA	NA	NA	NA	NA	NA
Q8I6T0	PF3D7_1365500	aminomethyltransferase, mitochondrial, putative	WS(1)LGQR	292	S	1	no	no	NA	0.0986169	0.201141	0.102524	NA	NA	NA	0.368894	0.338204	-0.0306894	NA	NA	NA
Q8I6U8	PF3D7_1016300	GBP130 protein	ILT(0.113)NT(0.887)DPNDEVERR	259	T	1	yes	yes	17.0091	0.233754	0.104732	-0.129022	0.0785611	0.0400984	0.415032	0.495415	0.586742	0.091327	0.148747	0.234814	0.270343
Q8I6U8	PF3D7_1016300	GBP130 protein	ILT(0.994)NT(0.006)DPNDEVER	257	T	1	yes	yes	11.0996	0.555005	-0.35046	-0.905465	0.688706	6.57e-05	0.000226794	0.495415	0.586742	0.091327	0.148747	0.234814	0.270343
Q8I6U8	PF3D7_1016300	GBP130 protein	SVVT(0.002)EEQKVES(0.93)DS(0.068)EK	135	S	1	yes	yes	14.631	0.592026	0.764109	0.172083	0.516018	0.450038	0.765156	0.495415	0.586742	0.091327	0.148747	0.234814	0.270343
Q8I6Z7	PF3D7_1321500	3 ,5 -cyclic nucleotide phosphodiesterase beta, unspecified product	S(1)FIMNLLR	51	S	1	yes	yes	100	0.1347	0.214252	0.0795528	NA	NA	NA	NA	NA	NA	NA	NA	NA
Q8I6Z7	PF3D7_1321500	3 ,5 -cyclic nucleotide phosphodiesterase beta, unspecified product	T(0.011)Y(0.01)KEGIS(0.979)EDNRQNQR	156	S	1	yes	yes	100	0.885465	1.46154	0.576073	NA	NA	NA	NA	NA	NA	NA	NA	NA
Q8I6Z8	PF3D7_1317000	U4/U6.U5 tri-snRNP-associated protein 2, putative	FNES(0.113)DNDS(0.871)KDY(0.016)LK	417	S	1	yes	no	NA	0.629471	1.02061	0.391143	NA	NA	NA	0.47538	-0.667601	-1.14298	NA	NA	NA
Q8I719	PF3D7_1436600	cGMP-dependent protein kinase	AYT(0.006)LVGT(0.134)PHY(0.86)MAPEVILGK	702	Y	1	yes	yes	11.8452	0.339456	0.609117	0.269661	NA	NA	NA	0.49501	0.521695	0.0266843	NA	NA	NA
Q8I719	PF3D7_1436600	cGMP-dependent protein kinase	AYT(0.067)LVGT(0.89)PHY(0.043)MAPEVILGK	699	T	1	yes	no	NA	0.41962	0.591608	0.171989	NA	NA	NA	0.49501	0.521695	0.0266843	NA	NA	NA
Q8I719	PF3D7_1436600	cGMP-dependent protein kinase	AYT(0.97)LVGT(0.023)PHY(0.007)MAPEVILGK	695	T	1	yes	yes	14.023	0.425895	0.451263	0.0253674	NA	NA	NA	0.49501	0.521695	0.0266843	NA	NA	NA
Q8IAL6	PF3D7_0801800	mannose-6-phosphate isomerase, putative	KHT(0.996)DDNIS(0.004)K	401	T	1	yes	no	NA	0.995855	1.15877	0.162911	0.830436	0.677069	0.459666	0.74856	1.72918	0.980621	1.15481	1.36966	1.10592
Q8IAL6	PF3D7_0801800	mannose-6-phosphate isomerase, putative	KVS(1)LEYEK	628	S	1	yes	yes	28.3551	0.373841	0.768126	0.394285	0.745571	0.482882	0.595986	0.74856	1.72918	0.980621	1.15481	1.36966	1.10592
Q8IAL6	PF3D7_0801800	mannose-6-phosphate isomerase, putative	S(1)EDIINK	199	S	1	yes	yes	0	0.994803	-0.831089	-1.82589	0.831146	0.0615844	0.0111575	0.74856	1.72918	0.980621	1.15481	1.36966	1.10592
Q8IAL6	PF3D7_0801800	mannose-6-phosphate isomerase, putative	T(0.001)IS(0.02)DDGVVDS(0.965)Y(0.008)DVS(0.006)K	615	S	1	yes	no	NA	0.628147	0.654772	0.0266241	0.916955	0.432784	0.38834	0.74856	1.72918	0.980621	1.15481	1.36966	1.10592
Q8IAL6	PF3D7_0801800	mannose-6-phosphate isomerase, putative	RY(0.001)S(0.991)DIEFAS(0.009)LNNDSTK;RY(0.032)S(0.965)DIEFAS(0.003)LNNDSTK;RYS(0.984)DIEFAS(0.016)LNNDSTK	225	S	1	yes	yes	1.61902	0.799376	0.799157	-0.000218509	0.964902	0.497126	0.375131	0.74856	1.72918	0.980621	1.15481	1.36966	1.10592
Q8IAL6	PF3D7_0801800	mannose-6-phosphate isomerase, putative	RYS(1)DIEFAS(0.995)LNNDS(0.004)T(0.001)K;RYS(1)DIEFAS(0.995)LNNDS(0.004)T(0.001)K	225;231	S;S	2	yes	yes	1.61902	0.680349	1.03728	0.356931	0.952899	0.613444	0.572782	0.74856	1.72918	0.980621	1.15481	1.36966	1.10592
Q8IAL6	PF3D7_0801800	mannose-6-phosphate isomerase, putative	T(0.177)IS(0.822)DDGVVDSYDVSK;T(0.181)IS(0.813)DDGVVDS(0.005)Y(0.002)DVSK	608	S	1	yes	yes	32.5684	0.713726	0.54016	-0.173567	0.975936	0.385331	0.296648	0.74856	1.72918	0.980621	1.15481	1.36966	1.10592
Q8IAM0	PF3D7_0802000	glutamate dehydrogenase, putative	YGENNMKNS(0.991)GDLLKEY(0.012)S(0.765)T(0.233)NNR	460;468	S;S	2	yes	yes	0	1.68563	2.23299	0.547351	NA	NA	NA	0.304776	-0.263078	-0.567854	NA	NA	NA
Q8IAM0	PF3D7_0802000	glutamate dehydrogenase, putative	YGENNMKNS(1)GDLLK	460	S	1	yes	yes	50.9013	0.95387	1.35315	0.399283	NA	NA	NA	0.304776	-0.263078	-0.567854	NA	NA	NA
Q8IAP4	PF3D7_0804900	GTPase-activating protein, putative	S(1)VEFDNNNK	145	S	1	yes	yes	100	0.80324	0.0845085	-0.718732	0	6.79e-118	0	0.194423	0.475483	0.281059	0.0187276	0.0169374	0.00179015
Q8IAQ8	PF3D7_0806800	V-type proton ATPase subunit a, putative	NVEELES(0.947)LKS(0.61)AGDT(0.149)NNMY(0.294)K	253	S	1	yes	yes	0	1.36618	1.19108	-0.175096	0.329197	0.964909	0.431912	0.693014	1.13136	0.438342	0.689903	1.35754	0.780531
Q8IAQ8	PF3D7_0806800	V-type proton ATPase subunit a, putative	S(0.034)AGDT(0.001)NNMY(0.965)K	264	Y	1	yes	yes	0	0.969741	-0.0594165	-1.02916	0.688339	0.380402	0.0600905	0.693014	1.13136	0.438342	0.689903	1.35754	0.780531
Q8IAQ8	PF3D7_0806800	V-type proton ATPase subunit a, putative	T(0.001)GGILLS(0.017)T(0.117)NS(0.865)K	819	S	1	yes	yes	0	0.255541	0.200464	-0.0550772	0.526011	0.492889	0.527284	0.693014	1.13136	0.438342	0.689903	1.35754	0.780531
Q8IAQ8	PF3D7_0806800	V-type proton ATPase subunit a, putative	T(0.859)GGILLS(0.011)T(0.065)NS(0.066)K	810	T	1	yes	no	NA	0.363577	0.233824	-0.129754	0.632998	0.508518	0.466717	0.693014	1.13136	0.438342	0.689903	1.35754	0.780531
Q8IAQ8	PF3D7_0806800	V-type proton ATPase subunit a, putative	NVEELES(0.857)LKS(0.981)AGDT(0.159)NNMY(0.003)K;NVEELES(0.967)LKS(0.967)AGDT(0.057)NNMY(0.008)K;NVEELES(0.967)LKS(0.967)AGDT(0.057)NNMY(0.008)K	253;256	S;S	2	yes	yes	21.1539	1.28665	0.992486	-0.29416	0.389538	0.918522	0.348006	0.693014	1.13136	0.438342	0.689903	1.35754	0.780531
Q8IAQ8	PF3D7_0806800	V-type proton ATPase subunit a, putative	QHDT(1)FS(1)DKLDGK;QHDT(1)FS(1)DKLDGK	272;274	T;S	2	yes	no	NA	1.55936	0.242789	-1.31657	0.209207	0.512762	0.0245535	0.693014	1.13136	0.438342	0.689903	1.35754	0.780531
Q8IAR6	PF3D7_0807800	26S proteasome regulatory subunit RPN10, putative	KENES(1)YEK	394	S	1	yes	no	NA	0.772053	0.210691	-0.561362	0.630856	0.232937	0.128016	0.620763	0.492592	-0.12817	0.314845	0.23633	0.284625
Q8IAS1	PF3D7_0808300	ubiquitin regulatory protein, putative	SGLEVQNS(1)DDDFVQNLFK	37	S	1	yes	yes	74.9487	0.484109	0.53764	0.0535319	0.9964	0.936623	0.886246	0.482922	0.503878	0.020956	0.262956	0.424605	0.227715
Q8IAU3	PF3D7_0810800	hydroxymethyldihydropterin pyrophosphokinase-dihydropteroate synthase	KES(1)CEK	69	S	1	no	0	0	0.332722	1.35428	1.02156	0.629377	0.00913184	0.0126279	0.458744	0.442516	-0.0162278	0.261128	0.349728	0.416099
Q8IAV6	PF3D7_0812100	proteasome activator complex subunit 4, putative	ANDS(1)GDNNNNNNNNNEKEPR	2094	S	1	yes	yes	100	1.76411	1.98416	0.220053	NA	NA	NA	NA	NA	NA	NA	NA	NA
Q8IAW1	PF3D7_0812500	RNA-binding protein, putative	AKS(0.164)VEDNLDEEY(0.836)DVGK	59	Y	1	yes	yes	0	0.534206	1.18989	0.655688	NA	NA	NA	NA	NA	NA	NA	NA	NA
Q8IAW1	PF3D7_0812500	RNA-binding protein, putative	AKS(1)VEDNLDEEYDVGK	50	S	1	yes	yes	45.6301	0.423348	1.14438	0.721036	NA	NA	NA	NA	NA	NA	NA	NA	NA
Q8IAW1	PF3D7_0812500	RNA-binding protein, putative	DRS(1)LDHEK	851	S	1	yes	yes	100	0.968139	0.963756	-0.00438278	NA	NA	NA	NA	NA	NA	NA	NA	NA
Q8IAW1	PF3D7_0812500	RNA-binding protein, putative	GKHPS(0.999)Y(0.001)AEEDR	626	S	1	yes	yes	8.13609	1.39332	1.25795	-0.135378	NA	NA	NA	NA	NA	NA	NA	NA	NA
Q8IAW1	PF3D7_0812500	RNA-binding protein, putative	KDS(1)KEDLENLK	319	S	1	yes	no	NA	0.592113	1.08887	0.496761	NA	NA	NA	NA	NA	NA	NA	NA	NA
Q8IAW1	PF3D7_0812500	RNA-binding protein, putative	KKNS(0.963)Y(0.003)T(0.034)LK	943	S	1	yes	no	NA	0.499228	0.981826	0.482597	NA	NA	NA	NA	NA	NA	NA	NA	NA
Q8IAW1	PF3D7_0812500	RNA-binding protein, putative	KKS(1)EER	11	S	1	yes	no	NA	0.143079	2.07967	1.93659	NA	NA	NA	NA	NA	NA	NA	NA	NA
Q8IAW1	PF3D7_0812500	RNA-binding protein, putative	NY(0.002)S(0.908)PT(0.09)DMIKR	414	S	1	yes	yes	14.0446	-0.0909228	0.456413	0.547335	NA	NA	NA	NA	NA	NA	NA	NA	NA
Q8IAW1	PF3D7_0812500	RNA-binding protein, putative	YES(0.913)DHNT(0.087)KEPNNDR	302	S	1	yes	yes	15.2723	1.89924	0.677822	-1.22142	NA	NA	NA	NA	NA	NA	NA	NA	NA
Q8IAW5	PF3D7_0813000	conserved protein, unknown function	MS(0.002)FDNNIPS(0.998)NK	476	S	1	yes	yes	9.08537	0.528243	0.853691	0.325447	NA	NA	NA	NA	NA	NA	NA	NA	NA
Q8IAW6	PF3D7_0813100	conserved Plasmodium protein, unknown function	KDS(0.019)NNQLY(0.964)ELT(0.016)NNVS(0.001)NK	87	Y	1	yes	no	NA	1.34131	1.45646	0.115157	NA	NA	NA	1.25149	1.31549	0.063998	NA	NA	NA
Q8IAX8	PF3D7_0814200	DNA/RNA-binding protein Alba 1	EMT(0.023)PEEIVNS(0.977)RPFRR	136	S	1	yes	yes	46.6979	0.750399	0.611409	-0.13899	0.335133	0.561296	0.861822	0.403202	0.369824	-0.0333782	0.360228	0.415868	0.606772
Q8IAX8	PF3D7_0814200	DNA/RNA-binding protein Alba 1	EMT(1)PEEIVNSRPFR	129	T	1	yes	yes	23.3082	0.627941	0.548922	-0.0790188	0.532707	0.666715	0.940041	0.403202	0.369824	-0.0333782	0.360228	0.415868	0.606772
Q8IAX8	PF3D7_0814200	DNA/RNA-binding protein Alba 1	CGSTVIT(0.004)DQY(0.406)VS(0.711)GQDNS(0.879)EHVVQEK;CGSTVIT(0.004)DQY(0.406)VS(0.711)GQDNS(0.879)EHVVQEK	83;88	S;S	2	yes	yes	20.7566	1.50118	1.12685	-0.374326	0.00230373	0.0687058	0.574181	0.403202	0.369824	-0.0333782	0.360228	0.415868	0.606772
Q8IAY2	PF3D7_0814500	conserved protein, unknown function	HNS(0.999)NEY(0.001)YK	671	S	1	yes	yes	12.327	0.893782	0.165221	-0.728561	NA	NA	NA	NA	NA	NA	NA	NA	NA
Q8IAZ3	PF3D7_0815600	eukaryotic translation initiation factor 3 subunit G, putative	WADIDVDDDES(1)INDNEIK	18	S	1	yes	yes	100	0.9668	1.12072	0.153924	0.104307	0.301993	0.796238	0.521687	0.617003	0.0953159	0.27403	0.488021	0.226969
Q8IAZ5	PF3D7_0815800	vacuolar protein sorting-associated protein 9, putative	KDLS(1)FNNEIEGK	1271	S	1	yes	yes	100	0.297592	0.805887	0.508295	0.00244218	0.000112204	0.188753	0.855015	1.17456	0.31954	0.183943	0.0954466	0.143618
Q8IAZ5	PF3D7_0815800	vacuolar protein sorting-associated protein 9, putative	KRS(1)LENIIK	910	S	1	yes	no	NA	0.907141	-0.523646	-1.43079	0.776885	8.13e-71	3.63e-34	0.855015	1.17456	0.31954	0.183943	0.0954466	0.143618
Q8IAZ5	PF3D7_0815800	vacuolar protein sorting-associated protein 9, putative	S(0.003)KNNIT(0.008)LDDGS(0.978)Y(0.006)EEQS(0.005)CAR	899	S	1	yes	yes	17.0115	0.764793	0.961938	0.197146	0.623785	0.0259069	0.394091	0.855015	1.17456	0.31954	0.183943	0.0954466	0.143618
Q8IB11	PF3D7_0817600	conserved protein, unknown function	KKVS(1)IDLVDEEDDISNEK	180	S	1	yes	yes	88.2536	0.926736	1.13708	0.210347	NA	NA	NA	NA	NA	NA	NA	NA	NA
Q8IB14	PF3D7_0817900	high mobility group protein B2	LIGEAWGQLS(1)PAQK	68	S	1	yes	yes	34.7477	0.521923	0.639862	0.117939	0.933828	0.445031	0.543948	0.55905	0.0904296	-0.46862	0.44715	0.719412	0.966557
Q8IB14	PF3D7_0817900	high mobility group protein B2	VRY(0.012)S(0.988)KEIEEYR;VRY(0.014)S(0.986)KEIEEYR;VRYS(1)KEIEEYR	87	S	1	yes	yes	14.023	0.231381	0.564558	0.333177	0.463685	0.509864	0.406799	0.55905	0.0904296	-0.46862	0.44715	0.719412	0.966557
Q8IB24	PF3D7_0818900	heat shock protein 70	KFT(0.943)ES(0.054)S(0.004)VQSDMK	90	T	1	yes	yes	22.8513	0.18987	0.543338	0.353469	0.331933	0.716187	0.487417	0.470423	0.369565	-0.100858	0.289163	0.477978	0.654251
Q8IB24	PF3D7_0818900	heat shock protein 70	GRLS(1)QDEIDR;LS(1)QDEIDR	524	S	1	yes	yes	8.81887	0.559292	0.395325	-0.163967	0.758593	0.957021	0.923156	0.470423	0.369565	-0.100858	0.289163	0.477978	0.654251
Q8IB31	PF3D7_0819600	conserved protein, unknown function	EES(1)DEDEDENEEK;KKEES(1)DEDEDENEEK	196	S	1	yes	yes	100	1.36017	0.489842	-0.870331	0.421263	0.677088	0.0256486	0.781188	0.883581	0.102393	0.719923	0.945487	0.435908
Q8IB48	PF3D7_0821400	conserved Plasmodium protein, unknown function	KPNS(1)KEEEEINQPVK	19	S	1	yes	yes	100	1.45227	1.17795	-0.274324	0.0225319	0.906858	0.429153	0.331559	1.0595	0.727944	0.491264	1.01232	1.26766
Q8IB48	PF3D7_0821400	conserved Plasmodium protein, unknown function	NNNPPT(1)PVNK	42	T	1	yes	yes	100	1.17517	1.02082	-0.15435	0.0859402	0.969514	0.486428	0.331559	1.0595	0.727944	0.491264	1.01232	1.26766
Q8IB51	PF3D7_0821700	60S ribosomal protein L22, putative	IYIT(0.005)VHIPFS(0.995)K	99	S	1	no	no	NA	0.142322	0.606564	0.464241	0.0663587	3.28e-07	0.00374374	0.431023	0.42684	-0.00418298	0.157245	0.0351952	0.161582
Q8IB63	PF3D7_0822900	conserved Plasmodium protein, unknown function	FKS(1)ANNIK	527	S	1	yes	no	NA	-0.179987	-0.609236	-0.429249	0.0537562	8.64e-12	0.0739051	0.341995	0.517942	0.175947	0.270626	0.165095	0.338628
Q8IB63	PF3D7_0822900	conserved Plasmodium protein, unknown function	GNNSECGNIVEEQNNGDS(1)LDER	421	S	1	yes	yes	65.0605	1.47715	1.15391	-0.323237	2.73e-05	0.000117083	0.140445	0.341995	0.517942	0.175947	0.270626	0.165095	0.338628
Q8IB63	PF3D7_0822900	conserved Plasmodium protein, unknown function	KKT(1)QINLNNVLK	512	T	1	yes	yes	100	-0.0614334	-1.64434	-1.5829	0.136034	3.42e-39	2.06e-07	0.341995	0.517942	0.175947	0.270626	0.165095	0.338628
Q8IB63	PF3D7_0822900	conserved Plasmodium protein, unknown function	NS(0.007)S(0.095)INDEEPY(0.886)HY(0.009)T(0.003)NFVK	569	Y	1	yes	yes	40.5601	1.76592	-0.0612465	-1.82717	1.43e-07	0.000451133	3.31e-09	0.341995	0.517942	0.175947	0.270626	0.165095	0.338628
Q8IB63	PF3D7_0822900	conserved Plasmodium protein, unknown function	NS(0.198)S(0.802)INDEEPYHYTNFVK	562	S	1	yes	yes	15.0819	1.06448	0.232833	-0.831651	0.0075921	0.0841786	0.00292481	0.341995	0.517942	0.175947	0.270626	0.165095	0.338628
Q8IB63	PF3D7_0822900	conserved Plasmodium protein, unknown function	NSS(0.001)INDEEPY(0.064)HY(0.742)T(0.192)NFVK	571	Y	1	yes	no	NA	1.38289	0.12412	-1.25877	0.000119937	0.0170596	2.27e-05	0.341995	0.517942	0.175947	0.270626	0.165095	0.338628
Q8IB63	PF3D7_0822900	conserved Plasmodium protein, unknown function	NVT(0.007)DHINIES(0.899)IS(0.093)K	823	S	1	yes	yes	14.631	0.725753	0.988802	0.263049	0.15618	0.00434382	0.797008	0.341995	0.517942	0.175947	0.270626	0.165095	0.338628
Q8IB63	PF3D7_0822900	conserved Plasmodium protein, unknown function	NY(0.003)NT(0.991)MVNDHNINCT(0.006)K	670	T	1	yes	yes	32.2766	0.474915	0.826231	0.351316	0.623315	0.0618538	0.604541	0.341995	0.517942	0.175947	0.270626	0.165095	0.338628
Q8IB63	PF3D7_0822900	conserved Plasmodium protein, unknown function	S(0.002)Y(0.001)S(0.013)S(0.049)T(0.767)T(0.169)NEEQEKDKR	629	T	1	yes	no	NA	0.732369	0.956856	0.224487	0.149166	0.00784769	0.886018	0.341995	0.517942	0.175947	0.270626	0.165095	0.338628
Q8IB63	PF3D7_0822900	conserved Plasmodium protein, unknown function	SNIYNNS(0.818)S(0.161)S(0.02)HK	1002	S	1	yes	yes	14.023	1.51003	0.739154	-0.770872	1.59e-05	0.180276	0.0051732	0.341995	0.517942	0.175947	0.270626	0.165095	0.338628
Q8IB63	PF3D7_0822900	conserved Plasmodium protein, unknown function	SY(0.001)S(0.01)S(0.04)T(0.171)T(0.778)NEEQEKDKR	630	T	1	yes	yes	17.0115	0.926839	1.44067	0.513828	0.0306894	2.28e-08	0.318378	0.341995	0.517942	0.175947	0.270626	0.165095	0.338628
Q8IB63	PF3D7_0822900	conserved Plasmodium protein, unknown function	VS(0.12)S(0.88)CPEYQNS(1)NEQYHQK	970;977	S;S	2	yes	yes	19.0463	1.4591	1.78633	0.327231	3.66e-05	1.55e-14	0.65505	0.341995	0.517942	0.175947	0.270626	0.165095	0.338628
Q8IB63	PF3D7_0822900	conserved Plasmodium protein, unknown function	VSNMEMHS(0.996)NNIENIS(0.004)NCIQK	497	S	1	yes	yes	34.9019	1.29996	1.4965	0.196538	0.000400398	3.08e-09	0.951512	0.341995	0.517942	0.175947	0.270626	0.165095	0.338628
Q8IB63	PF3D7_0822900	conserved Plasmodium protein, unknown function	SNIY(0.002)NNS(0.08)S(0.958)S(0.958)HKLLNT(0.002)EK;SNIY(0.002)NNS(0.08)S(0.958)S(0.958)HKLLNT(0.002)EK	1003;1004	S;S	2	yes	yes	11.0996	1.96476	0.707268	-1.2575	2.02e-09	0.251477	2.3e-05	0.341995	0.517942	0.175947	0.270626	0.165095	0.338628
Q8IB63	PF3D7_0822900	conserved Plasmodium protein, unknown function	GNNS(0.999)ECGNIVEEQNNGDS(0.001)LDERK;GNNS(1)ECGNIVEEQNNGDSLDER	407	S	1	yes	yes	100.149	1.40845	1.53226	0.123812	8.12e-05	8.05e-10	0.877642	0.341995	0.517942	0.175947	0.270626	0.165095	0.338628
Q8IB63	PF3D7_0822900	conserved Plasmodium protein, unknown function	YINDGS(0.999)DDLET(0.001)YK;YINDGS(0.999)DDLETYK;YINDGS(1)DDLETYKK	551	S	1	yes	yes	36.8694	0.463121	0.652625	0.189504	0.654459	0.414621	0.968066	0.341995	0.517942	0.175947	0.270626	0.165095	0.338628
Q8IB63	PF3D7_0822900	conserved Plasmodium protein, unknown function	LDCLS(1)KS(0.992)FS(0.008)K;LDCLS(1)KS(0.992)FS(0.008)K	695;697	S;S	2	yes	no	NA	2.1675	1.95928	-0.208221	1.53e-11	0	0.256591	0.341995	0.517942	0.175947	0.270626	0.165095	0.338628
Q8IB63	PF3D7_0822900	conserved Plasmodium protein, unknown function	VSSCPEY(0.001)QNS(0.999)NEQYHQK;VSSCPEY(0.009)QNS(0.857)NEQY(0.134)HQK;VSSCPEYQNS(1)NEQYHQK	977	S	1	yes	yes	47.0877	1.36169	1.77257	0.41089	0.000164632	2.98e-14	0.487802	0.341995	0.517942	0.175947	0.270626	0.165095	0.338628
Q8IB66	PF3D7_0823200	RNA-binding protein, putative	YNT(0.001)YS(0.992)IS(0.007)R	283	S	1	yes	yes	11.0996	0.00729741	-0.320844	-0.328142	0.544353	3.36e-05	0.493431	0.305923	0.36772	0.0617971	0.492584	0.166018	0.569368
Q8IB67	PF3D7_0823300	histone acetyltransferase GCN5	MNS(1)INFNEENK	410	S	1	yes	yes	100	0.688051	0.611101	-0.0769502	NA	NA	NA	0.189064	0.563283	0.374218	NA	NA	NA
Q8IB72	PF3D7_0823800	DnaJ protein, putative	GRKAS(0.458)NDS(0.798)Y(0.62)ENS(0.123)DVNGAVS(0.001)K	10	S	1	yes	yes	6.65031	3.52186	4.27353	0.751673	0	0	0.0454175	0.340025	0.40128	0.0612548	0.19081	0.248795	0.345077
Q8IB72	PF3D7_0823800	DnaJ protein, putative	KAS(0.877)NDS(0.911)Y(0.045)ENS(0.166)DVNGAVSK	6;9	S;S	2	yes	yes	6.65031	1.86778	2.06106	0.19328	1.11e-15	2.54e-11	0.702019	0.340025	0.40128	0.0612548	0.19081	0.248795	0.345077
Q8IB72	PF3D7_0823800	DnaJ protein, putative	KAS(0.934)NDS(0.261)Y(0.249)ENS(0.555)DVNGAVSK	6	S	1	yes	yes	11.1207	1.62607	1.41873	-0.207337	1.59e-11	4.32e-05	0.43636	0.340025	0.40128	0.0612548	0.19081	0.248795	0.345077
Q8IB72	PF3D7_0823800	DnaJ protein, putative	S(1)KGKDDINDIMNDLNK	24	S	1	yes	yes	100	1.12192	1.55993	0.438006	4.17e-05	3.21e-06	0.274925	0.340025	0.40128	0.0612548	0.19081	0.248795	0.345077
Q8IB72	PF3D7_0823800	DnaJ protein, putative	KAS(0.104)NDS(0.017)Y(0.011)ENS(0.867)DVNGAVSK;KAS(0.746)NDS(0.268)YENS(0.986)DVNGAVSK	13	S	1	yes	yes	28.3551	1.65144	1.46919	-0.182247	6.29e-12	1.77e-05	0.480408	0.340025	0.40128	0.0612548	0.19081	0.248795	0.345077
Q8IB78	PF3D7_0824400	nucleoside transporter 2	S(0.96)QNIS(0.034)Y(0.006)PININS(0.001)IIYESK	292	S	1	yes	yes	18.8224	0.682398	0.538209	-0.144189	NA	NA	NA	NA	NA	NA	NA	NA	NA
Q8IB78	PF3D7_0824400	nucleoside transporter 2	ILQES(0.004)HS(0.996)K;ILQES(0.02)HS(0.98)K	355	S	1	yes	yes	18.8224	0.747842	0.0641792	-0.683663	NA	NA	NA	NA	NA	NA	NA	NA	NA
Q8IB94	PF3D7_0826100	HECT-like E3 ubiquitin ligase, putative	NNS(0.983)VPY(0.017)IHR	5877	S	1	yes	yes	22.4511	0.75593	0.489721	-0.266209	0.468314	0.0350271	0.605179	1.42357	1.49423	0.0706552	0.920597	0.47651	0.651616
Q8IBC1	PF3D7_0829000	conserved Plasmodium membrane protein, unknown function	KES(1)IINEGIHK	125	S	1	yes	yes	100	0.75389	0.747714	-0.00617536	NA	NA	NA	NA	NA	NA	NA	NA	NA
Q8IBJ1	PF3D7_0726500	ubiquitin carboxyl-terminal hydrolase, putative	IYELHS(1)DEQLMK	815	S	1	yes	yes	42.8855	0.357062	0.588402	0.23134	0.739566	0.754334	0.951793	0.606228	0.768776	0.162548	0.749533	0.576404	1.13791
Q8IBJ1	PF3D7_0726500	ubiquitin carboxyl-terminal hydrolase, putative	KEES(1)EENEENADNNKDER	1398	S	1	yes	yes	100	1.25279	1.29394	0.0411464	0.388344	0.36224	0.915036	0.606228	0.768776	0.162548	0.749533	0.576404	1.13791
Q8IBL4	PF3D7_0723900	RNA-binding protein, putative	QEGNTDEQEHIQS(1)DHHDDK	715	S	1	yes	yes	53.466	1.14798	1.16128	0.0132997	0.747874	0.998584	0.856262	1.27384	1.16181	-0.112032	0.39156	0.300365	0.691925
Q8IBL4	PF3D7_0723900	RNA-binding protein, putative	KIENLLNNLS(1)S(1)DEEEEGEVVEDEIPYER;KIENLLNNLS(1)S(1)DEEEEGEVVEDEIPYER	95;96	S;S	2	yes	yes	65.3052	1.38539	1.15994	-0.225443	0.775745	0.995037	0.869804	1.27384	1.16181	-0.112032	0.39156	0.300365	0.691925
Q8IBL9	PF3D7_0723400	conserved Plasmodium protein, unknown function	DNDVT(0.005)S(0.003)NLS(0.991)DR	1246	S	1	yes	yes	22.4511	0.879822	0.254661	-0.625162	NA	NA	NA	NA	NA	NA	NA	NA	NA
Q8IBL9	PF3D7_0723400	conserved Plasmodium protein, unknown function	EKGEET(1)EGEEVDEQGEIER	937	T	1	yes	yes	100	1.23182	1.21664	-0.0151778	NA	NA	NA	NA	NA	NA	NA	NA	NA
Q8IBN1	PF3D7_0722200	rhoptry-associated leucine zipper-like protein 1	GAS(1)NLKDINIHNVEK	42	S	1	yes	yes	100	0.100355	0.287587	0.187232	0.241991	0.685046	0.549242	0.57563	0.517718	-0.0579127	0.40621	0.5674	0.409328
Q8IBN1	PF3D7_0722200	rhoptry-associated leucine zipper-like protein 1	NINT(0.006)S(0.994)FNK	196	S	1	yes	yes	0	-0.444434	-0.814376	-0.369943	0.012033	0.018889	0.445882	0.57563	0.517718	-0.0579127	0.40621	0.5674	0.409328
Q8IBN1	PF3D7_0722200	rhoptry-associated leucine zipper-like protein 1	S(0.997)LGNNT(0.003)FK;S(0.999)LGNNT(0.001)FK	274	S	1	yes	yes	40.9531	-0.57104	-1.13886	-0.567818	0.00475985	0.00350493	0.21287	0.57563	0.517718	-0.0579127	0.40621	0.5674	0.409328
Q8IBQ3	PF3D7_0719900	conserved Plasmodium membrane protein, unknown function	NGITHTNQVS(1)HDER	623	S	1	yes	yes	25.1149	0.811378	0.929504	0.118125	NA	NA	NA	-0.330329	0.977028	1.30736	NA	NA	NA
Q8IBQ3	PF3D7_0719900	conserved Plasmodium membrane protein, unknown function	VGKS(0.807)S(0.193)IER	2017	S	1	yes	no	NA	-0.0529417	0.653147	0.706089	NA	NA	NA	-0.330329	0.977028	1.30736	NA	NA	NA
Q8IBS3	PF3D7_0717700	serine--tRNA ligase, putative	NTNLNDEMDS(0.982)EY(0.018)EHFLTNFNTENK	475	S	1	yes	yes	0	0.490726	0.629203	0.138477	0.588234	0.430273	0.833116	0.368984	0.447575	0.0785909	0.224865	0.23028	0.284218
Q8IBS3	PF3D7_0717700	serine--tRNA ligase, putative	IS(0.165)S(0.755)QADIKDDT(0.062)T(0.017)CNS(0.002)QK;IS(0.174)S(0.825)QADIKDDTTCNSQK	282	S	1	yes	yes	24.6604	1.86891	2.05998	0.191074	2.55e-11	2.52e-12	0.692279	0.368984	0.447575	0.0785909	0.224865	0.23028	0.284218
Q8IBU0	PF3D7_0716000	RNA-binding protein, putative	DRS(0.994)S(0.006)EYK	251	S	1	yes	no	NA	0.348672	0.864368	0.515696	NA	NA	NA	0.937832	0.920793	-0.0170392	NA	NA	NA
Q8IBU0	PF3D7_0716000	RNA-binding protein, putative	IIDDPNNS(1)DNDIKR	135	S	1	yes	yes	100	0.702894	0.856428	0.153534	NA	NA	NA	0.937832	0.920793	-0.0170392	NA	NA	NA
Q8IBU0	PF3D7_0716000	RNA-binding protein, putative	NIEDEDS(0.994)EES(0.822)DS(0.184)KWR;NIEDEDS(0.994)EES(0.822)DS(0.184)KWR	387;390	S;S	2	yes	yes	7.37722	1.36277	1.50782	0.145042	NA	NA	NA	0.937832	0.920793	-0.0170392	NA	NA	NA
Q8IBU1	PF3D7_0715900	cation diffusion facilitator family protein, putative	NINS(1)DIIIDENDIR	219	S	1	yes	yes	100	0.544497	0.810114	0.265616	NA	NA	NA	NA	NA	NA	NA	NA	NA
Q8IBX7	PF3D7_0711300	conserved Plasmodium protein, unknown function	S(1)FHNFNK	83	S	1	yes	yes	100	0.468699	-0.368451	-0.837151	NA	NA	NA	NA	NA	NA	NA	NA	NA
Q8IBZ2	PF3D7_0709700	prodrug activation and resistance esterase	SQGGGKIS(1)R	10	S	1	yes	no	NA	0.0654696	1.17678	1.11131	0.146092	3.05e-06	2.1e-09	0.262164	0.466265	0.204101	0.135327	0.152228	0.151455
Q8IBZ9	PF3D7_0709000	chloroquine resistance transporter	ELDNLVQEGNGS(1)R	33	S	1	yes	no	NA	0.930535	0.634985	-0.29555	0.00591846	0.865368	0.123832	0.388922	0.590713	0.201791	0.196788	0.261127	0.323182
Q8IBZ9	PF3D7_0709000	chloroquine resistance transporter	MRNEENEDS(0.906)EGELT(0.067)NVDS(0.019)IIT(0.007)Q	411	S	1	yes	yes	5.80745	1.97062	2.26523	0.294606	8.88e-16	1.43e-10	0.773966	0.388922	0.590713	0.201791	0.196788	0.261127	0.323182
Q8IC01	PF3D7_0708800	heat shock protein 110	NNEEKENS(0.155)T(0.831)KNENS(0.015)ANPEE	863	T	1	yes	no	NA	1.4787	0.928569	-0.550134	0.000446083	0.272168	0.277883	0.467545	0.500633	0.0330878	0.28798	0.389711	0.537489
Q8IC01	PF3D7_0708800	heat shock protein 110	NNET(0.008)NS(0.137)PNKT(0.855)ELK	593	T	1	yes	yes	14.7659	0.923672	0.487189	-0.436484	0.11322	0.97248	0.382315	0.467545	0.500633	0.0330878	0.28798	0.389711	0.537489
Q8IC01	PF3D7_0708800	heat shock protein 110	NNET(0.001)NS(0.999)PNKTELK;NNET(0.053)NS(0.908)PNKT(0.04)ELK	589	S	1	yes	yes	15.7052	0.942388	0.587603	-0.354785	0.0991739	0.823406	0.470517	0.467545	0.500633	0.0330878	0.28798	0.389711	0.537489
Q8IC05	PF3D7_0708400	heat shock protein 90	EIT(0.045)AS(0.955)EEEEGEGEGEREGEEEEEK	220	S	1	yes	yes	32.2766	0.790103	0.637737	-0.152366	0.169139	0.518543	0.904818	0.416407	0.333483	-0.0829237	0.271784	0.471278	0.580735
Q8IC05	PF3D7_0708400	heat shock protein 90	EIT(0.943)AS(0.057)EEEEGEGEGEREGEEEEEK	218	T	1	yes	yes	32.2766	0.994738	0.99071	-0.00402745	0.0333447	0.163147	0.891935	0.416407	0.333483	-0.0829237	0.271784	0.471278	0.580735
Q8IC05	PF3D7_0708400	heat shock protein 90	QLMS(0.151)LIINT(0.808)FY(0.032)S(0.009)NK	22	T	1	yes	yes	10.1946	0.625378	-0.136124	-0.761502	0.441961	0.319029	0.242613	0.416407	0.333483	-0.0829237	0.271784	0.471278	0.580735
Q8IC05	PF3D7_0708400	heat shock protein 90	QLMS(0.956)LIINT(0.041)FY(0.002)S(0.001)NK	17	S	1	yes	yes	25.5831	0.640424	0.0537236	-0.5867	0.4098	0.552767	0.385679	0.416407	0.333483	-0.0829237	0.271784	0.471278	0.580735
Q8IC05	PF3D7_0708400	heat shock protein 90	S(0.182)LT(0.818)NDWEDHLAVK	336	T	1	yes	yes	12.3056	0.149456	-0.0372031	-0.186659	0.325993	0.431542	0.85823	0.416407	0.333483	-0.0829237	0.271784	0.471278	0.580735
Q8IC05	PF3D7_0708400	heat shock protein 90	EIT(1)AS(1)EEEEGEGEGEREGEEEEEK;EIT(1)AS(1)EEEEGEGEGEREGEEEEEK;QNEKEIT(1)AS(1)EEEEGEGEGEREGEEEEEK;QNEKEIT(1)AS(1)EEEEGEGEGEREGEEEEEK	218;220	T;S	2	yes	yes	100	1.18502	1.18076	-0.00426143	0.00468364	0.0722052	0.892254	0.416407	0.333483	-0.0829237	0.271784	0.471278	0.580735
Q8IC05	PF3D7_0708400	heat shock protein 90	T(1)KIT(1)ELLR;T(1)KIT(1)ELLR	476;479	T;T	2	yes	no	NA	0.238016	0.298214	0.0601974	0.511587	0.940344	0.805335	0.416407	0.333483	-0.0829237	0.271784	0.471278	0.580735
Q8IC12	PF3D7_0707700	E3 ubiquitin-protein ligase, putative	RNS(1)LNNYNFR	463	S	1	yes	yes	32.4804	0.265503	0.415774	0.150271	NA	NA	NA	NA	NA	NA	NA	NA	NA
Q8IC15	PF3D7_0705500	inositol-phosphate phosphatase, putative	RGS(0.995)Y(0.005)LNEIENK;RGS(1)YLNEIENK	2296	S	1	yes	yes	0	0.261768	0.169722	-0.0920462	NA	NA	NA	NA	NA	NA	NA	NA	NA
Q8IC43	PF3D7_0702400	small exported membrane protein 1	NPS(0.99)QS(0.01)GPYR;NPS(0.997)QS(0.003)GPYR	31	S	1	yes	yes	28.7925	0.606022	0.478337	-0.127685	0.00298716	0.501379	2.38e-05	0.252363	0.575349	0.322986	0.119115	0.144294	0.106645
Q8ID39	PF3D7_1366900	conserved protein, unknown function	EHS(0.996)NHT(0.004)VNR	338	S	1	yes	yes	26.5173	1.51486	1.32034	-0.194516	0.192619	0.526309	0.291236	0.476415	0.8473	0.370885	0.797045	0.746539	0.535715
Q8ID39	PF3D7_1366900	conserved protein, unknown function	GIS(0.061)VS(0.939)VR	66	S	1	yes	yes	33.1763	-0.315982	-0.147749	0.168233	0.320141	0.18257	0.70522	0.476415	0.8473	0.370885	0.797045	0.746539	0.535715
Q8ID39	PF3D7_1366900	conserved protein, unknown function	KGIS(0.998)VS(0.002)VR	64	S	1	yes	yes	12.815	-0.152804	-0.308426	-0.155622	0.429855	0.121596	0.3257	0.476415	0.8473	0.370885	0.797045	0.746539	0.535715
Q8ID39	PF3D7_1366900	conserved protein, unknown function	KIDDES(1)FPDLLESTEK	108	S	1	yes	yes	45.5956	0.162317	0.469577	0.30726	0.693524	0.612881	0.905461	0.476415	0.8473	0.370885	0.797045	0.746539	0.535715
Q8ID39	PF3D7_1366900	conserved protein, unknown function	MKS(0.002)ELS(0.998)KEK	124	S	1	yes	no	NA	0.285314	1.0422	0.756884	0.810515	0.79404	0.471199	0.476415	0.8473	0.370885	0.797045	0.746539	0.535715
Q8ID39	PF3D7_1366900	conserved protein, unknown function	T(0.001)T(0.001)DGNS(0.99)T(0.008)EFNDKK;TTDGNS(0.943)T(0.057)EFNDKKK	162	S	1	yes	yes	40	0.948816	0.786259	-0.162557	0.553388	0.934833	0.319368	0.476415	0.8473	0.370885	0.797045	0.746539	0.535715
Q8ID39	PF3D7_1366900	conserved protein, unknown function	KVS(1)ENT(0.999)EDNDIS(0.001)LANNVSLGK;KVS(1)ENT(0.999)EDNDIS(0.001)LANNVSLGK	33;36	S;T	2	yes	yes	7.81238	1.67338	1.95519	0.281809	0.133162	0.137801	0.86794	0.476415	0.8473	0.370885	0.797045	0.746539	0.535715
Q8ID44	PF3D7_1366400	rhoptry protein RHOP148	GVS(1)NDNINVHINYNINNK	353	S	1	yes	yes	39.3517	1.1562	1.10117	-0.055025	NA	NA	NA	NA	NA	NA	NA	NA	NA
Q8ID51	PF3D7_1365800	conserved Plasmodium protein, unknown function	IKS(1)LLGVNDK	303	S	1	yes	yes	100	-0.102074	0.289808	0.391882	NA	NA	NA	NA	NA	NA	NA	NA	NA
Q8ID51	PF3D7_1365800	conserved Plasmodium protein, unknown function	KS(0.313)S(0.834)ES(0.852)LKEDDEFFLER;KS(0.313)S(0.834)ES(0.852)LKEDDEFFLER	14;16	S;S	2	yes	yes	11.119	1.51164	1.43865	-0.0729924	NA	NA	NA	NA	NA	NA	NA	NA	NA
Q8IDB7	PF3D7_1359400	CUGBP Elav-like family member 1	YAS(1)GELNK	165	S	1	yes	yes	0	0.821778	-0.302133	-1.12391	0.0706147	0.00203174	0.000617459	0.359672	0.272094	-0.0875781	0.255597	0.186102	0.302683
Q8IDB8	PF3D7_1358700	YOP1-like protein, putative	S(0.001)IVS(0.999)KK	148	S	1	no	0	0	0.0791995	-0.645486	-0.724686	2.53e-27	4.77e-14	1.28e-12	0.261522	0.425895	0.164373	0.0168377	0.142128	0.12529
Q8IDB8	PF3D7_1358700	YOP1-like protein, putative	SIVS(0.061)KKDLY(0.939)	153	Y	1	no	0	0	-0.60501	-0.0585619	0.546448	0	0.000652978	0.00229212	0.261522	0.425895	0.164373	0.0168377	0.142128	0.12529
Q8IDC1	PF3D7_1358400	conserved Plasmodium protein, unknown function	STLS(1)LMK	26	S	1	yes	yes	14.0446	0.431261	0.496817	0.0655554	NA	NA	NA	NA	NA	NA	NA	NA	NA
Q8IDE1	PF3D7_1356100	conserved Plasmodium protein, unknown function	DIHFLS(1)R	345	S	1	yes	no	NA	0.607205	0.267626	-0.339579	0.0970744	0.351098	0.0374352	0.363666	0.713338	0.349672	0.146781	0.477994	0.331214
Q8IDE1	PF3D7_1356100	conserved Plasmodium protein, unknown function	NNS(0.999)KGWT(0.001)NK	349	S	1	yes	no	NA	0.632933	0.755244	0.122311	0.0665815	0.930138	0.492431	0.363666	0.713338	0.349672	0.146781	0.477994	0.331214
Q8IDE1	PF3D7_1356100	conserved Plasmodium protein, unknown function	S(0.004)AELS(0.996)HDNNINKK	712	S	1	yes	yes	30.6401	1.02019	1.13176	0.111569	7.72e-06	0.38137	0.472214	0.363666	0.713338	0.349672	0.146781	0.477994	0.331214
Q8IDE1	PF3D7_1356100	conserved Plasmodium protein, unknown function	S(0.975)AELS(0.025)HDNNINKK	708	S	1	yes	no	NA	1.27926	1.1697	-0.109567	4.44e-10	0.33971	0.165584	0.363666	0.713338	0.349672	0.146781	0.477994	0.331214
Q8IDF2	PF3D7_1354900	conserved Plasmodium protein, unknown function	NLQHS(1)DNEK	193	S	1	yes	yes	100	0.240635	0.346436	0.1058	NA	NA	NA	0.868521	0.770775	-0.0977468	NA	NA	NA
Q8IDF8	PF3D7_1354300	large subunit rRNA methyltransferase, putative	ARS(1)AFK	28	S	1	no	0	0	0.301216	0.394639	0.0934224	NA	NA	NA	NA	NA	NA	NA	NA	NA
Q8IDG7	PF3D7_1353300	conserved Plasmodium protein, unknown function	EQMHS(1)GEDEKEELGEPK	978	S	1	yes	yes	100	1.12684	1.26611	0.139267	NA	NA	NA	NA	NA	NA	NA	NA	NA
Q8IDH3	PF3D7_1352700	intron-binding protein aquarius, putative	YVS(0.94)S(0.786)EDDIY(0.268)EY(0.005)NEYK;YVS(0.94)S(0.786)EDDIY(0.268)EY(0.005)NEYK	583;584	S;S	2	yes	yes	8.2815	1.02592	1.12657	0.100649	NA	NA	NA	1.70568	2.19978	0.494097	NA	NA	NA
Q8IDI0	PF3D7_1352000	GTP-binding protein, putative	CVIY(1)DKANKR	52	Y	1	no	0	0	0.231091	0.381391	0.1503	NA	NA	NA	NA	NA	NA	NA	NA	NA
Q8IDI3	PF3D7_1351700	inner membrane complex protein 1f, putative	NY(0.001)VDNT(0.141)Y(0.322)DNNS(0.855)NEEHS(0.68)IENK;NY(0.001)VDNT(0.141)Y(0.322)DNNS(0.855)NEEHS(0.68)IENK	524	S	1	yes	yes	38.1555	1.15539	1.28165	0.126263	NA	NA	NA	NA	NA	NA	NA	NA	NA
Q8IDI3	PF3D7_1351700	inner membrane complex protein 1f, putative	S(0.999)MS(0.997)VDDFVNNNS(0.002)Y(0.002)VDGK;S(0.999)MS(0.997)VDDFVNNNS(0.002)Y(0.002)VDGK	886;888	S;S	2	yes	yes	7.20625	1.24581	1.21061	-0.0351948	NA	NA	NA	NA	NA	NA	NA	NA	NA
Q8IDK6	PF3D7_1349300	tyrosine kinase-like protein	GAT(0.988)FPET(0.012)HDDR	1268	T	1	yes	yes	42.6814	0.61444	0.71102	0.0965804	NA	NA	NA	NA	NA	NA	NA	NA	NA
Q8IDL3	PF3D7_1348600	conserved Plasmodium protein, unknown function	S(0.006)KT(0.994)NNFIDFK;S(0.158)KT(0.842)NNFIDFK	256	T	1	yes	yes	0	0.171416	0.210638	0.0392219	NA	NA	NA	NA	NA	NA	NA	NA	NA
Q8IDM3	PF3D7_1347500	DNA/RNA-binding protein Alba 4	ISPGYVS(1)FHEK	119	S	1	yes	yes	26.3144	0.317828	0.252791	-0.0650376	0.776854	0.773097	0.902009	0.366757	0.329792	-0.036965	0.172636	0.267063	0.228004
Q8IDM6	PF3D7_1347200	nucleoside transporter 1	AYADIES(1)R	16	S	1	yes	no	NA	1.18445	0.504907	-0.679539	0	0.00220711	5.43e-47	0.318886	0.346055	0.0271689	0.0847195	0.0518979	0.0490884
Q8IDM6	PF3D7_1347200	nucleoside transporter 1	ES(0.022)S(0.978)KAYADIESR	8	S	1	yes	yes	12.2841	0.957156	1.25332	0.296162	4.93e-14	0	4.26e-08	0.318886	0.346055	0.0271689	0.0847195	0.0518979	0.0490884
Q8IDN4	PF3D7_1346300	DNA/RNA-binding protein Alba 2	PGS(0.028)T(0.109)KS(0.109)DT(0.754)KLENEIR	9	T	1	yes	no	NA	0.622092	0.855304	0.233212	0	0.142735	0.707986	0.266763	0.374372	0.107609	0.0406102	0.328128	0.335331
Q8IDN4	PF3D7_1346300	DNA/RNA-binding protein Alba 2	PGS(0.814)T(0.221)KS(0.798)DT(0.167)KLENEIR	4;7	S;S	2	yes	no	NA	1.16086	1.35452	0.193658	0	0.00281652	0.79748	0.266763	0.374372	0.107609	0.0406102	0.328128	0.335331
Q8IDN4	PF3D7_1346300	DNA/RNA-binding protein Alba 2	S(0.999)DT(0.001)KLENEIR	7	S	1	yes	yes	15.2723	0.885276	0.920898	0.0356216	0	0.0957954	0.830019	0.266763	0.374372	0.107609	0.0406102	0.328128	0.335331
Q8IDN4	PF3D7_1346300	DNA/RNA-binding protein Alba 2	PGS(0.214)T(0.8)KS(0.914)DT(0.072)KLENEIR;PGS(0.215)T(0.784)KS(0.785)DT(0.216)KLENEIR	5;7	T;S	2	yes	yes	9.42495	1.17591	1.23298	0.0570706	0	0.00887878	0.880202	0.266763	0.374372	0.107609	0.0406102	0.328128	0.335331
Q8IDN4	PF3D7_1346300	DNA/RNA-binding protein Alba 2	NEDKKS(1)GDEEEEEEEEEEDEENNK;S(1)GDEEEEEEEEEEDEENNKNK	98	S	1	yes	yes	100	1.44001	0.353557	-1.08646	0	0.94942	0.00036964	0.266763	0.374372	0.107609	0.0406102	0.328128	0.335331
Q8IDN6	PF3D7_1346100	protein transport protein SEC61 subunit alpha	DTPTSLT(1)R	410	T	1	yes	no	NA	1.06585	0.259447	-0.8064	3.48e-12	0.654673	0.00357724	0.278164	0.371424	0.0932595	0.113225	0.250351	0.30882
Q8IDQ2	PF3D7_1343700	kelch protein K13	T(0.001)FNNMS(0.999)KDNIGNK;TFNNMS(1)KDNIGNK	107	S	1	yes	yes	32.1191	0.464515	1.03374	0.569223	0.763452	0.0090779	0.0936039	0.406885	0.30318	-0.103705	0.191492	0.280003	0.401344
Q8IDQ2	PF3D7_1343700	kelch protein K13	KFS(0.979)T(0.995)VNNVNDT(0.013)Y(0.013)EK;KFS(0.979)T(0.995)VNNVNDT(0.013)Y(0.013)EK	191;192	S;T	2	yes	yes	73.4452	1.23464	1.27126	0.0366187	1.54e-05	0.000545416	0.726613	0.406885	0.30318	-0.103705	0.191492	0.280003	0.401344
Q8IDQ9	PF3D7_1343000	phosphoethanolamine N-methyltransferase	KFIS(0.992)LDDGWS(0.008)R	239	S	1	yes	no	NA	0.378338	0.447141	0.0688028	0.840581	0.882538	0.847696	0.446121	0.400969	-0.045152	0.336977	0.312495	0.593334
Q8IDQ9	PF3D7_1343000	phosphoethanolamine N-methyltransferase	KILS(1)DIELNENSK	49	S	1	yes	yes	62.9182	0.434151	0.562811	0.12866	0.971664	0.604526	0.769567	0.446121	0.400969	-0.045152	0.336977	0.312495	0.593334
Q8IDQ9	PF3D7_1343000	phosphoethanolamine N-methyltransferase	LFS(1)EKK	233	S	1	yes	no	NA	0.373077	-0.227905	-0.600982	0.828393	0.0441748	0.348866	0.446121	0.400969	-0.045152	0.336977	0.312495	0.593334
Q8IDQ9	PF3D7_1343000	phosphoethanolamine N-methyltransferase	TLIENLNS(0.05)DKT(0.922)FLENNQY(0.021)T(0.007)DEGVK	12	T	1	yes	yes	9.42495	0.934216	0.860872	-0.073344	0.14749	0.141098	0.962103	0.446121	0.400969	-0.045152	0.336977	0.312495	0.593334
Q8IDR3	PF3D7_1342600	myosin A	RVS(1)NVEAFDK	19	S	1	yes	yes	8.81887	0.406514	0.557454	0.150939	0.808928	0.802542	0.908588	0.352167	0.443791	0.0916237	0.224752	0.454545	0.516601
Q8IDR9	PF3D7_1342000	40S ribosomal protein S6	YRS(1)ELNQQHDVETTK	217	S	1	yes	yes	10.5885	0.428031	0.3655	-0.0625307	0.888063	0.927927	0.977195	0.472277	0.395927	-0.0763498	0.314345	0.336381	0.483437
Q8IDS7	PF3D7_1340900	sodium-dependent phosphate transporter	DKS(0.78)FT(0.176)LT(0.044)EK	625	S	1	yes	yes	18.5329	0.460146	0.450519	-0.00962707	0.682663	0.400881	0.508683	0.300041	0.913356	0.613314	0.391615	0.550964	0.942579
Q8IDS7	PF3D7_1340900	sodium-dependent phosphate transporter	DNGS(0.807)EDKS(0.193)HENMLK	375	S	1	yes	yes	0	0.815588	1.10329	0.287699	0.188019	0.7303	0.729755	0.300041	0.913356	0.613314	0.391615	0.550964	0.942579
Q8IDS7	PF3D7_1340900	sodium-dependent phosphate transporter	S(1)MDKDIIQVDKDK	612	S	1	yes	yes	100	0.874679	1.25284	0.378159	0.14228	0.537789	0.802989	0.300041	0.913356	0.613314	0.391615	0.550964	0.942579
Q8IDS7	PF3D7_1340900	sodium-dependent phosphate transporter	T(0.156)GS(0.844)VEAHHVVHIK	361	S	1	yes	yes	10.5885	0.653455	-1.52695	-2.1804	0.366817	9.46e-06	0.00303761	0.300041	0.913356	0.613314	0.391615	0.550964	0.942579
Q8IDV0	PF3D7_1338300	elongation factor 1-gamma, putative	KDDNNNNNNNDADNQHADLLS(1)DDLAEK;KDDNNNNNNNDADNQHADLLS(1)DDLAEKK	240	S	1	yes	yes	100	1.58381	1.84117	0.257366	0.000112332	0.000111128	0.6634	0.384084	0.423849	0.0397645	0.310625	0.366715	0.499975
Q8IDV5	PF3D7_1337800	calcium-dependent protein kinase 5	S(0.004)T(0.005)LADS(0.979)DEDY(0.004)S(0.012)IIT(0.037)LCT(0.959)K	43;54	S;T	2	yes	no	NA	1.06774	1.24984	0.182095	NA	NA	NA	0.394416	0.631386	0.236971	NA	NA	NA
Q8IDV5	PF3D7_1337800	calcium-dependent protein kinase 5	S(0.004)T(0.004)LADS(0.989)DEDY(0.522)S(0.29)IIT(0.009)LCT(0.182)K;S(0.004)T(0.004)LADS(0.989)DEDY(0.522)S(0.29)IIT(0.009)LCT(0.182)K	43	S	1	yes	yes	0	0.914265	1.30541	0.391147	NA	NA	NA	0.394416	0.631386	0.236971	NA	NA	NA
Q8IDW7	PF3D7_1336400	RanBPM and CLTH-like protein, putative	DFDVTNDEEYRS(1)V	281	S	1	yes	no	NA	0.884728	1.17164	0.286913	NA	NA	NA	NA	NA	NA	NA	NA	NA
Q8IDZ0	PF3D7_1333800	Voldacs domain-containing protein, putative	NS(0.833)T(0.167)DNDLIFR	181	S	1	yes	yes	0	0.667513	0.445744	-0.221769	0	0.0360037	1.25e-23	0.198886	0.502884	0.303998	0.0252226	0.0272499	0.0524725
Q8IE02	PF3D7_1332600	DNA-(apurinic or apyrimidinic site) lyase 1, putative	NT(1)EDRWNDYNK	294	T	1	yes	yes	0	0.810782	0.395084	-0.415699	NA	NA	NA	1.2913	2.29795	1.00664	NA	NA	NA
Q8IE22	PF3D7_1330400	ER lumen protein retaining receptor 1, putative, unspecified product	GVS(1)FDNLLNENV	275	S	1	yes	yes	100	0.684349	0.70199	0.0176413	4.43e-08	0.000612534	4.15e-63	0.159245	0.4237	0.264454	0.0959477	0.0812288	0.0147189
Q8IE35	PF3D7_1327300	conserved Plasmodium protein, unknown function	ES(0.124)S(0.876)LHNDDNNIK	1068	S	1	yes	yes	11.0568	1.37714	0.154318	-1.22282	NA	NA	NA	NA	NA	NA	NA	NA	NA
Q8IE35	PF3D7_1327300	conserved Plasmodium protein, unknown function	GVTRES(1)LR	1633	S	1	yes	yes	37.5398	0.0330813	0.495929	0.462847	NA	NA	NA	NA	NA	NA	NA	NA	NA
Q8IE35	PF3D7_1327300	conserved Plasmodium protein, unknown function	KIPS(0.945)IEDS(0.055)QK	316	S	1	yes	yes	42.8855	0.388794	0.701642	0.312848	NA	NA	NA	NA	NA	NA	NA	NA	NA
Q8IE35	PF3D7_1327300	conserved Plasmodium protein, unknown function	KNS(1)IPPR	421	S	1	yes	yes	100	0.734368	0.677757	-0.0566114	NA	NA	NA	NA	NA	NA	NA	NA	NA
Q8IE35	PF3D7_1327300	conserved Plasmodium protein, unknown function	QYS(1)GFHMK	1562	S	1	yes	yes	12.2841	0.27861	0.44891	0.1703	NA	NA	NA	NA	NA	NA	NA	NA	NA
Q8IE42	PF3D7_1328200	conserved Plasmodium protein, unknown function	VEINNS(1)NKKK	2497	S	1	no	no	NA	0.517715	0.559028	0.0413131	NA	NA	NA	NA	NA	NA	NA	NA	NA
Q8IE45	PF3D7_1328500	alpha/beta-hydrolase, putative	GKS(1)IEVK	243	S	1	yes	no	NA	0.253607	-0.0927077	-0.346315	0.508362	7.39e-48	0.182608	0.970732	1.88788	0.917146	1.08427	0.136274	0.947997
Q8IE45	PF3D7_1328500	alpha/beta-hydrolase, putative	YTS(0.003)T(0.019)S(0.169)S(0.809)LNK	260	S	1	yes	yes	7.21246	0.540832	-0.144806	-0.685638	0.691745	2.59e-50	0.0908931	0.970732	1.88788	0.917146	1.08427	0.136274	0.947997
Q8IE57	PF3D7_1326300	RNA-binding protein, putative	KKDT(0.982)DENIS(0.018)DEHSR	7	T	1	yes	yes	25.5535	1.81828	0.87004	-0.948244	NA	NA	NA	0.58253	0.310904	-0.271626	NA	NA	NA
Q8IE57	PF3D7_1326300	RNA-binding protein, putative	DTDENIS(1)DEHSRR;KKDTDENIS(1)DEHSR	12	S	1	yes	yes	56.9869	1.32957	0.776735	-0.552839	NA	NA	NA	0.58253	0.310904	-0.271626	NA	NA	NA
Q8IE57	PF3D7_1326300	RNA-binding protein, putative	NLT(0.01)S(0.99)S(1)HER;NLT(0.01)S(0.99)S(1)HER	170;171	S;S	2	yes	yes	5.47283	1.31236	0.596847	-0.715515	NA	NA	NA	0.58253	0.310904	-0.271626	NA	NA	NA
Q8IE74	PF3D7_1324300	conserved Plasmodium membrane protein, unknown function	VLT(1)Y(1)VHK;VLT(1)Y(1)VHK	4238;4239	T;Y	2	yes	no	NA	0.238754	0.597491	0.358738	NA	NA	NA	-0.330329	0.977028	1.30736	NA	NA	NA
Q8IE99	PF3D7_1321700	splicing factor 1	INGS(0.371)S(0.814)S(0.814)NKDELIENK;INGS(0.371)S(0.814)S(0.814)NKDELIENK	28;29	S;S	2	yes	yes	11.0996	1.00372	0.522538	-0.481177	NA	NA	NA	NA	NA	NA	NA	NA	NA
Q8IEA0	PF3D7_1321400	palmitoyltransferase DHHC8, putative	SPFLLPLY(1)K	16	Y	1	no	0	0	0.428459	0.433073	0.00461405	NA	NA	NA	NA	NA	NA	NA	NA	NA
Q8IEA7	PF3D7_1320700	conserved Plasmodium protein, unknown function	NINDQIS(1)NDGNIENER	872	S	1	yes	yes	100	0.971813	0.715385	-0.256428	NA	NA	NA	NA	NA	NA	NA	NA	NA
Q8IEA7	PF3D7_1320700	conserved Plasmodium protein, unknown function	S(0.999)FKNDLS(0.001)NVNEENAFR	983	S	1	yes	yes	36.2574	1.13217	1.24968	0.117511	NA	NA	NA	NA	NA	NA	NA	NA	NA
Q8IEC2	PF3D7_1319400	conserved Plasmodium protein, unknown function	KGS(0.997)S(0.003)QNIK	186	S	1	no	no	NA	0.0575339	0.545134	0.4876	NA	NA	NA	NA	NA	NA	NA	NA	NA
Q8IEC8	PF3D7_1318800	translocation protein SEC63, putative	RVS(1)S(1)DDEDDDDNEQGK;RVS(1)S(1)DDEDDDDNEQGK;RVS(1)S(1)DDEDDDDNEQGKNK;RVS(1)S(1)DDEDDDDNEQGKNK	604;605	S;S	2	yes	yes	100	1.45148	1.12541	-0.326064	1.48e-07	0.00900126	0.233956	0.313973	0.438103	0.12413	0.216457	0.263135	0.378241
Q8IED3	PF3D7_1318300	conserved Plasmodium protein, unknown function	GNS(1)LS(1)FDGINMNNIK;GNS(1)LS(1)FDGINMNNIK	213;215	S;S	2	yes	yes	100	1.2155	1.0823	-0.133199	NA	NA	NA	NA	NA	NA	NA	NA	NA
Q8IED6	PF3D7_1318000	conserved protein, unknown function	QS(0.001)HDS(0.999)LQNKR	167	S	1	yes	yes	24.2431	2.07322	1.13146	-0.941763	NA	NA	NA	NA	NA	NA	NA	NA	NA
Q8IEE3	PF3D7_1317300	conserved Plasmodium protein, unknown function	EQS(1)FDK	46	S	1	no	no	NA	1.26895	-0.466127	-1.73508	NA	NA	NA	NA	NA	NA	NA	NA	NA
Q8IEE9	PF3D7_1316600	choline-phosphate cytidylyltransferase	GKS(0.372)FS(0.637)FDEENEDIY(0.991)AWLK	156	Y	1	yes	yes	5.10334	1.34676	1.31984	-0.0269226	0	0.0266926	0.353589	0.357094	0.550098	0.193004	0.110279	0.347358	0.237079
Q8IEE9	PF3D7_1316600	choline-phosphate cytidylyltransferase	GKS(0.82)FS(0.307)FDEENEDIY(0.873)AWLK	145;156	S;Y	2	yes	no	NA	1.36006	1.41823	0.0581724	0	0.0124454	0.569547	0.357094	0.550098	0.193004	0.110279	0.347358	0.237079
Q8IEE9	PF3D7_1316600	choline-phosphate cytidylyltransferase	KKS(0.758)Y(0.223)DNES(0.013)S(0.005)Y(0.001)IK	432	S	1	yes	no	NA	0.609103	0.88677	0.277667	0.0223013	0.332426	0.721009	0.357094	0.550098	0.193004	0.110279	0.347358	0.237079
Q8IEE9	PF3D7_1316600	choline-phosphate cytidylyltransferase	S(0.045)FS(0.954)FDEENEDIYAWLK	147	S	1	yes	yes	12.3056	1.0062	1.05407	0.0478703	3.96e-09	0.146812	0.540423	0.357094	0.550098	0.193004	0.110279	0.347358	0.237079
Q8IEE9	PF3D7_1316600	choline-phosphate cytidylyltransferase	VHNS(1)QDDMDNEEK	22	S	1	yes	yes	100	1.0525	0.375717	-0.676779	2.87e-10	0.615654	0.000243735	0.357094	0.550098	0.193004	0.110279	0.347358	0.237079
Q8IEF5	PF3D7_1315900	exportin-T, putative	NNIIMNNS(1)LEHFK	553	S	1	yes	yes	100	0.604575	0.692313	0.0877382	NA	NA	NA	NA	NA	NA	NA	NA	NA
Q8IEF5	PF3D7_1315900	exportin-T, putative	S(0.026)S(0.042)S(0.923)NDY(0.005)ES(0.003)S(0.001)K;S(0.121)S(0.023)S(0.854)NDYES(0.001)S(0.001)K	385	S	1	yes	yes	12.3056	0.755355	0.439163	-0.316192	NA	NA	NA	NA	NA	NA	NA	NA	NA
Q8IEG8	PF3D7_1314700	pinin/SDK/MemA domain-containing protein, putative	NKS(0.001)DDDQNNIY(0.999)ENDIVNK	266	Y	1	yes	yes	4.71076	1.28661	1.66964	0.383029	NA	NA	NA	NA	NA	NA	NA	NA	NA
Q8IEH2	PF3D7_1314200	telomerase reverse transcriptase	LNS(0.007)INHFIS(0.993)K	1418	S	1	no	no	NA	0.0500979	0.67782	0.627722	NA	NA	NA	-0.330329	0.977028	1.30736	NA	NA	NA
Q8IEJ4	PF3D7_1312800	conserved Plasmodium protein, unknown function	HIS(0.999)LDDINNEEIY(0.001)DSHSK	1555	S	1	yes	yes	32.2208	0.92362	0.782541	-0.141078	0.702838	0.671934	0.776242	1.06753	0.894114	-0.173412	0.37722	0.263456	0.113764
Q8IEJ4	PF3D7_1312800	conserved Plasmodium protein, unknown function	KKENS(0.984)LS(0.016)R	1800	S	1	yes	no	NA	1.14227	1.44512	0.30285	0.842923	0.036486	2.83e-05	1.06753	0.894114	-0.173412	0.37722	0.263456	0.113764
Q8IEJ4	PF3D7_1312800	conserved Plasmodium protein, unknown function	MIDDNIDEGS(0.991)IKNT(0.007)S(0.002)R	1789	S	1	yes	yes	14.1854	0.834062	0.926633	0.0925712	0.535978	0.901763	0.0193854	1.06753	0.894114	-0.173412	0.37722	0.263456	0.113764
Q8IEK3	PF3D7_1311500	26S protease regulatory subunit 7, putative	S(0.001)YGS(0.906)GPY(0.014)S(0.079)K;S(0.01)YGS(0.891)GPYS(0.099)K	25	S	1	yes	yes	19.5649	0.648358	0.20047	-0.447889	0.856482	0.537365	0.704377	0.530581	0.356046	-0.174535	0.651225	0.252231	0.720452
Q8IEM2	PF3D7_1309200	protein phosphatase PPM6, putative	KNS(0.194)IDDT(0.801)HS(0.005)QK	27	T	1	yes	yes	12.1881	1.54988	1.87827	0.328387	NA	NA	NA	NA	NA	NA	NA	NA	NA
Q8IEM2	PF3D7_1309200	protein phosphatase PPM6, putative	KNS(0.827)IDDT(0.159)HS(0.013)QK	23	S	1	yes	no	NA	1.47956	1.73788	0.258321	NA	NA	NA	NA	NA	NA	NA	NA	NA
Q8IEM2	PF3D7_1309200	protein phosphatase PPM6, putative	Y(1)RDAINK	34	Y	1	yes	no	NA	0.693251	-1.32365	-2.0169	NA	NA	NA	NA	NA	NA	NA	NA	NA
Q8IEM3	PF3D7_1309100	60S ribosomal protein L24, putative	AYVQS(1)IEAK;KAYVQS(1)IEAK	106	S	1	yes	yes	47.0877	0.415428	0.475372	0.0599443	0.495383	0.433587	0.824802	0.276449	0.249812	-0.0266368	0.203849	0.288046	0.391109
Q8IEN6	PF3D7_1307900	tripartite motif protein, putative	Y(0.002)NS(0.998)IEEDANILDNS(1)LKDYINNDEK;Y(0.002)NS(0.998)IEEDANILDNS(1)LKDYINNDEK	212;223	S;S	2	yes	yes	9.85204	1.26484	1.48113	0.216294	NA	NA	NA	NA	NA	NA	NA	NA	NA
Q8IEP0	PF3D7_1307500	conserved Plasmodium protein, unknown function	LCLS(0.203)DS(0.797)DMR	58	S	1	yes	yes	51.5111	0.694641	0.950653	0.256011	NA	NA	NA	NA	NA	NA	NA	NA	NA
Q8IEQ6	PF3D7_1305900	conserved Plasmodium protein, unknown function	NIQNNRS(0.893)PS(0.61)PY(0.359)Y(0.101)S(0.037)K;NIQNNRS(0.893)PS(0.61)PY(0.359)Y(0.101)S(0.037)K	410	S	1	yes	no	NA	1.10235	0.441379	-0.660972	NA	NA	NA	NA	NA	NA	NA	NA	NA
Q8IES0	PF3D7_1304500	small heat shock protein, putative	S(0.004)FT(0.07)LPENVS(0.926)EDEIK	178	S	1	yes	yes	9.44564	0.445151	0.784805	0.339654	0.925567	0.182552	0.360042	0.41414	0.460543	0.0464028	0.331936	0.243268	0.320393
Q8IES0	PF3D7_1304500	small heat shock protein, putative	S(0.034)FT(0.947)LPENVS(0.019)EDEIK	172	T	1	yes	yes	27.4238	0.435509	0.631145	0.195637	0.948672	0.48312	0.64137	0.41414	0.460543	0.0464028	0.331936	0.243268	0.320393
Q8IES0	PF3D7_1304500	small heat shock protein, putative	S(0.999)FT(0.989)LPENVS(0.012)EDEIK;S(0.999)FT(0.989)LPENVS(0.012)EDEIK;S(0.999)FT(0.989)LPENVS(0.013)EDEIK;S(0.999)FT(0.989)LPENVS(0.013)EDEIK	170;172	S;T	2	yes	yes	49.0317	0.500767	-0.180156	-0.680923	0.794113	0.00844564	0.0232012	0.41414	0.460543	0.0464028	0.331936	0.243268	0.320393
Q8IES0	PF3D7_1304500	small heat shock protein, putative	S(0.92)LT(0.062)DY(0.017)DINR;S(0.993)LT(0.006)DYDINR	71	S	1	yes	yes	35.2578	1.25802	0.820557	-0.437462	0.0110127	0.138898	0.130987	0.41414	0.460543	0.0464028	0.331936	0.243268	0.320393
Q8IES4	PF3D7_1304100	DNA ligase I	NIDYNDDT(0.034)ES(0.966)E	911	S	1	yes	no	NA	1.24052	0.35736	-0.883158	0	0.594419	0.428336	0.58189	0.104167	-0.477723	0.0386624	0.475529	0.511885
Q8IET0	PF3D7_1303500	sodium/hydrogen exchanger	KIS(0.998)IDNS(0.002)YKGEMR	996	S	1	yes	yes	30.6353	0.627306	1.0877	0.460398	0.826072	0.577054	0.178062	0.800841	1.71675	0.915914	0.789718	1.12795	0.338234
Q8IET0	PF3D7_1303500	sodium/hydrogen exchanger	NMKS(1)NENIK	1329	S	1	yes	no	NA	0.19017	0.229524	0.0393537	0.439359	0.187329	0.00955371	0.800841	1.71675	0.915914	0.789718	1.12795	0.338234
Q8IFN1	PF3D7_0423500	glideosome associated protein with multiple membrane spans 2	WSPELHS(1)R	272	S	1	yes	no	NA	0.903287	0.296346	-0.606942	0.397296	0.137707	0.0143879	0.518938	0.693775	0.174837	0.454067	0.26774	0.319429
Q8IFP1	PF3D7_0422500	pre-mRNA-splicing helicase BRR2, putative	GVKEEDNDGGS(1)GKEDNEPTQK	603	S	1	yes	yes	49.5437	1.46348	2.23245	0.768972	0.292706	1.7e-05	3.76e-06	0.713709	0.283154	-0.430555	0.712574	0.453183	0.259392
Q8IFP1	PF3D7_0422500	pre-mRNA-splicing helicase BRR2, putative	LY(0.001)NS(0.999)DS(1)QGEDANKK;LY(0.001)NS(0.999)DS(1)QGEDANKK	570;572	S;S	2	yes	yes	16.509	1.2551	1.12766	-0.12744	0.447393	0.0623916	0.24258	0.713709	0.283154	-0.430555	0.712574	0.453183	0.259392
Q8IFP2	PF3D7_0422400	40S ribosomal protein S19	RQFS(0.85)S(0.15)K	103	S	1	no	no	NA	0.0635572	-0.359754	-0.423311	0.187734	0.375014	0.892213	0.486165	0.187049	-0.299115	0.32081	0.61638	0.916544
Q8IHN1	PF3D7_1149200	ring-infected erythrocyte surface antigen	MQT(1)LWDEIMDINKR	193	T	1	yes	no	NA	0.314004	0.572712	0.258708	0.903602	0.353778	0.553399	0.288605	0.387177	0.0985714	0.209714	0.200084	0.270192
Q8IHN1	PF3D7_1149200	ring-infected erythrocyte surface antigen	Y(0.002)RY(0.081)S(0.917)NNYEAIPHTR	149	S	1	yes	no	NA	0.257373	-0.0346055	-0.291978	0.881609	0.0350287	0.148332	0.288605	0.387177	0.0985714	0.209714	0.200084	0.270192
Q8IHP8	PF3D7_1147200	tubulin--tyrosine ligase, putative	LST(0.001)NGKLS(1)T(1)K;LST(0.001)NGKLS(1)T(1)K;LST(0.003)NGKLS(0.998)T(0.998)K;LST(0.003)NGKLS(0.998)T(0.998)K;LSTNGKLS(1)T(1)K;LSTNGKLS(1)T(1)K	1756;1757	S;T	2	no	no	NA	0.231826	0.409405	0.177579	NA	NA	NA	NA	NA	NA	NA	NA	NA
Q8IHQ2	PF3D7_1146600	oocyst rupture protein 1, putative	TEESGDLNNNNNS(1)VENK	1251	S	1	yes	yes	46.5658	1.16642	0.445761	-0.720658	NA	NA	NA	NA	NA	NA	NA	NA	NA
Q8IHR4	PF3D7_1145400	dynamin-like protein	QQS(0.035)NIS(0.852)NS(0.098)NQDT(0.014)LLS(0.001)TSSK	560	S	1	yes	no	NA	0.93212	1.08463	0.152509	0.0196198	0.000703121	0.671932	0.426944	0.435875	0.00893134	0.216485	0.191466	0.339029
Q8IHR6	PF3D7_1145100	coatomer subunit gamma, putative	IKELDT(0.005)S(0.014)NKQIS(0.982)NEYEEK	664	S	1	yes	yes	20.7482	0.657804	1.78398	1.12618	0.0368235	3.05e-10	0	0.3163	0.347138	0.0308386	0.163578	0.2282	0.119416
Q8IHT5	PF3D7_1143100	AP2 domain transcription factor AP2-O, putative	KIS(0.889)QDT(0.111)VIVDVNDELLDPNINNDFIK	677	S	1	yes	yes	12.327	1.12064	1.32338	0.20274	NA	NA	NA	NA	NA	NA	NA	NA	NA
Q8IHU0	PF3D7_1142500	60S ribosomal protein L28	LLQQHGS(1)FEK	98	S	1	yes	yes	100	0.5843	0.29119	-0.29311	0.382864	0.713352	0.623488	0.367555	0.22175	-0.145805	0.24838	0.189024	0.300063
Q8IHU0	PF3D7_1142500	60S ribosomal protein L28	S(0.001)NS(0.02)T(0.039)NVT(0.94)LK;S(0.011)NS(0.048)T(0.081)NVT(0.861)LK	58	T	1	yes	yes	0	1.41496	-2.02313	-3.43809	2.48e-05	1.57e-32	5.21e-28	0.367555	0.22175	-0.145805	0.24838	0.189024	0.300063
Q8IHU4	PF3D7_1142100	conserved Plasmodium protein, unknown function	FFS(0.864)S(0.136)DDKKK	2715	S	1	yes	no	NA	0.484968	0.791859	0.306891	NA	NA	NA	NA	NA	NA	NA	NA	NA
Q8IHU4	PF3D7_1142100	conserved Plasmodium protein, unknown function	INS(0.995)MNNLQS(0.005)EDLNNDPMNQQDYDKK	572	S	1	yes	yes	16.3624	0.803219	1.01778	0.214558	NA	NA	NA	NA	NA	NA	NA	NA	NA
Q8IHV1	PF3D7_1141400	phosphatidylinositol N-acetylglucosaminyltransferase subunit H, putative	LLNFS(0.995)S(0.995)Y(0.009)ENIK;LLNFS(0.995)S(0.995)Y(0.009)ENIK;LLNFS(0.999)S(0.999)Y(0.003)ENIK;LLNFS(0.999)S(0.999)Y(0.003)ENIK	318;319	S;S	2	yes	yes	9.34047	0.914151	0.497245	-0.416906	NA	NA	NA	NA	NA	NA	NA	NA	NA
Q8IHV4	PF3D7_1141100	conserved Plasmodium protein, unknown function	RYNS(0.017)S(0.983)K	1526	S	1	no	no	NA	-0.120285	-0.0247684	0.0955163	NA	NA	NA	NA	NA	NA	NA	NA	NA
Q8IHW1	PF3D7_1140400	conserved Plasmodium protein, unknown function	DAHMNS(0.121)LHENY(0.85)NVS(0.022)T(0.007)K	35	Y	1	yes	yes	10.1946	1.95737	0.412502	-1.54487	NA	NA	NA	NA	NA	NA	NA	NA	NA
Q8IHW1	PF3D7_1140400	conserved Plasmodium protein, unknown function	DAHMNS(0.987)LHENY(0.012)NVSTK;DAHMNS(0.999)LHENY(0.001)NVSTK	30	S	1	yes	yes	45.1562	2.2825	-0.314788	-2.59729	NA	NA	NA	NA	NA	NA	NA	NA	NA
Q8IHW3	PF3D7_1140200	conserved Plasmodium protein, unknown function	KIIES(0.95)EEET(0.051)NINS(1)DDEEEEEEYQR;KIIES(0.95)EEET(0.051)NINS(1)DDEEEEEEYQR	117;125	S;S	2	yes	yes	7.77211	2.0593	2.52191	0.462605	NA	NA	NA	NA	NA	NA	NA	NA	NA
Q8IHX8	PF3D7_1138700	conserved Plasmodium protein, unknown function	YQHY(0.001)NNDS(0.813)DNT(0.186)FDLNHMNK	1203	S	1	yes	yes	12.327	1.30917	1.06265	-0.246521	NA	NA	NA	NA	NA	NA	NA	NA	NA
Q8IHX8	PF3D7_1138700	conserved Plasmodium protein, unknown function	GLLHEGS(0.986)LS(0.997)QEDHT(0.017)NK;GLLHEGS(0.986)LS(0.997)QEDHT(0.017)NK	1418;1420	S;S	2	yes	yes	34.7477	1.07201	-0.339537	-1.41155	NA	NA	NA	NA	NA	NA	NA	NA	NA
Q8IHY0	PF3D7_1138500	protein phosphatase PPM2	NNGDEVNNS(1)DIER	556	S	1	yes	yes	100	0.799099	-0.271874	-1.07097	0.295645	0.0153027	0.0123493	0.496118	0.70788	0.211762	0.289708	0.404	0.512684
Q8IHY0	PF3D7_1138500	protein phosphatase PPM2	SELT(0.001)Y(0.004)DNLKS(0.995)MEEQEK	485	S	1	yes	yes	45.1562	0.222346	0.714777	0.492431	0.344663	0.98638	0.58407	0.496118	0.70788	0.211762	0.289708	0.404	0.512684
Q8IHZ9	PF3D7_1136500	casein kinase 1	NRFDQT(1)ADQEGR	313	T	1	yes	yes	100	-0.22727	-1.11658	-0.889314	0.021163	7.94e-63	5.75e-05	0.382746	0.460556	0.0778101	0.264642	0.0942709	0.240396
Q8II16	PF3D7_1134800	coatomer subunit delta	TYIEMES(0.999)HEEK;TYIEMES(1)HEEK	139	S	1	yes	yes	61.2991	0.536668	0.258194	-0.278474	NA	NA	NA	NA	NA	NA	NA	NA	NA
Q8II31	PF3D7_1133300	LEM3/CDC50 family protein, putative	S(0.998)NLKNDMFIS(0.002)K	2	S	1	yes	yes	47.9065	0.174685	0.800638	0.625953	NA	NA	NA	NA	NA	NA	NA	NA	NA
Q8II42	PF3D7_1132300	nucleic acid binding protein, putative	RGS(1)PEGLAK	33	S	1	yes	yes	100	0.701518	0.305584	-0.395934	0	0.609723	0.100596	0.365969	0.446506	0.0805374	0.0141187	0.276064	0.290183
Q8II42	PF3D7_1132300	nucleic acid binding protein, putative	S(0.866)T(0.134)DKEEIEELTK	19	S	1	yes	yes	0	0.656786	0.686337	0.0295518	0	0.384984	0.860528	0.365969	0.446506	0.0805374	0.0141187	0.276064	0.290183
Q8II45	PF3D7_1132000	ubiquitin-like protein, putative	S(1)LKDIDEIAK	227	S	1	yes	yes	100	0.641424	0.750269	0.108846	0.768438	0.922847	0.0447465	0.899793	0.843241	-0.0565526	0.87756	0.959969	0.0824095
Q8II53	PF3D7_1131100	serpentine receptor, putative	S(0.75)S(0.2)EKNDPY(0.047)Y(0.004)KENVR	397	S	1	yes	no	NA	0.568448	0.671381	0.102933	0.456756	0.854303	0.861899	0.277781	0.546207	0.268426	0.390576	0.681657	0.951341
Q8II55	PF3D7_1130900	conserved Plasmodium protein, unknown function	MKY(1)VLR	3	Y	1	yes	no	NA	0.565862	0.580158	0.0142957	NA	NA	NA	NA	NA	NA	NA	NA	NA
Q8II60	PF3D7_1130400	26S protease regulatory subunit 6A, putative	LS(1)HEGFR	106	S	1	yes	yes	100	0.984171	-0.00725357	-0.991424	0.0361818	0.67439	0.319011	0.45198	0.28681	-0.165171	0.254044	0.699932	0.829162
Q8II64	PF3D7_1129900	major facilitator superfamily-related transporter, putative	EMS(1)S(1)NDNVNNNEK;EMS(1)S(1)NDNVNNNEK	34;35	S;S	2	yes	yes	100	1.27996	0.68203	-0.597926	0.0238792	1.78e-06	0.479757	0.461993	0.192388	-0.269605	0.36208	0.102508	0.464588
Q8II64	PF3D7_1129900	major facilitator superfamily-related transporter, putative	GLLS(0.995)Y(0.006)LS(1)LK;GLLS(0.995)Y(0.006)LS(1)LK	50;53	S;S	2	yes	yes	0	0.848761	0.650318	-0.198443	0.285437	7.92e-06	0.878263	0.461993	0.192388	-0.269605	0.36208	0.102508	0.464588
Q8IIA6	PF3D7_1125800	kelch domain-containing protein, putative	KLETSNVLMKHDS(1)I	591	S	1	yes	no	NA	0.97781	0.374732	-0.603078	0.000104526	0.095312	3.89e-06	0.327876	0.54311	0.215234	0.167516	0.100945	0.177235
Q8IIA6	PF3D7_1125800	kelch domain-containing protein, putative	NINT(1)EELQNLEQR	567	T	1	yes	yes	100	0.576083	0.673898	0.0978153	0.138422	0.195099	0.507649	0.327876	0.54311	0.215234	0.167516	0.100945	0.177235
Q8IIB7	PF3D7_1124600	ethanolamine kinase	EIDES(0.998)EKEIT(0.002)QQR;EIDES(0.999)EKEIT(0.001)QQR;EIDES(1)EKEITQQR	11	S	1	yes	yes	46.6177	0.662693	0.927279	0.264586	0.125809	0.10763	0.63686	0.357099	0.405725	0.0486261	0.199626	0.324161	0.457451
Q8IIF0	PF3D7_1121600	exported protein 1	GT(0.038)GS(0.958)GVS(0.004)SK	31	S	1	yes	no	NA	0.433609	1.26086	0.827252	0.758522	0.426789	0.277781	0.677337	0.501847	-0.17549	0.79281	0.955098	0.923917
Q8IIF0	PF3D7_1121600	exported protein 1	KGS(0.964)GEPLIDVHDLIS(0.036)DMIK	43	S	1	yes	yes	40.4317	0.964919	-3.27089	-4.23581	0.716801	7.81e-05	1.11e-05	0.677337	0.501847	-0.17549	0.79281	0.955098	0.923917
Q8IIF6	PF3D7_1121100	conserved protein, unknown function	KQS(0.961)Y(0.025)T(0.014)KNDDSMFTK	219	S	1	yes	yes	0	0.408954	1.1014	0.692445	0.286124	0.645108	4.05e-11	1.1602	1.39377	0.233563	0.704297	0.634794	0.0695029
Q8IIF6	PF3D7_1121100	conserved protein, unknown function	VYS(0.001)NENIIDT(0.999)PNKNNNLDK	240	T	1	yes	yes	54.169	0.369657	0.898296	0.528639	0.261667	0.435085	2.18e-05	1.1602	1.39377	0.233563	0.704297	0.634794	0.0695029
Q8IIF7	PF3D7_1121000	palmitoyltransferase DHHC3	S(1)KEADEFVR	14	S	1	yes	yes	100	0.498124	0.589063	0.0909387	NA	NA	NA	NA	NA	NA	NA	NA	NA
Q8IIF7	PF3D7_1121000	palmitoyltransferase DHHC3	S(1)QNLDQDMEKHEIER	271	S	1	yes	yes	100	1.19404	1.02438	-0.16966	NA	NA	NA	NA	NA	NA	NA	NA	NA
Q8IIG7	PF3D7_1120000	conserved protein, unknown function	HLES(1)LKEEK	755	S	1	yes	yes	100	0.641629	0.465797	-0.175831	0.770617	0.536701	0.552465	0.726907	0.772455	0.045548	0.292482	0.496363	0.372649
Q8IIG7	PF3D7_1120000	conserved protein, unknown function	T(1)LEKDEVVQNIDWR	48	T	1	yes	yes	100	0.266858	0.530828	0.26397	0.115738	0.626403	0.557786	0.726907	0.772455	0.045548	0.292482	0.496363	0.372649
Q8IIG7	PF3D7_1120000	conserved protein, unknown function	NIS(1)DVS(1)DIEK;NIS(1)DVS(1)DIEK	1047;1050	S;S	2	yes	yes	100	0.86282	-0.160752	-1.02357	0.642155	0.0600956	0.00411803	0.726907	0.772455	0.045548	0.292482	0.496363	0.372649
Q8IIG8	PF3D7_1119900	protein transport protein SEC16, putative	GVT(0.002)S(0.998)DEEKER;GVT(0.209)S(0.791)DEEKER	1697	S	1	yes	yes	17.0115	0.781998	0.631309	-0.150688	NA	NA	NA	NA	NA	NA	NA	NA	NA
Q8IIH4	PF3D7_1119300	splicing factor U2AF small subunit, putative	KDDS(1)DDDGRR	206	S	1	yes	yes	100	1.87244	3.41571	1.54327	NA	NA	NA	NA	NA	NA	NA	NA	NA
Q8IIH4	PF3D7_1119300	splicing factor U2AF small subunit, putative	KNRS(1)DNEDDDDDEER	240	S	1	yes	yes	100	1.39095	1.53382	0.142866	NA	NA	NA	NA	NA	NA	NA	NA	NA
Q8III5	PF3D7_1118300	insulinase, putative	KIES(1)FEKK	619	S	1	no	no	NA	0.549097	0.712805	0.163708	0.986998	0.819588	0.788272	0.555126	0.60411	0.0489839	0.369961	0.476577	0.427191
Q8IIK1	PF3D7_1116500	folate transporter 2	NKET(0.02)S(0.98)KG	453	S	1	yes	no	NA	0.268028	0.465646	0.197618	0.00166419	0.771752	0.953646	0.308984	0.515918	0.206934	0.0130248	0.173303	0.160278
Q8IIK5	PF3D7_1116000	rhoptry neck protein 4	HTEPLT(0.022)NQNT(0.978)NEVK	168	T	1	yes	yes	19.8561	0.530923	0.248699	-0.282224	0.888612	0.263246	0.108875	0.602337	0.711949	0.109612	0.509871	0.414077	0.244398
Q8IIK7	PF3D7_1115800	conserved Plasmodium protein, unknown function	LNRPPT(1)DPFKEK	207	T	1	yes	yes	100	1.01007	0.30887	-0.701202	0.315825	0.715324	0.365169	0.529796	0.613418	0.0836222	0.478804	0.83503	0.866673
Q8IIK7	PF3D7_1115800	conserved Plasmodium protein, unknown function	NVVS(0.993)EEQS(0.999)INKDT(0.008)K	241;245	S;S	2	yes	yes	17.438	0.997591	1.30161	0.304022	0.328565	0.409851	0.799259	0.529796	0.613418	0.0836222	0.478804	0.83503	0.866673
Q8IIK7	PF3D7_1115800	conserved Plasmodium protein, unknown function	T(0.079)T(0.096)S(0.793)NVS(0.071)T(0.961)NNTTNDHAR;T(0.079)T(0.096)S(0.793)NVS(0.071)T(0.961)NNTTNDHAR	165;169	S;T	2	yes	yes	17.0115	1.34925	1.2585	-0.0907532	0.0869952	0.439804	0.840541	0.529796	0.613418	0.0836222	0.478804	0.83503	0.866673
Q8IIK7	PF3D7_1115800	conserved Plasmodium protein, unknown function	T(0.274)T(0.331)S(0.403)NVS(0.944)T(0.048)NNTTNDHAR;T(0.285)T(0.346)S(0.346)NVS(0.784)T(0.238)NNTTNDHAR	168	S	1	yes	yes	7.21246	1.32632	1.17906	-0.147266	0.0961963	0.498159	0.789925	0.529796	0.613418	0.0836222	0.478804	0.83503	0.866673
Q8IIK7	PF3D7_1115800	conserved Plasmodium protein, unknown function	NVVS(1)EEQSINK;NVVS(1)EEQSINKDTK	241	S	1	yes	yes	29.5684	0.721371	0.797755	0.0763836	0.689073	0.825283	0.993336	0.529796	0.613418	0.0836222	0.478804	0.83503	0.866673
Q8IIM4	PF3D7_1113800	conserved Plasmodium membrane protein, unknown function	RIT(1)NKDDNNNVMGDK	15	T	1	yes	yes	100	1.13483	1.28468	0.149849	NA	NA	NA	1.05203	1.26208	0.210054	NA	NA	NA
Q8IIP7	PF3D7_1111600	endonuclease/exonuclease/phosphatase family protein, putative	NDKS(1)QLDNIK	348	S	1	no	no	NA	1.6222	-0.529383	-2.15158	NA	NA	NA	NA	NA	NA	NA	NA	NA
Q8IIQ7	PF3D7_1110400	RNA-binding protein, putative	HRDS(1)YDK	1337	S	1	yes	yes	10.11	0.695339	1.4743	0.77896	0.690312	0.19	0.275064	0.469581	0.734299	0.264718	0.566618	0.564636	0.471144
Q8IIQ7	PF3D7_1110400	RNA-binding protein, putative	KDDHADS(0.996)VT(0.004)TK	1257	S	1	yes	yes	14.631	0.598402	0.550251	-0.0481507	0.820151	0.744457	0.506651	0.469581	0.734299	0.264718	0.566618	0.564636	0.471144
Q8IIQ7	PF3D7_1110400	RNA-binding protein, putative	S(0.003)FRNS(0.997)HDR	1345	S	1	yes	yes	24.2515	1.40831	0.140066	-1.26825	0.0975738	0.292608	0.00113908	0.469581	0.734299	0.264718	0.566618	0.564636	0.471144
Q8IIQ7	PF3D7_1110400	RNA-binding protein, putative	S(1)VPLDQK	435	S	1	yes	no	NA	0.80216	-0.22949	-1.03165	0.557234	0.087837	0.00593171	0.469581	0.734299	0.264718	0.566618	0.564636	0.471144
Q8IIQ7	PF3D7_1110400	RNA-binding protein, putative	YFSNNYNS(1)LR	1387	S	1	yes	yes	33.1763	0.00599065	0.457929	0.451938	0.413259	0.624513	0.691091	0.469581	0.734299	0.264718	0.566618	0.564636	0.471144
Q8IIQ7	PF3D7_1110400	RNA-binding protein, putative	GGS(0.003)S(0.996)Y(0.001)DYNNRK;GGS(0.014)S(0.91)Y(0.072)DY(0.004)NNRK	1284	S	1	yes	yes	32.2766	0.909829	0.875309	-0.0345203	0.437173	0.802791	0.525343	0.469581	0.734299	0.264718	0.566618	0.564636	0.471144
Q8IIQ7	PF3D7_1110400	RNA-binding protein, putative	S(0.006)YIS(0.993)DDKRK;SYIS(1)DDKRK	1328	S	1	yes	no	NA	0.415969	0.767005	0.351036	0.924619	0.953808	0.854632	0.469581	0.734299	0.264718	0.566618	0.564636	0.471144
Q8IIQ7	PF3D7_1110400	RNA-binding protein, putative	Y(0.02)FS(0.98)NNYNS(1)LR;YFS(0.999)NNY(0.001)NS(0.999)LR;YFS(0.999)NNY(0.001)NS(0.999)LR	1382;1387	S;S	2	yes	no	NA	0.800256	0.808079	0.00782344	0.559493	0.896037	0.585577	0.469581	0.734299	0.264718	0.566618	0.564636	0.471144
Q8IIQ7	PF3D7_1110400	RNA-binding protein, putative	S(0.963)S(0.03)NY(0.002)Y(0.004)K;S(0.972)S(0.021)NY(0.001)Y(0.006)K	1414	S	1	yes	yes	20	0.0417181	-0.894993	-0.936711	0.450179	0.00390718	0.0107715	0.469581	0.734299	0.264718	0.566618	0.564636	0.471144
Q8IIQ7	PF3D7_1110400	RNA-binding protein, putative	Y(0.001)S(0.015)S(0.985)KGS(0.999)FY(0.001)K;Y(0.001)S(0.015)S(0.985)KGS(0.999)FY(0.001)K	1422;1425	S;S	2	yes	no	NA	0.205292	0.18447	-0.0208215	0.640905	0.330168	0.544478	0.469581	0.734299	0.264718	0.566618	0.564636	0.471144
Q8IIQ7	PF3D7_1110400	RNA-binding protein, putative	NRYECLGDADES(1)DK;YECLGDADES(1)DK	1481	S	1	yes	yes	63.297	0.868609	0.764463	-0.104146	0.48129	0.957395	0.433679	0.469581	0.734299	0.264718	0.566618	0.564636	0.471144
Q8IIR1	PF3D7_1110100	conserved Plasmodium protein, unknown function	VGT(0.998)LNHDNLNDDT(0.002)NR;VGT(1)LNHDNLNDDTNR	428	T	1	yes	yes	128.18	0.735892	0.74938	0.0134877	NA	NA	NA	0.646462	0.167685	-0.478778	NA	NA	NA
Q8IIR7	PF3D7_1108600	endoplasmic reticulum-resident calcium binding protein	S(0.03)RAFEDDDMDADNT(0.97)EDDKDEADDASQQK;S(0.111)RAFEDDDMDADNT(0.889)EDDKDEADDASQQK	322	T	1	yes	yes	34.0064	-0.195734	-0.331924	-0.13619	0.0214057	0.38269	0.961235	0.5407	0.357789	-0.182911	0.320084	0.790093	0.96126
Q8IIS9	PF3D7_1107300	polyadenylate-binding protein-interacting protein 1, putative	GKCS(1)NENIKDENEIK	2107	S	1	yes	yes	100	1.43206	1.43528	0.00322106	0.425533	0.733252	0.846772	0.972652	1.09536	0.122703	0.576521	0.997422	0.618315
Q8IIS9	PF3D7_1107300	polyadenylate-binding protein-interacting protein 1, putative	KMS(0.992)Y(0.007)NNIVT(0.001)NNR	1560	S	1	yes	yes	14.023	0.736225	0.933326	0.197101	0.681737	0.870952	0.904227	0.972652	1.09536	0.122703	0.576521	0.997422	0.618315
Q8IIS9	PF3D7_1107300	polyadenylate-binding protein-interacting protein 1, putative	KNS(0.858)Y(0.001)DDS(0.14)ILCNNR	103	S	1	yes	yes	17.0115	0.72263	0.969467	0.246837	0.664525	0.899562	0.840886	0.972652	1.09536	0.122703	0.576521	0.997422	0.618315
Q8IIS9	PF3D7_1107300	polyadenylate-binding protein-interacting protein 1, putative	NS(0.035)S(0.169)FS(0.796)K	3082	S	1	yes	yes	17.0115	0.010855	0.540987	0.530132	0.0952606	0.578347	0.509938	0.972652	1.09536	0.122703	0.576521	0.997422	0.618315
Q8IIS9	PF3D7_1107300	polyadenylate-binding protein-interacting protein 1, putative	RLS(1)GNVNNENMK	1508	S	1	yes	yes	100	0.639392	0.723538	0.0841462	0.563228	0.709313	0.950277	0.972652	1.09536	0.122703	0.576521	0.997422	0.618315
Q8IIS9	PF3D7_1107300	polyadenylate-binding protein-interacting protein 1, putative	RNS(1)NFINEK	1449	S	1	yes	yes	100	0.177656	0.236433	0.0587776	0.167909	0.38916	0.917656	0.972652	1.09536	0.122703	0.576521	0.997422	0.618315
Q8IIS9	PF3D7_1107300	polyadenylate-binding protein-interacting protein 1, putative	TSVTNVHNS(0.999)NDEGT(0.001)K	1659	S	1	yes	yes	56.9869	1.30499	1.38536	0.0803775	0.564312	0.771236	0.945425	0.972652	1.09536	0.122703	0.576521	0.997422	0.618315
Q8IIS9	PF3D7_1107300	polyadenylate-binding protein-interacting protein 1, putative	VS(0.001)DYS(0.999)NEKNNVR	2063	S	1	yes	yes	0	0.583506	0.766075	0.182569	0.499682	0.741301	0.922869	0.972652	1.09536	0.122703	0.576521	0.997422	0.618315
Q8IIS9	PF3D7_1107300	polyadenylate-binding protein-interacting protein 1, putative	EGY(0.001)NS(0.995)EDNDNT(0.004)AGNYYLK;EGYNS(0.98)EDNDNT(0.02)AGNYYLK	1069	S	1	yes	yes	7.9887	0.703871	0.90386	0.199989	0.641064	0.84775	0.900529	0.972652	1.09536	0.122703	0.576521	0.997422	0.618315
Q8IIS9	PF3D7_1107300	polyadenylate-binding protein-interacting protein 1, putative	EKLS(0.247)VS(0.807)S(0.711)IY(0.233)EGS(0.002)NNEK;EKLS(0.247)VS(0.807)S(0.711)IY(0.233)EGS(0.002)NNEK	1429;1430	S;S	2	yes	no	NA	1.23156	1.31462	0.0830645	0.653372	0.826001	0.948884	0.972652	1.09536	0.122703	0.576521	0.997422	0.618315
Q8IIT2	PF3D7_1107100	nucleic acid binding protein, putative	ENILHNGS(0.999)GEINDY(0.001)NK	100	S	1	yes	yes	47.9246	0.774099	0.818926	0.0448269	NA	NA	NA	NA	NA	NA	NA	NA	NA
Q8IIU5	PF3D7_1105800	conserved Apicomplexan protein, unknown function	GDS(0.818)MT(0.182)REDLLQLLNEMLK	59	S	1	yes	yes	14.0446	0.566833	0.0911446	-0.475689	0.00622207	0.99294	0.70255	0.155058	0.0829847	-0.072073	0.150511	0.922151	1.05692
Q8IIU5	PF3D7_1105800	conserved Apicomplexan protein, unknown function	LS(0.002)KDS(0.998)NR	51	S	1	yes	no	NA	0.241622	0.705069	0.463448	0.565201	0.499929	0.612378	0.155058	0.0829847	-0.072073	0.150511	0.922151	1.05692
Q8IIV1	PF3D7_1105100	histone H2B	KT(0.757)GT(0.243)GPDGK;T(0.875)GT(0.125)GPDGK	12	T	1	yes	no	NA	0.383563	1.78837	1.40481	0.981235	0.000408446	0.0731297	0.37161	0.384823	0.0132126	0.508198	0.397093	0.776553
Q8IIV1	PF3D7_1105100	histone H2B	KT(0.013)GT(0.987)GPDGK;T(0.001)GT(0.999)GPDGK;T(0.007)GT(0.993)GPDGK;T(0.007)GT(0.993)GPDGKK	14	T	1	yes	yes	15.7303	0.230074	1.68276	1.45268	0.780625	0.00108085	0.0637869	0.37161	0.384823	0.0132126	0.508198	0.397093	0.776553
Q8IIV1	PF3D7_1105100	histone H2B	RDT(0.998)LS(0.002)SR;RDT(1)LSSR	81	T	1	yes	yes	32.2766	0.364176	-0.0503371	-0.414513	0.988328	0.273139	0.581771	0.37161	0.384823	0.0132126	0.508198	0.397093	0.776553
Q8IIV9	PF3D7_1104300	conserved Plasmodium protein, unknown function	EDVGS(1)LENIKK	12	S	1	yes	yes	100	0.749028	1.12971	0.380679	NA	NA	NA	NA	NA	NA	NA	NA	NA
Q8IIW1	PF3D7_1104100	syntaxin, Qa-SNARE family	QFVS(1)INT(1)VDIENEILTQK;QFVS(1)INT(1)VDIENEILTQK	245;248	S;T	2	yes	yes	40.0448	0.878578	1.26464	0.386059	NA	NA	NA	0.305312	0.426518	0.121206	NA	NA	NA
Q8IIW4	PF3D7_1103800	CCR4-NOT transcription complex subunit 1, putative	S(0.993)LDNHS(0.007)ENFKR	1924	S	1	yes	no	NA	1.38234	1.16489	-0.217448	NA	NA	NA	0.594859	0.795453	0.200594	NA	NA	NA
Q8IIW5	PF3D7_1103700	casein kinase II beta chain	S(0.015)DKS(0.931)T(0.051)S(0.003)WVK	18	S	1	yes	no	NA	1.05352	0.739931	-0.313594	0.0133785	0.125192	0.477845	0.411536	0.354678	-0.0568585	0.259543	0.251251	0.361716
Q8IJ28	PF3D7_1038000	antigen UB05	YGLKDS(1)R	94	S	1	no	no	NA	0.254392	0.18973	-0.064662	0.353739	0.838418	0.686553	0.669331	0.317124	-0.352207	0.447441	0.624733	0.712561
Q8IJ33	PF3D7_1037400	conserved Plasmodium protein, unknown function	NIY(1)MNDQK	918	Y	1	no	no	NA	0.594788	0.123454	-0.471334	NA	NA	NA	NA	NA	NA	NA	NA	NA
Q8IJ72	PF3D7_1033700	bromodomain protein 1	SIREDS(1)LDDVLK	19	S	1	yes	yes	13.9278	0.513315	0.547326	0.0340107	0.411678	0.567593	0.816632	0.387027	0.318345	-0.0686822	0.153833	0.400597	0.442873
Q8IJ85	PF3D7_1032100	mRNA-decapping enzyme subunit 1, putative	GLS(1)MVHDK	765	S	1	yes	yes	100	0.0989201	-0.0349802	-0.1339	3.06e-07	1.9e-13	2.54e-08	0.910257	0.929068	0.0188106	0.158478	0.131066	0.0274129
Q8IJ85	PF3D7_1032100	mRNA-decapping enzyme subunit 1, putative	LKNENES(0.047)MNS(0.953)DGNNDVTR	158	S	1	yes	yes	18.3107	1.0214	1.60693	0.585532	0.48311	2.32e-07	0	0.910257	0.929068	0.0188106	0.158478	0.131066	0.0274129
Q8IJ91	PF3D7_1031400	OTU-like cysteine protease	DQQTILHLNS(1)R	806	S	1	yes	no	NA	0.483137	0.450107	-0.0330299	NA	NA	NA	NA	NA	NA	NA	NA	NA
Q8IJA3	PF3D7_1030200	claudin-like apicomplexan microneme protein, putative	QY(0.001)S(0.999)GMK	430	S	1	yes	no	NA	0.363635	0.02433	-0.339305	NA	NA	NA	NA	NA	NA	NA	NA	NA
Q8IJA3	PF3D7_1030200	claudin-like apicomplexan microneme protein, putative	S(0.984)AS(0.809)Y(0.032)S(0.175)NIMPFVK;S(0.984)AS(0.809)Y(0.032)S(0.175)NIMPFVK	281;283	S;S	2	yes	no	NA	0.641379	0.482845	-0.158535	NA	NA	NA	NA	NA	NA	NA	NA	NA
Q8IJA4	PF3D7_1030100	pre-mRNA-splicing factor ATP-dependent RNA helicase PRP22, putative	NEDITNLVDS(1)DENDKKEK	133	S	1	yes	yes	56.9869	1.16495	1.59087	0.425921	NA	NA	NA	NA	NA	NA	NA	NA	NA
Q8IJB1	PF3D7_1029400	LEM3/CDC50 family protein, putative	AS(0.193)S(0.807)DPNNLAGADHSQK	481	S	1	yes	yes	10.11	1.41855	1.38795	-0.0306007	NA	NA	NA	NA	NA	NA	NA	NA	NA
Q8IJB1	PF3D7_1029400	LEM3/CDC50 family protein, putative	S(0.788)FIFNDY(0.212)K	108	S	1	yes	yes	63.7694	0.373428	0.449359	0.0759312	NA	NA	NA	NA	NA	NA	NA	NA	NA
Q8IJB8	PF3D7_1028600	conserved Plasmodium protein, unknown function	S(1)LLAEHIAK	69	S	1	yes	yes	100	0.839641	0.537728	-0.301913	NA	NA	NA	0.736966	0.826156	0.0891904	NA	NA	NA
Q8IJD0	PF3D7_1027300	peroxiredoxin	GSVS(0.042)S(0.916)S(0.042)NKK	330	S	1	yes	yes	14.023	1.02951	1.59943	0.569929	0.173305	0.0126786	0.684392	0.217537	0.448481	0.230944	0.596308	0.461735	0.833957
Q8IJD0	PF3D7_1027300	peroxiredoxin	GSVSS(0.001)T(0.008)IS(0.99)KK	232	S	1	yes	no	NA	0.992525	0.575542	-0.416983	0.193723	0.783176	0.4372	0.217537	0.448481	0.230944	0.596308	0.461735	0.833957
Q8IJD0	PF3D7_1027300	peroxiredoxin	KGS(0.06)VS(0.921)S(0.627)T(0.379)IS(0.013)K	228	S	1	yes	no	NA	2.03396	-0.0145927	-2.04855	0.0023182	0.31591	0.00626941	0.217537	0.448481	0.230944	0.596308	0.461735	0.833957
Q8IJD0	PF3D7_1027300	peroxiredoxin	KGS(0.166)VS(0.763)S(0.532)T(0.531)IS(0.007)K	230	S	1	yes	no	NA	1.83038	-0.566773	-2.39715	0.00683638	0.0278937	0.00162516	0.217537	0.448481	0.230944	0.596308	0.461735	0.833957
Q8IJD0	PF3D7_1027300	peroxiredoxin	KGS(0.992)VS(0.005)S(0.001)T(0.001)ISK	226	S	1	yes	yes	32.2766	1.60353	0.20974	-1.39379	0.0201097	0.60512	0.051388	0.217537	0.448481	0.230944	0.596308	0.461735	0.833957
Q8IJD0	PF3D7_1027300	peroxiredoxin	KNS(1)VVK	290	S	1	yes	no	NA	0.171155	0.584067	0.412912	0.938003	0.769029	0.827275	0.217537	0.448481	0.230944	0.596308	0.461735	0.833957
Q8IJD0	PF3D7_1027300	peroxiredoxin	KS(0.095)S(0.883)T(0.021)S(0.001)TQK	217	S	1	yes	no	NA	1.50128	1.84565	0.344378	0.0313331	0.00247876	0.891807	0.217537	0.448481	0.230944	0.596308	0.461735	0.833957
Q8IJD0	PF3D7_1027300	peroxiredoxin	NLS(1)KGNNMK	374	S	1	yes	no	NA	0.420412	0.766344	0.345933	0.733692	0.491193	0.890333	0.217537	0.448481	0.230944	0.596308	0.461735	0.833957
Q8IJD0	PF3D7_1027300	peroxiredoxin	S(0.902)GKGS(0.093)VS(0.002)S(0.002)SNK	323	S	1	yes	no	NA	1.16492	1.99282	0.827898	0.112118	0.000823905	0.474109	0.217537	0.448481	0.230944	0.596308	0.461735	0.833957
Q8IJD0	PF3D7_1027300	peroxiredoxin	T(0.071)ADT(0.929)DKEKPK	208	T	1	yes	no	NA	0.967693	2.30925	1.34156	0.208391	5.58e-05	0.182946	0.217537	0.448481	0.230944	0.596308	0.461735	0.833957
Q8IJD0	PF3D7_1027300	peroxiredoxin	GS(0.106)VS(0.802)S(0.852)T(0.143)IS(0.096)K;GS(0.106)VS(0.802)S(0.852)T(0.143)IS(0.096)K	228;229	S;S	2	yes	no	NA	1.65177	-0.36022	-2.01199	0.0161638	0.0798704	0.00715567	0.217537	0.448481	0.230944	0.596308	0.461735	0.833957
Q8IJD0	PF3D7_1027300	peroxiredoxin	GSVS(0.096)S(0.899)T(0.005)ISK;KKGS(0.124)VS(0.811)S(0.879)T(0.174)IS(0.012)K	229	S	1	yes	yes	7.64724	1.90377	-0.0687829	-1.97256	0.00468692	0.262603	0.00823634	0.217537	0.448481	0.230944	0.596308	0.461735	0.833957
Q8IJD6	PF3D7_1026600	conserved Plasmodium protein, unknown function	HFS(0.978)LS(0.022)R	584	S	1	yes	yes	17.0091	0.764388	0.387701	-0.376687	NA	NA	NA	NA	NA	NA	NA	NA	NA
Q8IJD6	PF3D7_1026600	conserved Plasmodium protein, unknown function	IIEHEGT(0.984)DDNY(0.016)ILGNEEK	396	T	1	yes	yes	14.1854	0.724848	0.885299	0.160452	NA	NA	NA	NA	NA	NA	NA	NA	NA
Q8IJD6	PF3D7_1026600	conserved Plasmodium protein, unknown function	KKS(1)LNEEINR	43	S	1	yes	yes	100	1.38933	1.16303	-0.226304	NA	NA	NA	NA	NA	NA	NA	NA	NA
Q8IJD6	PF3D7_1026600	conserved Plasmodium protein, unknown function	T(1)RFNKENR	608	T	1	yes	no	NA	0.250701	0.496521	0.245819	NA	NA	NA	NA	NA	NA	NA	NA	NA
Q8IJD6	PF3D7_1026600	conserved Plasmodium protein, unknown function	NS(0.951)S(0.067)ES(0.982)VKEEIMEK;NS(0.951)S(0.067)ES(0.982)VKEEIMEK	1082;1085	S;S	2	yes	yes	14.023	1.42932	1.39753	-0.0317879	NA	NA	NA	NA	NA	NA	NA	NA	NA
Q8IJE4	PF3D7_1025900	conserved protein, unknown function	EHINS(0.985)FGHDQWENNY(0.015)NLK	1249	S	1	yes	yes	23.6027	1.0307	1.03793	0.00723064	NA	NA	NA	0.649609	0.873009	0.2234	NA	NA	NA
Q8IJF4	PF3D7_1025000	EF-hand calcium-binding domain-containing protein, putative	ES(0.133)T(0.869)FPS(0.966)EDDVT(0.032)FR	249;252	T;S	2	yes	yes	17.0115	1.32166	1.46045	0.138787	NA	NA	NA	0.533192	-0.0734265	-0.606618	NA	NA	NA
Q8IJF4	PF3D7_1025000	EF-hand calcium-binding domain-containing protein, putative	HKS(0.006)FS(0.006)DIS(0.929)NMEGS(0.059)LK	141	S	1	yes	yes	7.77211	1.34182	0.965407	-0.376408	NA	NA	NA	0.533192	-0.0734265	-0.606618	NA	NA	NA
Q8IJF4	PF3D7_1025000	EF-hand calcium-binding domain-containing protein, putative	KYS(1)EEEKYFTR	604	S	1	yes	yes	0	0.317827	0.571521	0.253694	NA	NA	NA	0.533192	-0.0734265	-0.606618	NA	NA	NA
Q8IJF4	PF3D7_1025000	EF-hand calcium-binding domain-containing protein, putative	NYHIES(1)K	628	S	1	yes	yes	0	1.00929	-0.043198	-1.05249	NA	NA	NA	0.533192	-0.0734265	-0.606618	NA	NA	NA
Q8IJF4	PF3D7_1025000	EF-hand calcium-binding domain-containing protein, putative	EST(0.001)FPS(0.999)EDDVTFR;EST(0.016)FPS(0.981)EDDVT(0.003)FR	252	S	1	yes	yes	28.7306	0.963348	1.11448	0.151128	NA	NA	NA	0.533192	-0.0734265	-0.606618	NA	NA	NA
Q8IJG6	PF3D7_1023900	chromodomain-helicase-DNA-binding protein 1 homolog, putative	NST(0.035)S(0.965)FEK	401	S	1	yes	no	NA	0.742105	-0.463186	-1.20529	0.631539	0.0326308	0.0307344	1.14162	1.40535	0.263736	0.83308	0.87454	0.67995
Q8IJG6	PF3D7_1023900	chromodomain-helicase-DNA-binding protein 1 homolog, putative	T(0.001)GGGS(0.003)LDNNNT(0.958)S(0.038)HQPMK	320	T	1	yes	yes	12.2841	1.16616	1.28035	0.114197	0.976501	0.886343	0.825928	1.14162	1.40535	0.263736	0.83308	0.87454	0.67995
Q8IJH5	PF3D7_1023000	conserved Plasmodium membrane protein, unknown function	KKS(0.957)S(0.043)EDIK	155	S	1	yes	no	NA	0.011915	1.35704	1.34513	NA	NA	NA	NA	NA	NA	NA	NA	NA
Q8IJI0	PF3D7_1022400	serine/arginine-rich splicing factor 4	ELNS(1)DDDKK	377	S	1	yes	no	NA	0.148685	0.0976761	-0.0510088	0.596456	0.0379034	0.0458838	0.268324	0.492347	0.224022	0.225946	0.19012	0.137759
Q8IJI0	PF3D7_1022400	serine/arginine-rich splicing factor 4	KKANAADENANGNVS(1)N	537	S	1	yes	no	NA	1.87655	1.41285	-0.463707	1.1e-12	1.29e-06	5.97e-07	0.268324	0.492347	0.224022	0.225946	0.19012	0.137759
Q8IJI0	PF3D7_1022400	serine/arginine-rich splicing factor 4	LRVEHS(1)GENR	86	S	1	yes	yes	100	1.14996	-0.679215	-1.82917	9.54e-05	7.17e-10	3.1e-50	0.268324	0.492347	0.224022	0.225946	0.19012	0.137759
Q8IJI0	PF3D7_1022400	serine/arginine-rich splicing factor 4	RYS(1)NES(1)GLS(1)DR	207;210;213	S;S;S	3	yes	yes	0	0.737103	-0.6155	-1.3526	0.0380107	5.64e-09	2.5e-30	0.268324	0.492347	0.224022	0.225946	0.19012	0.137759
Q8IJI0	PF3D7_1022400	serine/arginine-rich splicing factor 4	T(0.001)VS(0.955)EDRS(0.043)ER	345	S	1	yes	no	NA	0.3402	0.153876	-0.186324	0.750403	0.0750271	0.00289456	0.268324	0.492347	0.224022	0.225946	0.19012	0.137759
Q8IJI0	PF3D7_1022400	serine/arginine-rich splicing factor 4	YIDIKPS(1)R	46	S	1	yes	no	NA	0.42276	0.0178236	-0.404936	0.494286	0.0125635	4.98e-06	0.268324	0.492347	0.224022	0.225946	0.19012	0.137759
Q8IJI0	PF3D7_1022400	serine/arginine-rich splicing factor 4	YS(0.003)NES(0.081)GLS(0.915)DRDRS(1)R	213;218	S;S	2	yes	no	NA	1.33042	1.50506	0.174639	2.59e-06	1e-07	0.719988	0.268324	0.492347	0.224022	0.225946	0.19012	0.137759
Q8IJI0	PF3D7_1022400	serine/arginine-rich splicing factor 4	YSNESGLS(1)DR	213	S	1	yes	yes	44.439	0.243635	-0.570748	-0.814383	0.912989	2.25e-08	4.78e-14	0.268324	0.492347	0.224022	0.225946	0.19012	0.137759
Q8IJI0	PF3D7_1022400	serine/arginine-rich splicing factor 4	GS(0.002)S(0.993)Y(0.005)MK;GS(0.006)S(0.993)Y(0.001)MK	187	S	1	yes	no	NA	0.664985	0.235427	-0.429558	0.0791647	0.176582	2.09e-06	0.268324	0.492347	0.224022	0.225946	0.19012	0.137759
Q8IJI0	PF3D7_1022400	serine/arginine-rich splicing factor 4	YRNDY(0.001)S(0.999)PK;YRNDYS(1)PK	197	S	1	yes	yes	17.0115	0.0571632	-0.125158	-0.182321	0.350013	0.00116234	0.00318124	0.268324	0.492347	0.224022	0.225946	0.19012	0.137759
Q8IJI0	PF3D7_1022400	serine/arginine-rich splicing factor 4	YS(0.001)NES(0.999)GLS(1)DR;YSNES(0.999)GLS(1)DR;YSNES(1)GLS(1)DR;YSNES(1)GLS(1)DR	210;213	S;S	2	yes	yes	36.8694	0.713682	-0.132349	-0.84603	0.0487149	0.00101698	8e-15	0.268324	0.492347	0.224022	0.225946	0.19012	0.137759
Q8IJI0	PF3D7_1022400	serine/arginine-rich splicing factor 4	RLS(1)S(1)DNR;RLS(1)S(1)DNR	332;333	S;S	2	yes	no	NA	0.792587	0.651967	-0.14062	0.0203246	0.401146	0.00812209	0.268324	0.492347	0.224022	0.225946	0.19012	0.137759
Q8IJI0	PF3D7_1022400	serine/arginine-rich splicing factor 4	T(0.95)VS(0.83)EDRS(0.22)ER;T(0.95)VS(0.83)EDRS(0.22)ER;T(1)VS(0.769)EDRS(0.232)ER	343;345	T;S	2	yes	no	NA	1.12906	1.11884	-0.0102255	0.000139255	0.00098341	0.0890532	0.268324	0.492347	0.224022	0.225946	0.19012	0.137759
Q8IJI0	PF3D7_1022400	serine/arginine-rich splicing factor 4	T(0.004)VS(0.996)EDRS(1)ER;T(0.004)VS(0.996)EDRS(1)ER	345;349	S;S	2	yes	no	NA	0.725908	0.153904	-0.572004	0.0428478	0.0750515	7.54e-09	0.268324	0.492347	0.224022	0.225946	0.19012	0.137759
Q8IJI0	PF3D7_1022400	serine/arginine-rich splicing factor 4	NAS(1)S(1)DFKR;NAS(1)S(1)DFKR	368;369	S;S	2	yes	yes	100	1.0773	0.387277	-0.690021	0.000343089	0.580504	3.24e-11	0.268324	0.492347	0.224022	0.225946	0.19012	0.137759
Q8IJI0	PF3D7_1022400	serine/arginine-rich splicing factor 4	S(0.075)Y(0.025)KS(0.912)QS(0.957)AS(0.03)VR;S(0.075)Y(0.025)KS(0.912)QS(0.957)AS(0.03)VR	423;425	S;S	2	yes	yes	14.1854	1.44632	1.1905	-0.255818	1.85e-07	0.000240496	0.000495505	0.268324	0.492347	0.224022	0.225946	0.19012	0.137759
Q8IJI0	PF3D7_1022400	serine/arginine-rich splicing factor 4	T(0.002)EENHDS(0.999)KS(1)VS(0.999)NDR;T(0.002)EENHDS(0.999)KS(1)VS(0.999)NDR;T(0.002)EENHDS(0.999)KS(1)VS(0.999)NDR;TEENHDS(1)KS(1)VS(1)NDR;TEENHDS(1)KS(1)VS(1)NDR;TEENHDS(1)KS(1)VS(1)NDR	477;479;481	S;S;S	3	yes	yes	44.6382	1.49578	0.0386692	-1.45712	5.56e-08	0.0170205	2.98e-34	0.268324	0.492347	0.224022	0.225946	0.19012	0.137759
Q8IJJ2	PF3D7_1021100	conserved Plasmodium protein, unknown function	KNS(1)IDNMEHMK	1338	S	1	yes	yes	100	0.999317	1.10846	0.109146	NA	NA	NA	NA	NA	NA	NA	NA	NA
Q8IJK2	PF3D7_1019900	autophagy-related protein 8	ANRS(1)NLPIIEK	38	S	1	yes	yes	100	0.681257	0.652441	-0.0288154	7.4e-07	0.0134136	0.767699	0.190328	0.187736	-0.0025919	0.0991653	0.187942	0.088777
Q8IJK2	PF3D7_1019900	autophagy-related protein 8	PS(1)LKDEVS(1)FENR;PS(1)LKDEVS(1)FENR	3;9	S;S	2	yes	yes	100	0.520882	1.30323	0.782346	0.000858025	2.93e-09	0	0.190328	0.187736	-0.0025919	0.0991653	0.187942	0.088777
Q8IJK2	PF3D7_1019900	autophagy-related protein 8	PS(0.004)LKDEVS(0.996)FENR;PSLKDEVS(1)FENR	9	S	1	yes	yes	33.9773	-0.0869855	0.608411	0.695397	0.00516625	0.0252003	3.77e-15	0.190328	0.187736	-0.0025919	0.0991653	0.187942	0.088777
Q8IJL1	PF3D7_1019100	conserved Plasmodium protein, unknown function	KIES(1)FEKK	464	S	1	no	no	NA	0.549097	0.712805	0.163708	NA	NA	NA	NA	NA	NA	NA	NA	NA
Q8IJL2	PF3D7_1019000	eukaryotic translation initiation factor subunit eIF2A, putative	HDS(0.987)FNHPY(0.013)K	1440	S	1	yes	no	NA	1.24884	0.45265	-0.796191	NA	NA	0.193917	Inf	Inf	0.635619	NA	NA	1.10217
Q8IJL2	PF3D7_1019000	eukaryotic translation initiation factor subunit eIF2A, putative	LEEQNNTHLQHLYS(1)QQQR	2134	S	1	yes	no	NA	0.882932	0.337354	-0.545578	NA	NA	0.283856	Inf	Inf	0.635619	NA	NA	1.10217
Q8IJL2	PF3D7_1019000	eukaryotic translation initiation factor subunit eIF2A, putative	T(0.01)NS(0.922)VIY(0.068)ENK	1706	S	1	yes	no	NA	0.344665	-0.174121	-0.518786	NA	NA	0.294921	Inf	Inf	0.635619	NA	NA	1.10217
Q8IJL6	PF3D7_1018600	tRNA wybutosine-synthesizing protein, putative	HVT(1)VAIR	395	T	1	yes	no	NA	0.42826	0.50004	0.0717806	NA	NA	NA	-0.330329	0.977028	1.30736	NA	NA	NA
Q8IJN6	PF3D7_1016000	conserved Plasmodium protein, unknown function	S(1)VEHNNCPNLK	230	S	1	yes	yes	0	0.903021	0.522624	-0.380397	NA	NA	NA	NA	NA	NA	NA	NA	NA
Q8IJP9	PF3D7_1014600	transcriptional coactivator ADA2	NNFDIS(0.001)NS(0.999)KEIDGK	2004	S	1	yes	yes	15.7303	0.458312	0.617943	0.159631	NA	NA	NA	0.492041	0.322135	-0.169906	NA	NA	NA
Q8IJQ1	PF3D7_1014400	MO15-related protein kinase	NLNLT(0.971)S(0.029)K	182	T	1	yes	yes	14.023	0.795895	-0.1157	-0.911595	NA	NA	NA	NA	NA	NA	NA	NA	NA
Q8IJQ6	PF3D7_1013900	translation initiation factor eIF-2B subunit delta, putative	LYIQY(0.004)S(0.996)NER	757	S	1	yes	yes	0	0.307242	0.346476	0.0392347	NA	NA	NA	NA	NA	NA	NA	NA	NA
Q8IJR3	PF3D7_1013200	conserved Plasmodium protein, unknown function	S(0.04)YDFEY(0.011)VDDKT(0.949)K	37	T	1	yes	no	NA	0.732143	1.23979	0.507644	NA	NA	NA	NA	NA	NA	NA	NA	NA
Q8IJR3	PF3D7_1013200	conserved Plasmodium protein, unknown function	S(0.751)YDFEY(0.249)VDDKTKK	27	S	1	yes	no	NA	0.46786	1.01199	0.544127	NA	NA	NA	NA	NA	NA	NA	NA	NA
Q8IJR3	PF3D7_1013200	conserved Plasmodium protein, unknown function	TDS(0.001)NIPDS(0.999)NENVENKIEIK	87	S	1	yes	yes	22.0665	0.56993	0.843142	0.273212	NA	NA	NA	NA	NA	NA	NA	NA	NA
Q8IJR8	PF3D7_1012700	NLI interacting factor-like phosphatase, putative	KNS(1)DKNDNPR	1200	S	1	yes	no	NA	1.88227	3.16618	1.28391	0.543746	0.00933347	0.0111669	1.00209	0.859306	-0.142788	1.44966	0.887399	0.562262
Q8IJS7	PF3D7_1011800	PRE-binding protein	ATTSSILEEKPVNKNS(1)GVVNNMK	20	S	1	yes	yes	30.5701	1.34971	1.40333	0.0536198	0.267574	0.354649	0.941064	0.618362	0.712341	0.0939791	0.659661	0.746519	0.545896
Q8IJS7	PF3D7_1011800	PRE-binding protein	KCT(1)QVDINEK	797	T	1	yes	yes	100	1.35137	1.08189	-0.269476	0.266486	0.620575	0.505541	0.618362	0.712341	0.0939791	0.659661	0.746519	0.545896
Q8IJS7	PF3D7_1011800	PRE-binding protein	VTELT(0.001)S(0.003)NAHMNGS(0.996)IQK	61	S	1	yes	yes	26.0764	0.710403	0.624244	-0.0861592	0.889033	0.906059	0.74141	0.618362	0.712341	0.0939791	0.659661	0.746519	0.545896
Q8IJS7	PF3D7_1011800	PRE-binding protein	KLS(0.955)QS(0.045)NQTTNTK;KLS(0.981)QS(0.018)NQT(0.001)TNTK	1037	S	1	yes	yes	14.0446	1.40436	0.565659	-0.838705	0.233448	0.844228	0.0875365	0.618362	0.712341	0.0939791	0.659661	0.746519	0.545896
Q8IJS8	PF3D7_1011700	DNA repair protein RAD23, putative	KLES(1)LGFPK	353	S	1	yes	yes	100	0.514051	0.494184	-0.019867	NA	NA	NA	0.858889	1.126	0.267115	NA	NA	NA
Q8IJU2	PF3D7_1010300	succinate dehydrogenase subunit 4, putative	S(0.002)NS(0.998)PLDVK;S(0.03)NS(0.97)PLDVK	106	S	1	yes	yes	19.8431	0.941097	-0.540974	-1.48207	0.000126142	2.39e-50	1.94e-15	0.343453	0.24088	-0.102573	0.155885	0.0523984	0.173633
Q8IJU3	PF3D7_1010200	DNA2/NAM7 helicase, putative	YLT(1)NERK	1183	T	1	no	no	NA	0.303123	0.348705	0.0455817	NA	NA	NA	NA	NA	NA	NA	NA	NA
Q8IJV7	PF3D7_1008800	nucleolar protein 5, putative	KLS(1)NPNNNVK	410	S	1	yes	yes	100	0.727348	0.835063	0.107715	0.972765	0.837504	0.489907	0.703564	1.04191	0.338349	0.69663	1.0086	0.334031
Q8IJV9	PF3D7_1008500	protein GPR89, putative	S(0.017)HS(0.983)CPVLIK	630	S	1	yes	yes	12.3056	1.0596	0.738865	-0.320733	NA	NA	NA	1.05034	0.425198	-0.625142	NA	NA	NA
Q8IJV9	PF3D7_1008500	protein GPR89, putative	S(0.023)LS(0.977)FPVNK	841	S	1	yes	yes	8.45804	0.191746	0.278507	0.0867608	NA	NA	NA	1.05034	0.425198	-0.625142	NA	NA	NA
Q8IJV9	PF3D7_1008500	protein GPR89, putative	S(0.954)LS(0.046)FPVNK	839	S	1	yes	yes	13.9219	0.221182	0.363471	0.14229	NA	NA	NA	1.05034	0.425198	-0.625142	NA	NA	NA
Q8IJW2	PF3D7_1008100	zinc finger protein, putative	HNS(1)NENLNINHNNYK	1715	S	1	yes	yes	41.9793	1.67049	1.231	-0.439491	0.385053	0.983083	3.54e-81	0.966975	1.21459	0.24761	0.809915	0.773907	0.0360073
Q8IJW2	PF3D7_1008100	zinc finger protein, putative	IGES(0.957)ENDY(0.043)EGEREFLELENSNR	2701	S	1	yes	yes	40.1933	0.566209	0.19835	-0.36786	0.620724	0.189141	1.68e-65	0.966975	1.21459	0.24761	0.809915	0.773907	0.0360073
Q8IJW2	PF3D7_1008100	zinc finger protein, putative	NVDS(1)FDEHIVINK	1123	S	1	yes	yes	100	0.368734	0.550057	0.181324	0.460121	0.390525	0.0656325	0.966975	1.21459	0.24761	0.809915	0.773907	0.0360073
Q8IJW2	PF3D7_1008100	zinc finger protein, putative	S(0.947)VS(0.585)FEQEKS(0.454)ELIS(0.01)NEEY(0.003)IY(0.001)ER;S(0.947)VS(0.585)FEQEKS(0.454)ELIS(0.01)NEEY(0.003)IY(0.001)ER	838	S	1	yes	no	NA	2.20155	2.42439	0.222833	0.127426	0.117996	0.491378	0.966975	1.21459	0.24761	0.809915	0.773907	0.0360073
Q8IJW3	PF3D7_1008000	histone deacetylase 2	LHT(1)NNNIVSR	1526	T	1	yes	yes	57.2533	0.809872	0.444372	-0.3655	NA	NA	NA	NA	NA	NA	NA	NA	NA
Q8IJW4	PF3D7_1007900	eukaryotic translation initiation factor 3 subunit D, putative	DINKNS(1)NDVNAFEEELQFQTVDLR	68	S	1	yes	yes	100.149	1.31867	1.60164	0.282977	1.78e-15	3.45e-09	0.697344	0.265719	0.450139	0.18442	0.132452	0.194887	0.25342
Q8IJW6	PF3D7_1007700	AP2 domain transcription factor AP2-I	LLNSDAGQDS(1)ENEFSPTKR	913	S	1	yes	yes	34.5902	0.677629	0.851564	0.173935	NA	NA	NA	NA	NA	NA	NA	NA	NA
Q8IJX1	PF3D7_1007000	transmembrane protein 147, putative	NATYS(0.012)DDEIY(0.987)QVNK	244	Y	1	yes	yes	32.5169	0.745768	0.527132	-0.218636	NA	NA	NA	NA	NA	NA	NA	NA	NA
Q8IJX1	PF3D7_1007000	transmembrane protein 147, putative	NAT(0.028)YS(0.972)DDEIYQVNK;NAT(0.033)YS(0.967)DDEIY(0.001)QVNK;NAT(0.057)Y(0.032)S(0.904)DDEIY(0.007)QVNK	239	S	1	yes	yes	23.6996	0.687243	0.502727	-0.184516	NA	NA	NA	NA	NA	NA	NA	NA	NA
Q8IJX3	PF3D7_1006800	single-strand telomeric DNA-binding protein GBP2, putative	EDREENS(1)GNFEK;EDREENS(1)GNFEKR;EENS(1)GNFEK;EENS(1)GNFEKR	92	S	1	yes	yes	100	1.00901	0.758804	-0.250204	0.0124934	0.243316	0.248931	0.41923	0.556242	0.137012	0.23611	0.173614	0.335848
Q8IJX8	PF3D7_1006200	DNA/RNA-binding protein Alba 3	AS(0.948)T(0.04)EEVS(0.013)QER	3	S	1	yes	yes	30.4576	1.35705	0.38511	-0.971943	0.000683028	0.980105	0.00991856	0.413335	0.39052	-0.0228145	0.277866	0.216942	0.368071
Q8IJX8	PF3D7_1006200	DNA/RNA-binding protein Alba 3	ASTEEVS(1)QER	8	S	1	yes	yes	36.0499	1.32751	0.476059	-0.851453	0.0010019	0.693363	0.0243664	0.413335	0.39052	-0.0228145	0.277866	0.216942	0.368071
Q8IJX8	PF3D7_1006200	DNA/RNA-binding protein Alba 3	KPT(1)FYAR	25	T	1	yes	yes	17.0091	0.963622	0.653688	-0.309934	0.0476583	0.225099	0.435353	0.413335	0.39052	-0.0228145	0.277866	0.216942	0.368071
Q8IJX8	PF3D7_1006200	DNA/RNA-binding protein Alba 3	AS(1)T(1)EEVSQER;AS(1)T(1)EEVSQER	3;4	S;T	2	yes	yes	33.5399	1.51966	0.651939	-0.867719	6.85e-05	0.228197	0.0217049	0.413335	0.39052	-0.0228145	0.277866	0.216942	0.368071
Q8IJX8	PF3D7_1006200	DNA/RNA-binding protein Alba 3	AS(1)T(1)EEVS(1)QER;AS(1)T(1)EEVS(1)QER;AS(1)T(1)EEVS(1)QER	3;4;8	S;T;S	3	yes	yes	100	1.5051	0.395534	-1.10956	8.53e-05	0.98156	0.00315162	0.413335	0.39052	-0.0228145	0.277866	0.216942	0.368071
Q8IJX8	PF3D7_1006200	DNA/RNA-binding protein Alba 3	AS(0.002)T(0.997)EEVS(0.001)QER;AS(0.088)T(0.891)EEVS(0.021)QER	4	T	1	yes	yes	14.0446	1.14919	0.252951	-0.896237	0.00809154	0.525997	0.0176456	0.413335	0.39052	-0.0228145	0.277866	0.216942	0.368071
Q8IJZ3	PF3D7_1004400	RNA-binding protein, putative	GKY(0.001)S(0.995)VS(0.004)R	5	S	1	yes	no	NA	-0.00184801	0.0627126	0.0645606	NA	NA	NA	NA	NA	NA	NA	NA	NA
Q8IJZ3	PF3D7_1004400	RNA-binding protein, putative	RGS(1)LDNYER	94	S	1	yes	yes	21.5035	0.57085	0.319881	-0.250969	NA	NA	NA	NA	NA	NA	NA	NA	NA
Q8IJZ3	PF3D7_1004400	RNA-binding protein, putative	RNVS(1)VDR	143	S	1	yes	no	NA	0.537843	0.257578	-0.280265	NA	NA	NA	NA	NA	NA	NA	NA	NA
Q8IJZ3	PF3D7_1004400	RNA-binding protein, putative	KGEY(0.001)S(0.999)AERR;KGEYS(1)AERR	13	S	1	yes	no	NA	0.705744	0.869516	0.163772	NA	NA	NA	NA	NA	NA	NA	NA	NA
Q8IJZ3	PF3D7_1004400	RNA-binding protein, putative	EKGGDENIS(1)LK;GGDENIS(1)LK	685	S	1	yes	yes	100	0.622045	0.116143	-0.505902	NA	NA	NA	NA	NA	NA	NA	NA	NA
Q8IJZ4	PF3D7_1004300	E3 ubiquitin-protein ligase, putative	NVNS(0.831)DHMES(0.148)NINDS(0.02)GVS(0.002)LGGPK	905	S	1	yes	yes	17.9108	0.998536	0.716073	-0.282463	2.53e-05	0.87157	0.546944	1.35137	0.605144	-0.74623	0.0837663	0.686168	0.769934
Q8IJZ4	PF3D7_1004300	E3 ubiquitin-protein ligase, putative	RAS(0.998)FEINT(0.002)GK	941	S	1	yes	yes	40.8055	0.296875	0.539769	0.242894	2.44e-36	0.924096	0.198902	1.35137	0.605144	-0.74623	0.0837663	0.686168	0.769934
Q8IJZ4	PF3D7_1004300	E3 ubiquitin-protein ligase, putative	T(0.014)YS(0.984)Y(0.002)NR	270	S	1	yes	no	NA	0.345238	0.00041269	-0.344825	3.1e-33	0.378146	0.602123	1.35137	0.605144	-0.74623	0.0837663	0.686168	0.769934
Q8IJZ5	PF3D7_1004200	WD repeat-containing protein, putative	KYS(1)LIDKK	2657	S	1	yes	no	NA	0.145339	0.499702	0.354363	NA	NA	NA	NA	NA	NA	NA	NA	NA
Q8IJZ9	PF3D7_1003800	U5 small nuclear ribonucleoprotein component, putative	NIY(0.004)DEKDDS(0.996)HDDNDDGDNMENHMNGIENK	925	S	1	yes	yes	33.6572	1.58657	2.0593	0.472734	NA	NA	NA	0.988708	0.909285	-0.0794235	NA	NA	NA
Q8IK01	PF3D7_1003600	inner membrane complex protein 1c, putative	QIEDS(1)EEIIK	146	S	1	yes	yes	100	0.575091	0.702738	0.127647	0.624818	0.720284	0.93007	0.388749	0.564492	0.175743	0.381041	0.386077	0.548056
Q8IK01	PF3D7_1003600	inner membrane complex protein 1c, putative	RLS(0.138)S(0.864)EEIKPAGCCS(0.989)AACT(0.009)	267;277	S;S	2	yes	yes	3.11274	2.5869	2.57233	-0.0145662	7.98e-09	1.99e-07	0.728409	0.388749	0.564492	0.175743	0.381041	0.386077	0.548056
Q8IK01	PF3D7_1003600	inner membrane complex protein 1c, putative	S(0.001)QNNAS(0.007)GENFS(0.745)QMNFY(0.202)NQY(0.01)S(0.035)GANFEQER	230	S	1	yes	yes	7.37722	1.67973	1.70788	0.0281544	0.00070398	0.00306084	0.787703	0.388749	0.564492	0.175743	0.381041	0.386077	0.548056
Q8IK01	PF3D7_1003600	inner membrane complex protein 1c, putative	S(0.898)IQAS(0.906)NFEPS(0.384)GS(0.811)MQLK	248;252;257	S;S;S	3	yes	yes	5.36587	0.909037	0.766295	-0.142742	0.172116	0.601182	0.561162	0.388749	0.564492	0.175743	0.381041	0.386077	0.548056
Q8IK01	PF3D7_1003600	inner membrane complex protein 1c, putative	S(0.948)S(0.17)NS(0.882)FQK	7;10	S;S	2	yes	yes	5.36587	1.12964	0.819761	-0.309877	0.0518498	0.508493	0.375576	0.388749	0.564492	0.175743	0.381041	0.386077	0.548056
Q8IK01	PF3D7_1003600	inner membrane complex protein 1c, putative	S(1)YELLNK	208	S	1	yes	yes	20	0.540518	-0.0773568	-0.617875	0.690409	0.0964144	0.147601	0.388749	0.564492	0.175743	0.381041	0.386077	0.548056
Q8IK01	PF3D7_1003600	inner membrane complex protein 1c, putative	SYELLNKQS(0.962)S(0.038)VK	216	S	1	yes	yes	17.0115	0.1934	0.0782179	-0.115182	0.608181	0.20784	0.595536	0.388749	0.564492	0.175743	0.381041	0.386077	0.548056
Q8IK01	PF3D7_1003600	inner membrane complex protein 1c, putative	YSLDQNNIY(0.193)QQANS(0.806)FNQFNENAY(0.001)NQNAFNR	191	S	1	yes	yes	13.9946	1.05473	1.31925	0.264528	0.0805021	0.0505886	0.871306	0.388749	0.564492	0.175743	0.381041	0.386077	0.548056
Q8IK01	PF3D7_1003600	inner membrane complex protein 1c, putative	S(0.004)S(0.023)NS(0.973)FQK;S(0.005)S(0.005)NS(0.99)FQK;S(0.006)S(0.006)NS(0.988)FQK	10	S	1	yes	yes	32.2766	0.133007	0.261664	0.128657	0.502114	0.432821	0.931535	0.388749	0.564492	0.175743	0.381041	0.386077	0.548056
Q8IK01	PF3D7_1003600	inner membrane complex protein 1c, putative	Y(0.01)VPRNS(0.99)K;YVPRNS(1)K	157	S	1	yes	yes	32.2766	0.176937	0.503702	0.326765	0.578295	0.874886	0.782886	0.388749	0.564492	0.175743	0.381041	0.386077	0.548056
Q8IK01	PF3D7_1003600	inner membrane complex protein 1c, putative	Y(0.017)S(0.983)LDQNNIYQQANSFNQFNENAYNQNAFNR;Y(0.029)S(0.972)LDQNNIY(0.692)QQANS(0.294)FNQFNENAY(0.013)NQNAFNR;Y(0.029)S(0.972)LDQNNIY(0.692)QQANS(0.294)FNQFNENAY(0.013)NQNAFNR	179	S	1	yes	yes	0	1.38074	1.36894	-0.0117934	0.00923162	0.0371917	0.732212	0.388749	0.564492	0.175743	0.381041	0.386077	0.548056
Q8IK01	PF3D7_1003600	inner membrane complex protein 1c, putative	S(0.992)IQAS(0.029)NFEPS(0.553)GS(0.427)MQLK;S(0.996)IQAS(0.661)NFEPS(0.522)GS(0.821)MQLK;S(0.999)IQAS(0.003)NFEPS(0.261)GS(0.736)MQLK	248	S	1	yes	yes	26.9228	0.969028	0.98109	0.0120623	0.12779	0.280563	0.765202	0.388749	0.564492	0.175743	0.381041	0.386077	0.548056
Q8IK01	PF3D7_1003600	inner membrane complex protein 1c, putative	S(1)IQAS(1)NFEPS(1)GS(1)MQLK;S(1)IQAS(1)NFEPS(1)GS(1)MQLK;S(1)IQAS(1)NFEPS(1)GS(1)MQLK;S(1)IQAS(1)NFEPS(1)GS(1)MQLK	248;252;257;259	S;S;S;S	4	yes	yes	100	0.825052	1.0066	0.181548	0.252198	0.252155	0.991548	0.388749	0.564492	0.175743	0.381041	0.386077	0.548056
Q8IK01	PF3D7_1003600	inner membrane complex protein 1c, putative	S(0.002)IQAS(0.051)NFEPS(0.866)GS(0.08)MQLK;SIQASNFEPS(0.946)GS(0.053)MQLK	257	S	1	yes	yes	20.4116	0.499782	0.650522	0.150741	0.770752	0.823667	0.963613	0.388749	0.564492	0.175743	0.381041	0.386077	0.548056
Q8IK01	PF3D7_1003600	inner membrane complex protein 1c, putative	S(0.198)IQAS(0.106)NFEPS(0.779)GS(0.917)MQLK;S(0.198)IQAS(0.106)NFEPS(0.779)GS(0.917)MQLK	257;259	S;S	2	yes	yes	45.1562	0.937318	0.912381	-0.024937	0.149965	0.367542	0.714241	0.388749	0.564492	0.175743	0.381041	0.386077	0.548056
Q8IK01	PF3D7_1003600	inner membrane complex protein 1c, putative	S(0.821)IQAS(0.18)NFEPS(0.094)GS(0.906)MQLK;SIQAS(0.001)NFEPS(0.054)GS(0.946)MQLK;SIQASNFEPS(0.207)GS(0.793)MQLK	248;259	S;S	2	yes	yes	18.5329	0.440835	0.589217	0.148382	0.891273	0.948936	0.960184	0.388749	0.564492	0.175743	0.381041	0.386077	0.548056
Q8IK01	PF3D7_1003600	inner membrane complex protein 1c, putative	RLS(0.999)S(0.999)EEIKPAGCCS(0.001)AACT;RLS(0.999)S(0.999)EEIKPAGCCS(0.001)AACT;RLS(1)S(1)EEIKPAGCCSAACT;RLS(1)S(1)EEIKPAGCCSAACT	266;267	S;S	2	yes	yes	4.45112	1.70267	1.88494	0.182271	0.00056427	0.000625821	0.990496	0.388749	0.564492	0.175743	0.381041	0.386077	0.548056
Q8IK07	PF3D7_1002900	conserved Plasmodium protein, unknown function	HIES(0.906)LGS(0.094)YK	60	S	1	yes	yes	9.42495	0.757682	0.316337	-0.441345	0.0347268	0.71945	0.174652	0.424385	0.423804	-0.000581212	0.157846	0.299189	0.32471
Q8IK07	PF3D7_1002900	conserved Plasmodium protein, unknown function	HIESLGS(0.999)YK	63	S	1	yes	yes	17.0115	0.75449	0.252538	-0.501952	0.0365005	0.567028	0.122574	0.424385	0.423804	-0.000581212	0.157846	0.299189	0.32471
Q8IK07	PF3D7_1002900	conserved Plasmodium protein, unknown function	IKPLS(0.973)Y(0.005)DS(0.018)S(0.004)DK	70	S	1	yes	yes	12.2841	0.57229	0.728505	0.156215	0.348748	0.308476	0.62918	0.424385	0.423804	-0.000581212	0.157846	0.299189	0.32471
Q8IK07	PF3D7_1002900	conserved Plasmodium protein, unknown function	AQIDGIKS(0.801)S(0.199)ELELFK;AQIDGIKS(0.958)S(0.042)ELELFK	18	S	1	yes	yes	9.34047	0.198798	0.314561	0.115763	0.152959	0.715015	0.720117	0.424385	0.423804	-0.000581212	0.157846	0.299189	0.32471
Q8IK12	PF3D7_1002400	transformer-2 protein homolog beta, putative	EAHS(0.953)ES(0.047)EEPVHK	8	S	1	yes	yes	14.0446	1.19785	0.112227	-1.08562	2.87e-07	0.243483	3.78e-05	0.231493	0.49253	0.261038	0.188298	0.32607	0.326815
Q8IK12	PF3D7_1002400	transformer-2 protein homolog beta, putative	S(0.785)S(0.211)DNERGPS(0.239)RDDS(0.766)K	200;212	S;S	2	yes	no	NA	1.51944	2.49866	0.979225	7.92e-12	7.63e-10	0.0279822	0.231493	0.49253	0.261038	0.188298	0.32607	0.326815
Q8IK12	PF3D7_1002400	transformer-2 protein homolog beta, putative	S(0.785)S(0.216)DNERGPS(0.963)RDDS(0.036)K	200;208	S;S	2	yes	no	NA	1.54334	2.57885	1.03551	3.24e-12	1.57e-10	0.0178001	0.231493	0.49253	0.261038	0.188298	0.32607	0.326815
Q8IK12	PF3D7_1002400	transformer-2 protein homolog beta, putative	S(0.8)S(0.199)DNERGPS(0.002)RDDSK	200	S	1	yes	no	NA	1.85389	2.92336	1.06948	0	8.99e-14	0.0133726	0.231493	0.49253	0.261038	0.188298	0.32607	0.326815
Q8IK12	PF3D7_1002400	transformer-2 protein homolog beta, putative	S(1)IDNKYYR	182	S	1	yes	no	NA	-0.458125	-0.265724	0.192401	0.000249883	0.0200487	0.833655	0.231493	0.49253	0.261038	0.188298	0.32607	0.326815
Q8IK12	PF3D7_1002400	transformer-2 protein homolog beta, putative	YRNS(1)PDR	238	S	1	yes	yes	21.5035	0.0392289	0.336727	0.297498	0.307224	0.632776	0.911171	0.231493	0.49253	0.261038	0.188298	0.32607	0.326815
Q8IK12	PF3D7_1002400	transformer-2 protein homolog beta, putative	NARS(1)S(1)DNERGPSR;NARS(1)S(1)DNERGPSR	200;201	S;S	2	yes	yes	24.3352	1.62304	-2.44713	-4.07017	1.47e-13	1.96e-19	4.35e-40	0.231493	0.49253	0.261038	0.188298	0.32607	0.326815
Q8IK12	PF3D7_1002400	transformer-2 protein homolog beta, putative	YRNS(1)PDRS(1)PR;YRNS(1)PDRS(1)PR	238;242	S;S	2	yes	yes	0	1.51851	0.654806	-0.863703	8.2e-12	0.618715	0.000578452	0.231493	0.49253	0.261038	0.188298	0.32607	0.326815
Q8IK12	PF3D7_1002400	transformer-2 protein homolog beta, putative	EAHS(1)ES(1)EEPVHK;EAHS(1)ES(1)EEPVHK	8;10	S;S	2	yes	yes	0	1.72399	-0.328423	-2.05241	2.22e-15	0.0118116	1.45e-12	0.231493	0.49253	0.261038	0.188298	0.32607	0.326815
Q8IK74	PF3D7_1476300	Plasmodium exported protein (PHISTb), unknown function	HIDS(0.998)DVDDAET(0.002)EWYDTK;HIDS(1)DVDDAETEWYDTK	352	S	1	yes	yes	34.7477	0.492134	0.728109	0.235974	0.819402	0.78217	0.87477	0.425683	0.621758	0.196075	0.291053	0.384644	0.253166
Q8IK93	PF3D7_1474500	splicing factor 3A subunit 1, putative	LYEHT(0.004)Y(0.045)EDNS(0.795)DDNY(0.153)EDKLNNS(0.002)Y(0.001)NK	453	S	1	yes	yes	11.1207	1.09356	1.47648	0.38292	NA	NA	NA	NA	NA	NA	NA	NA	NA
Q8IK98	PF3D7_1474000	conserved Plasmodium protein, unknown function	HKFY(1)ISK	422	Y	1	no	no	NA	-0.0306443	0.935204	0.965848	NA	NA	NA	NA	NA	NA	NA	NA	NA
Q8IKA0	PF3D7_1473700	nucleoporin NUP116/NSP116, putative	KLS(0.06)NVIT(0.777)S(0.163)NK	10	T	1	yes	no	NA	0.168711	0.17656	0.0078494	NA	NA	NA	NA	NA	NA	NA	NA	NA
Q8IKA6	PF3D7_1473200	DnaJ protein, putative	KKQDS(1)LEELIVAIR	386	S	1	yes	yes	100	0.994229	0.496026	-0.498204	0.000518852	0.269245	1.35e-09	0.33106	0.385483	0.0544233	0.191069	0.100056	0.0911793
Q8IKA6	PF3D7_1473200	DnaJ protein, putative	KYES(1)LLKK	361	S	1	yes	no	NA	0.711864	1.08405	0.372181	0.04626	2.92e-12	0.00049218	0.33106	0.385483	0.0544233	0.191069	0.100056	0.0911793
Q8IKB6	PF3D7_1472200	histone deacetylase, putative	YDNNNS(0.999)RDHYNNFR	412	S	1	yes	yes	30.6401	0.967299	0.898215	-0.0690836	NA	NA	NA	NA	NA	NA	NA	NA	NA
Q8IKC7	PF3D7_1471200	inorganic anion exchanger, inorganic anion antiporter	VEAPVVPLLY(0.926)KPLQT(0.074)IFQK	625	Y	1	yes	yes	10.1946	1.5154	0.201136	-1.31427	NA	NA	NA	NA	NA	NA	NA	NA	NA
Q8IKC8	PF3D7_1471100	exported protein 2	HLS(0.021)S(0.028)Y(0.951)MEEK	209	Y	1	yes	yes	10.11	0.434343	-0.0156329	-0.449976	0.936373	0.332278	0.539203	0.456744	0.319325	-0.137419	0.280602	0.345482	0.509035
Q8IKE8	PF3D7_1468900	zinc finger protein, putative	NNIEDDDDIES(1)GDNIK	184	S	1	yes	yes	100	0.906274	0.239945	-0.666329	NA	NA	NA	0.126182	0.651862	0.52568	NA	NA	NA
Q8IKE8	PF3D7_1468900	zinc finger protein, putative	NQNS(1)FVMNNETNDHNENRK	585	S	1	yes	yes	84.1087	1.3497	1.32286	-0.0268471	NA	NA	NA	0.126182	0.651862	0.52568	NA	NA	NA
Q8IKE9	PF3D7_1468800	splicing factor U2AF large subunit, putative	FSYHS(1)R	331	S	1	yes	no	NA	0.834715	0.374623	-0.460091	NA	NA	NA	NA	NA	NA	NA	NA	NA
Q8IKF0	PF3D7_1468700	eukaryotic initiation factor 4A	GIYS(0.993)Y(0.007)GFEKPSAIQQR	40	S	1	yes	yes	0	0.352863	0.400039	0.0471762	0.704186	0.979193	0.7972	0.452691	0.406589	-0.0461023	0.262931	0.251152	0.362991
Q8IKF0	PF3D7_1468700	eukaryotic initiation factor 4A	CHACVGGT(1)VVR;CHACVGGT(1)VVREDIDK	129	T	1	yes	yes	100	1.22942	0.693823	-0.535602	0.0031355	0.252762	0.177492	0.452691	0.406589	-0.0461023	0.262931	0.251152	0.362991
Q8IKF6	PF3D7_1468100	kelch domain-containing protein, putative	YLDKS(0.57)S(0.57)FS(0.859)FDK	2390	S	1	yes	no	NA	1.37988	0.515644	-0.864241	0.339345	0.741322	0.0105073	0.826333	0.794176	-0.0321569	0.579356	0.843773	0.325202
Q8IKF6	PF3D7_1468100	kelch domain-containing protein, putative	Y(0.127)LDKS(0.13)S(0.754)FS(0.989)FDK;Y(0.127)LDKS(0.13)S(0.754)FS(0.989)FDK	2391;2393	S;S	2	yes	no	NA	1.24883	0.44115	-0.807681	0.465846	0.675662	0.0170908	0.826333	0.794176	-0.0321569	0.579356	0.843773	0.325202
Q8IKF8	PF3D7_1467900	rab GTPase activator, putative	NAS(0.999)DNIY(0.001)K	1031	S	1	yes	no	NA	0.322056	0.0549998	-0.267056	NA	NA	NA	NA	NA	NA	NA	NA	NA
Q8IKG8	PF3D7_1466900	conserved Plasmodium protein, unknown function	LS(0.077)S(0.923)LENNIKNELK	943	S	1	yes	no	NA	0.256264	0.633517	0.377253	NA	NA	NA	NA	NA	NA	NA	NA	NA
Q8IKG8	PF3D7_1466900	conserved Plasmodium protein, unknown function	S(0.084)S(0.084)YS(0.832)EVNDEFNINNEEHHNK	249	S	1	yes	yes	11.0996	1.23309	1.11839	-0.114701	NA	NA	NA	NA	NA	NA	NA	NA	NA
Q8IKH2	PF3D7_1466400	AP2 domain transcription factor AP2-EXP	LNS(1)IINFEWINNDLK	785	S	1	yes	yes	100	-0.0650132	0.136435	0.201448	NA	NA	NA	0.254522	0.599213	0.344692	NA	NA	NA
Q8IKH3	PF3D7_1466300	26S proteasome regulatory subunit RPN2, putative	T(0.001)AQDDNS(0.806)S(0.828)VLS(0.365)DGK;T(0.001)AQDDNS(0.806)S(0.828)VLS(0.365)DGK;T(0.01)AQDDNS(0.793)S(0.815)VLS(0.382)DGK;T(0.01)AQDDNS(0.793)S(0.815)VLS(0.382)DGK	1020;1021	S;S	2	yes	yes	11.1207	0.933745	0.345891	-0.587854	0.249781	0.5332	0.000157358	0.46407	0.639157	0.175087	0.4081	0.470635	0.201881
Q8IKH3	PF3D7_1466300	26S proteasome regulatory subunit RPN2, putative	TAQDDNS(0.001)S(0.005)VLS(0.995)DGK;TAQDDNSS(0.001)VLS(0.999)DGK	1024	S	1	yes	yes	38.1555	1.25903	0.26014	-0.99889	0.0514207	0.420628	6.06e-09	0.46407	0.639157	0.175087	0.4081	0.470635	0.201881
Q8IKH5	PF3D7_1466100	protein phosphatase containing kelch-like domains	KIS(1)IDKLEEEGR	488	S	1	yes	yes	100	0.625917	0.641065	0.0151486	NA	NA	NA	NA	NA	NA	NA	NA	NA
Q8IKH5	PF3D7_1466100	protein phosphatase containing kelch-like domains	LS(0.005)NRPMS(0.995)NK	461	S	1	yes	no	NA	0.413867	0.36725	-0.046617	NA	NA	NA	NA	NA	NA	NA	NA	NA
Q8IKH5	PF3D7_1466100	protein phosphatase containing kelch-like domains	MTELRPPT(1)PPR	873	T	1	yes	yes	28.1332	0.706767	0.0356271	-0.67114	NA	NA	NA	NA	NA	NA	NA	NA	NA
Q8IKJ2	PF3D7_1464500	conserved Plasmodium membrane protein, unknown function	ANVS(0.977)FT(0.023)ISHR	2460	S	1	yes	yes	22.8513	0.810229	0.442237	-0.367992	NA	NA	NA	0.965379	0.422441	-0.542938	NA	NA	NA
Q8IKJ2	PF3D7_1464500	conserved Plasmodium membrane protein, unknown function	EHS(1)NDIPNDISK	1411	S	1	yes	yes	81.3383	0.869731	1.16557	0.295836	NA	NA	NA	0.965379	0.422441	-0.542938	NA	NA	NA
Q8IKJ2	PF3D7_1464500	conserved Plasmodium membrane protein, unknown function	NIFS(0.994)DT(0.006)DKIK	1497	S	1	yes	yes	14.0446	0.264872	0.548	0.283128	NA	NA	NA	0.965379	0.422441	-0.542938	NA	NA	NA
Q8IKJ2	PF3D7_1464500	conserved Plasmodium membrane protein, unknown function	KNS(1)S(1)LNIQDVEANNK;KNS(1)S(1)LNIQDVEANNK	1991;1992	S;S	2	yes	yes	100	1.23321	0.767732	-0.465483	NA	NA	NA	0.965379	0.422441	-0.542938	NA	NA	NA
Q8IKL9	PF3D7_1461300	40S ribosomal protein S28e, putative	AQFMGDS(1)ELAGR	33	S	1	yes	yes	100	0.760031	0.574718	-0.185313	9.41e-07	0.156776	0.000237287	0.232103	0.467655	0.235552	0.107662	0.0756097	0.114502
Q8IKL9	PF3D7_1461300	40S ribosomal protein S28e, putative	T(0.001)GS(0.999)RGGVIQVR	18	S	1	yes	yes	9.38306	0.141987	-0.182938	-0.324925	0.402578	7.66e-18	9.84e-07	0.232103	0.467655	0.235552	0.107662	0.0756097	0.114502
Q8IKN4	PF3D7_1459700	pyridoxal 5 -phosphate synthase, putative	RS(0.994)Y(0.992)S(0.014)LNVR;RS(0.994)Y(0.992)S(0.014)LNVR	51;52	S;Y	2	no	no	NA	0.153321	0.62855	0.475229	NA	NA	NA	NA	NA	NA	NA	NA	NA
Q8IKQ1	PF3D7_1457900	conserved Plasmodium protein, unknown function	KAS(1)VILQK	352	S	1	yes	no	NA	0.154996	0.0924571	-0.0625391	NA	NA	NA	NA	NA	NA	NA	NA	NA
Q8IKQ7	PF3D7_1457300	MA3 domain-containing protein, putative	HT(1)LHEEETGEQK	229	T	1	yes	yes	71.267	1.63659	1.39916	-0.237432	0	0.0326903	0.354955	0.367985	0.494072	0.126087	0.120433	0.423756	0.392985
Q8IKQ8	PF3D7_1457100	conserved Plasmodium protein, unknown function	FREY(1)LNIK	607	Y	1	no	no	NA	-0.1962	1.31393	1.51013	NA	NA	NA	NA	NA	NA	NA	NA	NA
Q8IKS5	PF3D7_1455300	conserved protein, unknown function	KDS(1)FLDNR	292	S	1	yes	yes	100	0.63557	0.433265	-0.202305	0.890084	0.606053	0.46297	0.586415	0.638054	0.0516394	0.355684	0.397097	0.34599
Q8IKS5	PF3D7_1455300	conserved protein, unknown function	LS(0.001)AGDS(0.947)T(0.052)FGKPTVR	18	S	1	yes	yes	22.094	0.33768	0.503195	0.165515	0.484356	0.734148	0.742057	0.586415	0.638054	0.0516394	0.355684	0.397097	0.34599
Q8IKS5	PF3D7_1455300	conserved protein, unknown function	YKLS(1)AGDS(0.915)T(0.085)FGKPTVR;YKLS(1)AGDS(0.915)T(0.085)FGKPTVR	14;18	S;S	2	yes	no	NA	1.18782	-0.0645909	-1.25241	0.0908659	0.0768183	0.000163868	0.586415	0.638054	0.0516394	0.355684	0.397097	0.34599
Q8IKS5	PF3D7_1455300	conserved protein, unknown function	HY(0.002)NNIS(0.972)NT(0.026)K;HY(0.003)NNIS(0.96)NT(0.037)K;HYNNIS(0.992)NT(0.007)KNNVNK	530	S	1	yes	yes	26.3144	0.489502	0.387264	-0.102238	0.785262	0.527675	0.656503	0.586415	0.638054	0.0516394	0.355684	0.397097	0.34599
Q8IKS5	PF3D7_1455300	conserved protein, unknown function	NGNDDTNLS(1)QEK;NGNDDTNLS(1)QEKK	60	S	1	yes	yes	32.4553	1.19867	0.196958	-1.00171	0.0851876	0.266654	0.00233096	0.586415	0.638054	0.0516394	0.355684	0.397097	0.34599
Q8IKS5	PF3D7_1455300	conserved protein, unknown function	T(0.004)YS(0.996)LCR;TYS(1)LCR	607	S	1	yes	yes	14.023	0.670887	0.647157	-0.0237294	0.812276	0.981712	0.827557	0.586415	0.638054	0.0516394	0.355684	0.397097	0.34599
Q8IKT2	PF3D7_1454700	6-phosphogluconate dehydrogenase, decarboxylating	DYFGS(0.924)HT(0.076)YR	452	S	1	yes	yes	12.1914	0.383593	0.450056	0.0664638	0.640688	0.813359	0.674555	0.323178	0.517987	0.194809	0.129441	0.287726	0.305653
Q8IKU0	PF3D7_1453800	glucose-6-phosphate dehydrogenase-6-phosphogluconolactonase	KS(0.059)S(0.906)FY(0.035)EDDLLDIN	900	S	1	yes	yes	0	0.351137	0.628388	0.277251	0.888256	0.675208	0.876631	0.32688	0.572382	0.245503	0.172638	0.133662	0.20451
Q8IKV1	PF3D7_1452500	syntaxin-6, putative	FNIS(0.072)S(0.928)QEIEER	79	S	1	yes	yes	14.023	0.426291	0.43531	0.00901826	NA	NA	NA	0.322906	0.49985	0.176943	NA	NA	NA
Q8IKV6	PF3D7_1452000	rhoptry neck protein 2	DGYLS(0.995)ES(0.005)ER	827	S	1	yes	yes	11.2162	0.48859	-0.391758	-0.880348	0.856204	0.128155	0.0787399	0.404005	0.485876	0.0818714	0.466785	0.576852	0.547323
Q8IKV6	PF3D7_1452000	rhoptry neck protein 2	NS(0.011)KS(0.845)NES(0.065)GYAS(0.079)K	859	S	1	yes	yes	19.6823	0.333024	0.163989	-0.169035	0.879138	0.57684	0.646648	0.404005	0.485876	0.0818714	0.466785	0.576852	0.547323
Q8IKV6	PF3D7_1452000	rhoptry neck protein 2	YNNEQNGGY(0.041)ES(0.951)DGNS(0.007)PNSR;YNNEQNGGYES(1)DGNSPNSR	248	S	1	yes	yes	11.0996	0.753869	0.497066	-0.256804	0.453544	0.984524	0.536059	0.404005	0.485876	0.0818714	0.466785	0.576852	0.547323
Q8IKV8	PF3D7_1451800	sortilin	NRT(0.999)NQNNNIT(0.001)SR	871	T	1	yes	yes	38.2021	0.707418	0.478877	-0.228541	0.189159	0.776645	0.0951947	0.275207	0.532795	0.257588	0.329161	0.190054	0.291338
Q8IKX5	PF3D7_1450000	serine/threonine protein kinase, putative	GS(0.002)T(0.999)IS(0.999)KR;GS(0.002)T(0.999)IS(0.999)KR	4;6	T;S	2	yes	no	NA	-0.67133	0.113596	0.784926	NA	NA	NA	NA	NA	NA	NA	NA	NA
Q8IKY3	PF3D7_1449100	CLASP domain-containing protein, putative	KKS(0.999)YEEEQT(0.001)YEVPYEK	150	S	1	yes	yes	0	0.610876	1.08774	0.476862	NA	NA	NA	NA	NA	NA	NA	NA	NA
Q8IKY3	PF3D7_1449100	CLASP domain-containing protein, putative	S(1)IDEQEDYNIVDDFIYLNK	27	S	1	yes	yes	45.9255	1.32587	1.46968	0.143811	NA	NA	NA	NA	NA	NA	NA	NA	NA
Q8IL00	PF3D7_1447200	conserved protein, unknown function	NAS(1)IEK	84	S	1	yes	no	NA	-0.0446952	0.44653	0.491225	NA	NA	NA	NA	NA	NA	NA	NA	NA
Q8IL00	PF3D7_1447200	conserved protein, unknown function	RLS(0.803)T(0.197)NDKFNK	432	S	1	yes	no	NA	0.613273	0.147143	-0.466129	NA	NA	NA	NA	NA	NA	NA	NA	NA
Q8IL13	PF3D7_1445900	ATP-dependent RNA helicase DDX5, putative	S(1)NNVNNIPLR	512	S	1	yes	yes	100	0.312197	0.101894	-0.210303	0.623826	0.0589446	0.104124	0.25837	0.497039	0.23867	0.109754	0.209226	0.27626
Q8IL16	PF3D7_1445700	conserved Plasmodium protein, unknown function	RNDT(1)LEEDLKSDHPK	266	T	1	yes	yes	11.9049	1.03297	-0.427034	-1.46	NA	NA	NA	NA	NA	NA	NA	NA	NA
Q8IL16	PF3D7_1445700	conserved Plasmodium protein, unknown function	TIDNS(1)NEVNK	53	S	1	yes	yes	35.7906	1.14737	-0.0635763	-1.21095	NA	NA	NA	NA	NA	NA	NA	NA	NA
Q8IL16	PF3D7_1445700	conserved Plasmodium protein, unknown function	FS(0.002)VFDS(0.998)DDNS(1)EEEIENK;FS(0.002)VFDS(0.999)DDNS(1)EEEIENK	20;24	S;S	2	yes	yes	49.7877	1.06846	1.21778	0.149318	NA	NA	NA	NA	NA	NA	NA	NA	NA
Q8IL19	PF3D7_1445400	protein serine/threonine kinase-1	KNS(1)NLS(1)NNYVAVR;KNS(1)NLS(1)NNYVAVR	436;439	S;S	2	yes	yes	11.119	1.02505	0.50706	-0.51799	NA	NA	NA	NA	NA	NA	NA	NA	NA
Q8IL26	PF3D7_1444500	eukaryotic translation initiation factor 2-alpha kinase 1	YSIEKS(1)NMHK	107	S	1	no	no	NA	0.315014	0.592392	0.277378	NA	NA	NA	NA	NA	NA	NA	NA	NA
Q8IL33	PF3D7_1443800	pre-mRNA-splicing factor CWC24, putative	NYGS(0.996)Y(0.004)EIDQDIKNDHR	137	S	1	yes	no	NA	0.34235	0.548783	0.206433	NA	NA	NA	NA	NA	NA	NA	NA	NA
Q8IL33	PF3D7_1443800	pre-mRNA-splicing factor CWC24, putative	VLEEDHEIS(1)DDDVVCK	73	S	1	yes	yes	100	0.614116	0.497139	-0.116977	NA	NA	NA	NA	NA	NA	NA	NA	NA
Q8IL40	PF3D7_1443100	conserved Plasmodium protein, unknown function	KNS(1)MNEK	406	S	1	yes	no	NA	0.705988	1.50525	0.799262	NA	NA	NA	NA	NA	NA	NA	NA	NA
Q8IL42	PF3D7_1442900	protein transport protein SEC7, putative	KES(1)DLHK	1184	S	1	yes	no	NA	0.275501	0.965292	0.689791	0.23553	0.241563	0.0546538	0.466216	0.327962	-0.138254	0.160773	0.54422	0.43091
Q8IL42	PF3D7_1442900	protein transport protein SEC7, putative	NIS(0.071)DDHS(0.929)VLNNNSK	1129	S	1	yes	yes	8.63534	0.956102	1.06354	0.107437	0.00231086	0.176498	0.568564	0.466216	0.327962	-0.138254	0.160773	0.54422	0.43091
Q8IL42	PF3D7_1442900	protein transport protein SEC7, putative	GS(0.528)S(0.467)IKS(0.786)NS(0.184)Y(0.018)NPDT(0.017)HDNK;GS(0.528)S(0.467)IKS(0.786)NS(0.184)Y(0.018)NPDT(0.017)HDNK	985	S	1	yes	no	NA	1.1571	0.98824	-0.168856	1.73e-05	0.225032	0.943383	0.466216	0.327962	-0.138254	0.160773	0.54422	0.43091
Q8IL48	PF3D7_1442300	tRNA import protein tRIP	LIVKDS(1)LENLLNNK	178	S	1	yes	yes	100	0.65941	0.742381	0.0829714	0.0236279	0.512511	0.462787	0.283926	0.609297	0.325371	0.165914	0.203202	0.330125
Q8IL48	PF3D7_1442300	tRNA import protein tRIP	NNFVS(0.001)KES(0.999)KENK;NNFVS(0.088)KES(0.912)K	203	S	1	yes	yes	22.4511	0.707127	0.523688	-0.183439	0.0107498	0.673535	0.123253	0.283926	0.609297	0.325371	0.165914	0.203202	0.330125
Q8IL56	PF3D7_1441400	FACT complex subunit SSRP1, putative	GFGGSDFGS(1)FR	29	S	1	yes	yes	34.2975	0.367769	0.308169	-0.0595998	0.812066	0.835779	0.789081	0.329058	0.356352	0.0272946	0.162814	0.232438	0.324834
Q8IL59	PF3D7_1441100	conserved Plasmodium protein, unknown function	KGS(1)DDEGFD	221	S	1	yes	yes	100	0.998881	-0.379983	-1.37886	0.00593057	0.00546523	3.77e-05	0.592433	0.85653	0.264096	0.147713	0.445068	0.398648
Q8IL59	PF3D7_1441100	conserved Plasmodium protein, unknown function	NS(0.001)NT(0.011)VDS(0.775)S(0.213)ENVEEVVDNLTSEK	12	S	1	yes	yes	11.0568	1.31532	1.65915	0.343829	9.89e-07	0.0713326	0.841476	0.592433	0.85653	0.264096	0.147713	0.445068	0.398648
Q8IL80	PF3D7_1438900	thioredoxin peroxidase 1	VAMKPS(0.052)EEGVS(0.944)EY(0.003)LS(0.001)KL	189	S	1	yes	yes	15.221	-0.0236113	0.446966	0.470577	0.204606	0.782723	0.485079	0.456953	0.277778	-0.179175	0.378833	0.613507	0.930668
Q8IL80	PF3D7_1438900	thioredoxin peroxidase 1	VAMKPS(0.99)EEGVS(0.009)EY(0.001)LSK;VAMKPS(1)EEGVSEYLSK	184	S	1	yes	yes	56.9869	0.332349	0.745878	0.41353	0.742219	0.445469	0.524216	0.456953	0.277778	-0.179175	0.378833	0.613507	0.930668
Q8IL84	PF3D7_1438400	metacaspase-2	NINDNNAGS(1)FDNLNK	247	S	1	yes	yes	100	0.853357	1.01707	0.16371	NA	NA	NA	NA	NA	NA	NA	NA	NA
Q8IL87	PF3D7_1438000	eukaryotic translation initiation factor eIF2A, putative	TGIY(1)RAPR	602	Y	1	no	no	NA	-0.120928	0.823745	0.944673	4e-11	0.119137	0.00254437	0.273716	0.209834	-0.0638822	0.0597565	0.393935	0.334179
Q8IL91	PF3D7_1437500	conserved Plasmodium membrane protein, unknown function	IDNGES(0.959)DEY(0.002)NS(0.017)T(0.017)NQS(0.005)PR	14	S	1	yes	yes	7.77211	0.98499	0.339023	-0.645966	NA	NA	NA	NA	NA	NA	NA	NA	NA
Q8IL91	PF3D7_1437500	conserved Plasmodium membrane protein, unknown function	KAS(1)S(0.999)FIY(0.001)K;KAS(1)S(0.999)FIY(0.001)K	46;47	S;S	2	yes	no	NA	1.19445	0.438537	-0.755917	NA	NA	NA	NA	NA	NA	NA	NA	NA
Q8IL91	PF3D7_1437500	conserved Plasmodium membrane protein, unknown function	GVS(1)FVNK;GVS(1)FVNKK	61	S	1	yes	no	NA	0.419341	-0.00583999	-0.425181	NA	NA	NA	NA	NA	NA	NA	NA	NA
Q8IL92	PF3D7_1437400	pantothenate kinase 2, putative	HS(0.232)LS(0.755)DNEINMY(0.013)EYHR	571	S	1	yes	yes	41.5251	0.643902	0.373316	-0.270586	NA	NA	NA	NA	NA	NA	NA	NA	NA
Q8IL94	PF3D7_1437200	ribonucleoside-diphosphate reductase large subunit, putative	S(0.003)T(0.003)S(0.006)GRLS(0.989)DDGIKR	26	S	1	yes	no	NA	0.859666	0.732313	-0.127353	0	0.45308	4.54e-05	0.0764274	0.652305	0.575878	0.0658096	0.106636	0.172446
Q8ILA1	PF3D7_1436300	translocon component PTEX150	KNS(0.038)EY(0.002)DLY(0.96)DDDDKEGGNFK	822	Y	1	yes	yes	16.665	-0.406427	0.109093	0.51552	0.0230123	0.3876	0.193021	0.523567	0.591199	0.0676321	0.409107	0.558008	0.344081
Q8ILA1	PF3D7_1436300	translocon component PTEX150	S(0.992)IDY(0.008)AK;S(1)IDYAK	745	S	1	yes	no	NA	-0.562058	-1.68691	-1.12485	0.00796276	4.45e-05	0.000528825	0.523567	0.591199	0.0676321	0.409107	0.558008	0.344081
Q8ILA9	PF3D7_1435500	clathrin light chain, putative	YNGS(1)DIKNNDS(1)FYK;YNGS(1)DIKNNDS(1)FYK	106;113	S;S	2	yes	no	NA	1.36272	1.8886	0.525881	NA	NA	NA	NA	NA	NA	NA	NA	NA
Q8ILB9	PF3D7_1434500	dynein-related AAA-type ATPase, putative	NKS(0.107)NDFNIS(0.893)HDNITK	7020	S	1	yes	yes	7.9887	1.06752	1.27261	0.205091	NA	NA	NA	0.204037	1.79152	1.58748	NA	NA	NA
Q8ILC3	PF3D7_1434000	CCR4-associated factor 16, putative	ENVDKLDDLLLIDS(1)D	256	S	1	yes	no	NA	0.819249	0.861867	0.0426179	NA	NA	NA	NA	NA	NA	NA	NA	NA
Q8ILC8	PF3D7_1433500	DNA topoisomerase 2	KADDLNS(0.999)NELDNT(0.262)LS(0.685)VS(0.055)K	1296	S	1	yes	yes	36.8694	1.63099	1.91283	0.281834	0.000299904	5.4e-09	0.579906	0.449312	0.49718	0.0478682	0.326848	0.242643	0.422685
Q8ILC8	PF3D7_1433500	DNA topoisomerase 2	KADDLNS(1)NELDNT(0.707)LS(0.278)VS(0.015)K	1288	S	1	yes	yes	36.8694	0.922514	1.31173	0.389219	0.14768	0.000787936	0.419335	0.449312	0.49718	0.0478682	0.326848	0.242643	0.422685
Q8ILC8	PF3D7_1433500	DNA topoisomerase 2	KADDLNS(1)NELDNT(0.883)LS(0.109)VS(0.008)K	1294	S;T	2	yes	yes	11.0996	1.37038	1.65859	0.288214	0.00483207	1.7e-06	0.569617	0.449312	0.49718	0.0478682	0.326848	0.242643	0.422685
Q8ILC8	PF3D7_1433500	DNA topoisomerase 2	LNDENNEFS(1)S(1)NNVDNK;LNDENNEFS(1)S(1)NNVDNK	1325;1326	S;S	2	yes	yes	100	0.877368	0.975024	0.0976563	0.190315	0.0489155	0.906234	0.449312	0.49718	0.0478682	0.326848	0.242643	0.422685
Q8ILC9	PF3D7_1433400	zinc finger protein, putative	LLNKNDS(0.997)Y(0.003)DNFGK	4826	S	1	yes	yes	14.023	0.527721	0.578717	0.0509956	NA	NA	NA	NA	NA	NA	NA	NA	NA
Q8ILG8	PF3D7_1429600	conserved Plasmodium protein, unknown function	S(0.006)AAS(0.994)EECVHFK	193	S	1	yes	yes	14.966	0.745162	0.452294	-0.292868	NA	NA	NA	NA	NA	NA	NA	NA	NA
Q8ILH4	PF3D7_1429000	protein archease, putative	S(0.025)YIS(0.975)EDENEEEENKHIFNGDNNTSDR	27	S	1	yes	yes	32.2766	1.02805	1.06225	0.0341953	NA	NA	NA	NA	NA	NA	NA	NA	NA
Q8ILH6	PF3D7_1428800	transcription initiation TFIID-like, putative	ILTNNKS(1)HENLINISK	145	S	1	yes	yes	20.1669	0.920294	0.56451	-0.355784	NA	NA	NA	NA	NA	NA	NA	NA	NA
Q8ILI6	PF3D7_1427900	leucine-rich repeat protein	EGMEVLS(0.152)S(0.838)DEEEEEEY(0.011)EEDNTLK	175	S	1	yes	yes	9.34047	1.46935	2.10581	0.636461	9.9e-06	3.55e-07	0.102387	0.397205	0.534202	0.136997	0.242599	0.308654	0.305784
Q8ILI6	PF3D7_1427900	leucine-rich repeat protein	KEHT(1)IDGK	17	T	1	yes	yes	100	1.34164	0.393257	-0.948382	9.9e-05	0.647925	0.000385964	0.397205	0.534202	0.136997	0.242599	0.308654	0.305784
Q8ILI6	PF3D7_1427900	leucine-rich repeat protein	KLT(0.951)S(0.049)IKNEEK	43	T	1	yes	no	NA	0.695158	0.750755	0.0555969	0.219384	0.482926	0.790084	0.397205	0.534202	0.136997	0.242599	0.308654	0.305784
Q8ILI6	PF3D7_1427900	leucine-rich repeat protein	EGMEVLS(0.919)S(0.919)DEEEEEEY(0.162)EEDNTLK;EGMEVLS(0.919)S(0.919)DEEEEEEY(0.162)EEDNTLK	174;175	S;S	2	yes	yes	50.909	1.61024	1.93609	0.325852	5.73e-07	5.57e-06	0.536832	0.397205	0.534202	0.136997	0.242599	0.308654	0.305784
Q8ILJ7	PF3D7_1426700	phosphoenolpyruvate carboxylase	IPS(1)RNNVSTYDEATNK	1109	S	1	yes	yes	30.6353	0.333166	0.678266	0.3451	0.761707	0.000113852	0.399359	0.462328	0.479054	0.0167262	0.425939	0.0516227	0.389638
Q8ILK2	PF3D7_1426100	transcription factor BTF3, putative	NILNKES(0.99)GDT(0.01)PK	142	S	1	yes	yes	16.665	0.475217	0.299585	-0.175632	0.371304	0.358746	0.00223687	0.323347	0.439104	0.115757	0.16987	0.152022	0.0953238
Q8ILK2	PF3D7_1426100	transcription factor BTF3, putative	VHKNS(0.984)IS(0.016)NEK	43	S	1	yes	no	NA	1.61112	0.929876	-0.681244	3.44e-14	0.00124532	6.22e-17	0.323347	0.439104	0.115757	0.16987	0.152022	0.0953238
Q8ILL5	PF3D7_1423700	conserved Plasmodium protein, unknown function	EQNNS(0.998)NDILS(0.002)K	1248	S	1	yes	yes	56.9869	1.09304	0.214587	-0.878451	0.707884	0.419392	0.020432	0.823821	0.790259	-0.0335623	0.718485	0.712927	0.36444
Q8ILL5	PF3D7_1423700	conserved Plasmodium protein, unknown function	KNT(1)HEHEQK	1227	T	1	yes	yes	100	2.4623	2.07351	-0.38879	0.0225799	0.0718635	0.329699	0.823821	0.790259	-0.0335623	0.718485	0.712927	0.36444
Q8ILL7	PF3D7_1423500	conserved Plasmodium protein, unknown function	Y(0.004)T(0.077)S(0.919)INK	1349	S	1	yes	no	NA	0.484666	-0.463663	-0.948329	NA	NA	NA	NA	NA	NA	NA	NA	NA
Q8ILL9	PF3D7_1423300	serine/threonine protein phosphatase 7	FYEENNERHNS(1)ER	769	S	1	yes	yes	13.2077	1.32501	1.16674	-0.158271	3.75e-10	1.9e-09	0.00266903	0.27523	0.621011	0.345782	0.16759	0.0908571	0.167822
Q8ILQ3	PF3D7_1419700	conserved Plasmodium protein, unknown function	IVHDNPDT(1)NDEDINMQNLFK	453	T	1	yes	yes	100	0.619516	0.853664	0.234147	0.655626	4.77e-05	0.338251	0.503383	0.413448	-0.0899348	0.260412	0.108251	0.338422
Q8ILQ4	PF3D7_1419600	conserved Plasmodium protein, unknown function	EIS(1)DDDDDNKGPK	405	S	1	yes	yes	100	1.17722	0.587035	-0.590182	NA	NA	NA	NA	NA	NA	NA	NA	NA
Q8ILQ4	PF3D7_1419600	conserved Plasmodium protein, unknown function	KNS(0.964)DINCS(0.034)ES(0.002)NIK	425	S	1	yes	yes	39.4367	0.99945	0.805159	-0.194291	NA	NA	NA	NA	NA	NA	NA	NA	NA
Q8ILQ6	PF3D7_1419400	conserved Plasmodium membrane protein, unknown function	S(0.991)Y(0.009)ENNNVGNKK	1014	S	1	yes	no	NA	0.790673	0.890595	0.0999225	NA	NA	NA	1.37828	1.87115	0.49287	NA	NA	NA
Q8ILT5	PF3D7_1416100	protein SEY1, putative	NTFS(0.988)FS(0.012)R	418	S	1	yes	yes	8.22021	0.437252	0.4437	0.00644766	0.334778	0.806966	0.574192	0.306299	0.51985	0.213551	0.135768	0.311657	0.368585
Q8ILT5	PF3D7_1416100	protein SEY1, putative	NT(0.009)S(0.991)HEDIKR;NT(0.081)S(0.919)HEDIKR	436	S	1	yes	yes	0	1.17132	0.757489	-0.413832	1.87e-10	0.445761	0.0887294	0.306299	0.51985	0.213551	0.135768	0.311657	0.368585
Q8ILV0	PF3D7_1414500	atypical protein kinase, ABC-1 family, putative	NKS(0.969)GPIY(0.031)K	632	S	1	yes	no	NA	0.555378	0.666975	0.111597	0.17435	0.901623	3.05e-48	0.291067	0.693491	0.402424	0.194581	0.214509	0.0199272
Q8ILV8	PF3D7_1413700	conserved Plasmodium protein, unknown function	KVS(1)HENS(1)MENQR;KVS(1)HENS(1)MENQR	1031;1035	S;S	2	yes	yes	100	1.47244	1.44143	-0.0310143	NA	NA	NA	NA	NA	NA	NA	NA	NA
Q8ILW8	PF3D7_1412600	deoxyhypusine synthase	IRS(0.014)DDECDADS(0.986)HNEGDNIEDAK	23	S	1	yes	yes	19.6126	1.8274	2.13472	0.307327	NA	NA	NA	NA	NA	NA	NA	NA	NA
Q8ILW8	PF3D7_1412600	deoxyhypusine synthase	IRS(0.795)DDECDADS(0.205)HNEGDNIEDAK	15	S	1	yes	yes	8.2815	1.64485	1.94818	0.303323	NA	NA	NA	NA	NA	NA	NA	NA	NA
Q8ILY3	PF3D7_1411200	rhomboid protease ROM8	LKS(1)EER	398	S	1	yes	no	NA	-0.335362	0.018666	0.354028	NA	NA	NA	NA	NA	NA	NA	NA	NA
Q8ILZ1	PF3D7_1410400	rhoptry-associated protein 1	S(0.002)AS(0.034)AAAILEEDDS(0.964)KDDMEFK	116	S	1	yes	yes	25.894	-0.58353	-0.604931	-0.0214008	0.0161418	0.0239555	0.806034	0.352304	0.498362	0.146058	0.389008	0.488649	0.681985
Q8ILZ1	PF3D7_1410400	rhoptry-associated protein 1	S(0.022)AS(0.945)AAAILEEDDS(0.032)KDDMEFK	106	S	1	yes	yes	0	-0.679344	-0.70035	-0.0210061	0.00800172	0.0141626	0.806482	0.352304	0.498362	0.146058	0.389008	0.488649	0.681985
Q8ILZ1	PF3D7_1410400	rhoptry-associated protein 1	AS(0.001)PS(0.999)VVK;AS(0.019)PS(0.981)VVK;AS(0.07)PS(0.93)VVK	127	S	1	yes	yes	15.6382	-0.285454	-1.33182	-1.04637	0.10112	0.000180109	0.0803836	0.352304	0.498362	0.146058	0.389008	0.488649	0.681985
Q8ILZ1	PF3D7_1410400	rhoptry-associated protein 1	S(0.029)AS(0.971)VAGIVGADEEAPPAPK;S(0.035)AS(0.965)VAGIVGADEEAPPAPK;S(0.219)AS(0.781)VAGIVGADEEAPPAPK	183	S	1	yes	yes	29.2665	0.172873	0.00495088	-0.167922	0.644617	0.312618	0.645236	0.352304	0.498362	0.146058	0.389008	0.488649	0.681985
Q8ILZ2	PF3D7_1410300	WD repeat-containing protein, putative	IY(0.001)DIHDGDIMDPNS(0.999)DDDIINHIQNDIVNNDR	400	S	1	yes	yes	42.109	0.895762	0.671262	-0.2245	NA	NA	NA	0.584995	0.967537	0.382542	NA	NA	NA
Q8ILZ8	PF3D7_1409700	conserved protein, unknown function	IINDELKFS(1)PK	753	S	1	yes	no	NA	0.177895	0.611925	0.43403	NA	NA	NA	NA	NA	NA	NA	NA	NA
Q8ILZ9	PF3D7_1409600	conserved Plasmodium protein, unknown function	RNS(0.998)DNS(0.958)Y(0.043)EEEPS(0.001)NTTK;RNS(0.998)DNS(0.958)Y(0.043)EEEPS(0.001)NTTK	705;708	S;S	2	yes	yes	5.55003	1.40609	1.14651	-0.259587	0.0150056	0.396525	0.0442151	0.441458	0.709941	0.268482	0.396604	0.514915	0.262454
Q8IM01	PF3D7_1409400	conserved protein, unknown function	DREDES(1)NGAHLAEK	18	S	1	yes	yes	0	0.852033	0.680659	-0.171374	0.131707	0.478754	0.311332	0.44764	0.554828	0.107188	0.268271	0.17765	0.275142
Q8IM09	PF3D7_1408700	conserved protein, unknown function	KDS(0.989)ILS(0.011)NNK	1945	S	1	yes	no	NA	0.563833	0.193704	-0.370129	0.528204	0.19643	0.345833	0.0679135	1.10132	1.03341	0.786238	0.702605	1.48884
Q8IM10	PF3D7_1408600	40S ribosomal protein S8e, putative	Y(0.009)ELGRPPS(0.937)NT(0.054)K	34	S	1	yes	yes	17.0091	0.605713	-0.162921	-0.768634	0.295067	9.72e-05	0.0180606	0.365063	0.273469	-0.0915941	0.229831	0.111971	0.286351
Q8IM32	PF3D7_1406200	transcription elongation factor SPT6, putative	KYS(1)EDDDIIK	323	S	1	yes	no	NA	0.40861	0.156723	-0.251888	NA	NA	NA	NA	NA	NA	NA	NA	NA
Q8IM73	PF3D7_1401600	Plasmodium exported protein (PHISTb), unknown function	S(0.036)S(0.036)T(0.916)LS(0.012)QGNYSNFK	149	T	1	yes	yes	32.2766	0.213724	0.0557651	-0.157959	0.501467	0.187369	0.33937	0.438523	0.762107	0.323584	0.334431	0.535756	0.504017
Q9NDU5	PF3D7_0318700	conserved Plasmodium protein, unknown function	T(0.002)QVS(0.455)S(0.884)HS(0.649)AY(0.01)DLK;T(0.002)QVS(0.455)S(0.884)HS(0.649)AY(0.01)DLK	41	S	1	yes	yes	12.2841	1.01078	1.05268	0.0419071	NA	NA	NA	NA	NA	NA	NA	NA	NA
Q9TY94	PF3D7_0209800	ATP-dependent RNA helicase UAP56	GS(0.002)Y(0.009)AT(0.215)VHT(0.773)GGFK	54	T	1	yes	yes	29.3239	0.71039	0.450487	-0.259904	0.438514	0.908642	0.547549	0.418928	0.498497	0.0795692	0.376224	0.418383	0.564437
Q9TY95	PF3D7_0207600	serine repeat antigen 5	LPS(0.987)NGT(0.012)T(0.001)GEQGSSTGTVR;LPS(1)NGTTGEQGSSTGTVR	183	S	1	yes	yes	47.0877	0.642802	0.548991	-0.0938111	0.349422	0.913417	0.585758	0.402823	0.587846	0.185023	0.256467	0.357354	0.511628
Q9U0J0	PF3D7_0409600	replication protein A1, large subunit	NNMCYENNS(1)PGNEAYNK	393	S	1	yes	yes	41.5718	1.1071	0.70489	-0.40221	NA	NA	NA	0.179966	0.411111	0.231145	NA	NA	NA
Q9U0J3	PF3D7_0409300	methyltransferase, putative	EILPAGY(1)S(1)DFRKR;EILPAGY(1)S(1)DFRKR	8;9	Y;S	2	no	no	NA	0.20408	0.642229	0.438149	NA	NA	NA	NA	NA	NA	NA	NA	NA
Q9U0K3	PF3D7_0408300	zinc finger Ran-binding domain-containing protein 2, putative	RVHDS(1)EDEEYDEFGR	117	S	1	yes	yes	76.1676	0.668994	0.47662	-0.192374	NA	NA	NA	0.508044	1.07313	0.565083	NA	NA	NA
Q9U0K8	PF3D7_0407800	conserved Plasmodium protein, unknown function	FKS(1)DLGLIYAR	1764	S	1	yes	yes	53.2628	0.220685	0.328477	0.107793	0.421236	0.567387	0.833208	0.643722	0.664335	0.0206131	0.525983	0.587262	0.413979
Q9U0K8	PF3D7_0407800	conserved Plasmodium protein, unknown function	KIS(0.009)S(0.083)T(0.907)Y(0.001)LGIDK	1612	T	1	yes	no	NA	0.0473628	0.395563	0.3482	0.256879	0.647189	0.428762	0.643722	0.664335	0.0206131	0.525983	0.587262	0.413979
Q9U0K8	PF3D7_0407800	conserved Plasmodium protein, unknown function	KIS(0.789)S(0.172)T(0.039)YLGIDK	1610	S	1	yes	yes	14.023	0.308126	0.665781	0.357655	0.52345	0.998036	0.415558	0.643722	0.664335	0.0206131	0.525983	0.587262	0.413979
Q9U0K8	PF3D7_0407800	conserved Plasmodium protein, unknown function	KY(0.002)Y(0.014)S(0.746)VDY(0.108)S(0.125)NENNEY(0.005)IHK	1788	S	1	yes	yes	8.26124	0.889901	1.24639	0.356486	0.63976	0.321623	0.417176	0.643722	0.664335	0.0206131	0.525983	0.587262	0.413979
Q9U0K8	PF3D7_0407800	conserved Plasmodium protein, unknown function	KYYS(0.027)VDY(0.001)S(0.972)NENNEYIHK	1792	S	1	yes	yes	14.023	0.86349	1.3277	0.464214	0.676077	0.258647	0.28392	0.643722	0.664335	0.0206131	0.525983	0.587262	0.413979
Q9U0K8	PF3D7_0407800	conserved Plasmodium protein, unknown function	NVLS(1)PK	941	S	1	yes	no	NA	0.494499	-0.0071498	-0.501649	0.776637	0.252866	0.207105	0.643722	0.664335	0.0206131	0.525983	0.587262	0.413979
Q9U0K8	PF3D7_0407800	conserved Plasmodium protein, unknown function	QKS(1)DDNQNNMVGK	390	S	1	yes	yes	100	1.37637	1.55661	0.180243	0.163648	0.128667	0.699793	0.643722	0.664335	0.0206131	0.525983	0.587262	0.413979
Q9U0K8	PF3D7_0407800	conserved Plasmodium protein, unknown function	S(0.967)IS(0.033)NHK	966	S	1	yes	no	NA	0.291933	0.200911	-0.0910216	0.503608	0.430038	0.78742	0.643722	0.664335	0.0206131	0.525983	0.587262	0.413979
Q9U0K8	PF3D7_0407800	conserved Plasmodium protein, unknown function	SLTHANS(1)R	1567	S	1	yes	no	NA	-0.0621176	-0.387177	-0.325059	0.179614	0.0733683	0.403718	0.643722	0.664335	0.0206131	0.525983	0.587262	0.413979
Q9U0K8	PF3D7_0407800	conserved Plasmodium protein, unknown function	Y(0.002)EHLQS(0.998)GKNEGDQFDLK	923	S	1	yes	yes	59.1706	1.0534	0.69773	-0.355671	0.436049	0.954653	0.363379	0.643722	0.664335	0.0206131	0.525983	0.587262	0.413979
Q9U0K8	PF3D7_0407800	conserved Plasmodium protein, unknown function	Y(0.003)NS(0.996)KDGTR	608	S	1	yes	yes	12.3056	0.406394	1.76487	1.35848	0.651839	0.0609285	0.00123045	0.643722	0.664335	0.0206131	0.525983	0.587262	0.413979
Q9U0K8	PF3D7_0407800	conserved Plasmodium protein, unknown function	S(0.979)LT(0.021)HANS(1)R;S(0.996)LT(0.007)HANS(0.998)R	1561;1567	S;S	2	yes	no	NA	0.933952	0.56695	-0.367003	0.581095	0.868291	0.34911	0.643722	0.664335	0.0206131	0.525983	0.587262	0.413979
Q9U0K8	PF3D7_0407800	conserved Plasmodium protein, unknown function	YLS(0.006)S(0.02)NS(0.975)R;YLSS(0.001)NS(0.999)R;YLSSNS(1)R	1853	S	1	yes	no	NA	0.418354	-0.172609	-0.590963	0.668309	0.15411	0.139592	0.643722	0.664335	0.0206131	0.525983	0.587262	0.413979
Q9U6L1	PF3D7_1014600	transcriptional coactivator ADA2	NNFDIS(0.001)NS(0.999)KEIDGK	1137	S	1	yes	yes	15.7303	0.458312	0.617943	0.159631	NA	NA	NA	0.492041	0.322135	-0.169906	NA	NA	NA
NA: Not Available
NA in column J		When no phospho-peptide was detected in either of the experiments by OpenMS software.
NA in column N, O, P, T, U, and V		When no non-phosphorylated peptide was detected in either of the experiments by MaxQuant software.
NA in column Q, R, S		When no non-phosphorylated peptide was detected in both experiments by MaxQuant software.
