# Supplementary material for: Phosphorylation-Dependent Assembly of a 14-3-3 Mediated Signaling Complex during Red Blood Cell Invasion by Plasmodium falciparum Merozoites
Source: mBio. 2020 Aug 18;11(4):e01287-20. doi: 10.1128/mBio.01287-20 (PMC7439480; doi:10.1128/mBio.01287-20)
Supplement: DATA SET S5 [file mBio.01287-20-sd005.xlsx]

## Sheet: IP_Exp1
Prot. Name and MQ Scores					IP_Pf14-3-3I				IP_PfCDPK1				IP_PfPKAr
Majority protein IDs	Fasta headers	Mol. weight [kDa]	Q-value	Score	Peptides	Unique peptides	Sequence coverage [%]	iBAQ	Peptides	Unique peptides	Sequence coverage [%]	iBAQ	Peptides	Unique peptides	Sequence coverage [%]	iBAQ
PF3D7_0217500	calcium-dependent protein kinase 1 (CDPK1)	60.799	0	323.31	41	41	64.9	6344300000	52	52	62	7320800000	39	39	60.5	6629400000
PF3D7_1223100	cAMP-dependent protein kinase regulatory subunit (PKAr)	50.832	0	323.31	35	35	70.1	2783500000	48	48	72.8	2704800000	34	34	66	4047700000
PF3D7_0929400	high molecular weight rhoptry protein 2 (RhopH2)	162.66	0	323.31	34	34	32.1	18733000	21	21	20.7	14222000	32	32	32.5	26068000
PF3D7_1361800	conserved Plasmodium protein, unknown function	291.02	0	323.31	26	26	13.2	3884100	15	15	8	1417300	28	28	14.4	8995000
PF3D7_1410400	rhoptry-associated protein 1 (RAP1)	90.052	0	323.31	29	29	47.6	610900000	31	31	46	370070000	27	27	44.5	285430000
PF3D7_0302500;PF3D7_0302200	cytoadherence linked asexual protein 3.1 (CLAG3.1)	167.24	0	323.31	10	10	9.2	1954900	12	12	10.3	2939500	27	27	23.9	16291000
PF3D7_0915400	6-phosphofructokinase (PFK9)	159.45	0	323.31	43	43	43.7	32580000	24	24	25.1	9088400	25	25	24.8	10711000
PF3D7_1034900	methionine--tRNA ligase (MRScyt)	104.17	0	251.63	6	6	8.2	26247000	8	8	12.1	1404400	22	22	28	34624000
PF3D7_1357100;PF3D7_1357000	elongation factor 1-alpha	48.958	0	323.31	20	20	52.4	560670000	29	29	60	625270000	20	20	53.7	362130000
PF3D7_0818200	14-3-3 protein (14-3-3I)	30.192	0	323.31	20	20	74	4265900000	20	20	59.5	4694900000	20	20	67.2	5958000000
PF3D7_0524000	karyopherin beta (KASbeta)	127.35	0	323.31	17	17	19.6	4122800	13	13	12.9	2804200	20	20	25.6	10581000
PF3D7_0905400	high molecular weight rhoptry protein 3 (RhopH3)	104.85	0	323.31	22	22	34.3	27594000	20	20	28.4	24282000	19	19	30	40484000
PF3D7_0626800	pyruvate kinase (PyrK)	55.66	0	323.31	21	21	62	129700000	18	18	48.7	109220000	18	18	53.8	115750000
PF3D7_1462800	glyceraldehyde-3-phosphate dehydrogenase (GAPDH)	36.635	0	323.31	17	17	67.4	572970000	20	20	60.8	438190000	17	17	65.6	504560000
PF3D7_1311800	M1-family alanyl aminopeptidase (M1AAP)	126.06	0	157.99	8	8	9.4	2131100	6	6	6.3	2378600	17	17	18.2	6688100
PF3D7_1343000	phosphoethanolamine N-methyltransferase (PMT)	31.043	0	323.31	13	13	64.7	128700000	12	12	51.9	130730000	15	15	70.3	757890000
PF3D7_1446200	M17 leucyl aminopeptidase (LAP)	67.82	0	323.31	11	11	20.5	13059000	8	8	14.9	10160000	15	15	27.9	36870000
PF3D7_0501600	rhoptry-associated protein 2 (RAP2)	46.738	0	323.31	16	16	45.7	420820000	12	12	36.7	258560000	14	14	41.2	298910000
PF3D7_1444800	fructose-bisphosphate aldolase (FBPA)	40.105	0	323.31	14	14	47.7	66392000	12	12	40.4	55124000	14	14	55.8	115130000
PF3D7_1211900	non-SERCA-type Ca2+ -transporting P-ATPase (ATP4)	140.26	0	204.02	9	9	8.6	2092800	12	12	13.8	2626600	14	14	15.2	4858700
PF3D7_0523000	multidrug resistance protein 1 (MDR1)	162.25	0	175.16	12	12	11.6	3155700	9	9	9.5	2546500	14	14	12.9	6775700
PF3D7_1015900	enolase (ENO)	48.677	0	323.31	17	17	49.6	104320000	17	17	44.8	87823000	13	13	42.2	95224000
PF3D7_0501500	rhoptry-associated protein 3 (RAP3)	47.004	0	232.95	17	17	46.5	141320000	16	16	38.5	87995000	13	13	40	70136000
PF3D7_1454400	aminopeptidase P (APP)	90.129	0	157.34	8	8	14.7	6760300	11	11	17.8	5809300	13	13	18.9	18278000
PF3D7_1451100	elongation factor 2 (eEF2)	93.522	0	321.47	21	21	36.9	31406000	18	18	25.5	20921000	12	12	19.6	11083000
PF3D7_0922200	S-adenosylmethionine synthetase (SAMS)	44.843	0	308.55	14	14	50.7	88672000	18	18	52.7	130140000	12	12	34.8	62881000
PF3D7_1116800	heat shock protein 101 (HSP101)	102.87	0	202.18	11	11	14	3408000	18	18	23.2	5819800	12	12	16.3	6493500
PF3D7_1338300	elongation factor 1-gamma, putative	47.777	0	174.33	10	10	26.5	24558000	10	10	24.1	30835000	12	12	29.7	46890000
PF3D7_1420700	surface protein P113 (P113)	112.57	0	323.31	15	15	26.8	8973200	14	14	23.8	6487500	11	11	21.6	11181000
PF3D7_0511800	inositol-3-phosphate synthase (INO1)	69.111	0	177.95	11	11	22.5	5055000	12	12	23.8	5142500	11	11	22.4	15688000
PF3D7_0903700;PF3D7_0422300	alpha tubulin 1	50.296	0	288.47	13	13	42.4	41926000	10	10	30.5	41550000	11	11	34	38709000
PF3D7_0922600	glutamine synthetase, putative	63.23	0	114.2	7	7	18.4	2912600	8	8	18	2919100	11	11	27.1	8260100
PF3D7_1345700	isocitrate dehydrogenase [NADP], mitochondrial (IDH)	53.593	0	140.94	7	7	16.9	3460400	7	7	19.2	3326100	11	11	24.1	10124000
PF3D7_0106300	calcium-transporting ATPase (ATP6)	139.41	0	122.07	5	5	6.3	893350	6	6	7.1	1601900	11	11	14.1	3281600
PF3D7_0717500	calcium-dependent protein kinase 4 (CDPK4)	60.779	0	323.31	6	6	12.1	4967300	21	21	37.3	334460000	10	10	19.3	30315000
PF3D7_0922500	phosphoglycerate kinase (PGK)	45.426	0	188.29	16	16	48.3	12393000	14	14	45.2	12793000	10	10	28.8	13147000
PF3D7_1008700	tubulin beta chain	49.75	0	220.53	10	10	34.2	38921000	12	12	34.2	39256000	10	10	32.1	23212000
PF3D7_0207600	serine repeat antigen 5 (SERA5)	111.77	0	133.5	3	3	4	138240	8	8	10.1	4015400	10	10	14	5782000
PF3D7_1338100	26S proteasome regulatory subunit RPN3, putative (RPN3)	59.066	0	105.73	9	9	21.5	8869400	6	6	12.7	7421400	10	10	23.7	20795000
PF3D7_0306800	T-complex protein 1 subunit beta (CCT2)	59.198	0	162.14	12	12	29.6	8838800	12	12	28.7	10087000	9	9	24	6576300
PF3D7_1362100	14-3-3 protein (14-3-3II)	31.776	0	323.31	10	10	50.9	665210000	11	11	39.2	643230000	9	9	42.1	529520000
PF3D7_1124600	ethanolamine kinase (EK)	49.913	0	173.75	9	9	30.3	19027000	11	11	30.3	21795000	9	9	22	25733000
PF3D7_1311900	V-type proton ATPase catalytic subunit A (vapA)	68.576	0	135.69	9	9	18.5	4515900	11	11	22.6	5890500	9	9	19.5	5921100
PF3D7_1357800	T-complex protein 1 subunit delta (CCT4)	57.977	0	177.57	9	9	24.2	4571100	10	10	23.4	8672600	9	9	23.8	10268000
PF3D7_0826700	receptor for activated c kinase (RACK)	35.686	0	224.04	12	12	52.3	78107000	8	8	32.8	35035000	9	9	39.3	63558000
PF3D7_1029600	adenosine deaminase (ADA)	42.465	0	145.2	12	12	36.8	38248000	7	7	19.1	17466000	9	9	29.2	22210000
PF3D7_1416500	NADP-specific glutamate dehydrogenase (GDH1)	52.546	0	148.24	8	8	19.4	9636700	7	7	19.8	8157800	9	9	28.9	15362000
PF3D7_0619400	cell division cycle protein 48 homologue, putative	92.386	0	227.59	18	18	31.2	8771700	18	18	25.8	5824200	8	8	13	4657400
PF3D7_0608800	ornithine aminotransferase (OAT)	46.055	0	218.61	14	14	38.6	38416000	16	16	44	34260000	8	8	21.5	27399000
PF3D7_1129100	parasitophorous vacuolar protein 1 (PV1)	51.951	0	300.32	15	15	54.4	137780000	15	15	41.2	135040000	8	8	22.3	26033000
PF3D7_1437900	HSP40, subfamily A, putative (ERdj3)	48.469	0	195.28	9	9	30.4	14432000	13	13	33	22348000	8	8	30.2	10581000
PF3D7_0624000	hexokinase (HK)	55.261	0	204.62	16	16	41.2	35303000	12	12	30.6	17857000	8	8	22.3	15835000
PF3D7_1015600	heat shock protein 60 (HSP60)	62.55	0	183.06	12	12	26.9	6156100	12	12	27.4	4575800	8	8	17.2	6693600
PF3D7_1027300	peroxiredoxin (nPrx)	43.929	0	323.31	10	10	27.7	80481000	10	10	30.8	89785000	8	8	24.2	60947000
PF3D7_0209800	ATP-dependent RNA helicase UAP56 (UAP56)	52.223	0	158.13	10	10	36.1	28346000	9	9	27.6	12050000	8	8	28.2	18806000
PF3D7_1012400	hypoxanthine-guanine phosphoribosyltransferase (HGPRT)	26.362	0	258.52	10	10	58.4	82064000	7	7	42.9	40047000	8	8	43.3	147000000
PF3D7_1407900	plasmepsin I (PMI)	51.46	0	133.1	8	7	22.6	21298000	6	5	18.8	7130500	8	7	22.6	21408000
PF3D7_0819600	conserved Plasmodium protein, unknown function	32.165	0	144.79	8	8	40.1	13373000	5	5	22.4	4467600	8	8	39.7	13879000
PF3D7_1436000	glucose-6-phosphate isomerase (GPI)	67.367	0	51.539	5	5	9.3	2499200	2	2	4	447740	8	8	14	6940400
PF3D7_1108600	endoplasmic reticulum-resident calcium binding protein (ERC)	39.374	0	240.89	10	10	44	23190000	11	11	36.7	19623000	7	7	31.8	25226000
PF3D7_0525100	acyl-CoA synthetase (ACS10)	76.851	0	111	12	12	22	15468000	9	9	16.9	8387900	7	7	13.5	5743500
PF3D7_0424600	Plasmodium exported protein (PHISTb), unknown function	35.961	0	155.87	10	10	36.9	52983000	9	9	34	42697000	7	7	30.1	17292000
PF3D7_0302900	exportin-1, putative	147.94	0	103.54	7	7	6.6	1141300	9	9	8.5	1764400	7	7	6.7	1362200
PF3D7_0104200	StAR-related lipid transfer protein	53.626	0	158.39	12	12	34.8	15776000	7	7	23	10377000	7	7	20.2	11423000
PF3D7_1408000	plasmepsin II	51.48	0	97.838	9	8	28.5	21240000	7	6	22.7	11405000	7	6	20.5	16287000
PF3D7_1410700	conserved Plasmodium protein, unknown function	39.831	0	143.19	7	7	23.4	18248000	7	7	22.5	13194000	7	7	23.4	19674000
PF3D7_0205900	26S proteasome regulatory subunit RPN1, putative (RPN1)	108.36	0	112.96	4	4	5.2	624570	7	7	11.5	1856900	7	7	9.1	2861000
PF3D7_0708800	heat shock protein 110 (HSP110c)	99.963	0	128.05	9	9	16	1945400	6	6	9	1342500	7	7	11.5	3101400
PF3D7_0416800	small GTP-binding protein sar1 (SAR1)	22.02	0	123.93	9	9	58.9	106030000	6	6	39.6	90360000	7	7	46.4	34708000
PF3D7_1144900	ras-related protein Rab-6 (RAB6)	23.609	0	92.905	7	7	40.6	9566900	6	6	37.2	6918600	7	7	32.4	22968000
PF3D7_0934800	cAMP-dependent protein kinase catalytic subunit (PKAc)	40.196	0	53.122	5	5	15.8	6193600	4	4	9.9	10147000	7	7	21.6	12080000
PF3D7_0932800	conserved Plasmodium protein, unknown function	159.11	0	91.311	5	5	4.8	939650	4	4	3.8	1156200	7	7	6	2153300
PF3D7_0914700	transporter, putative	58.42	0	195.41	5	5	12.4	6092600	4	4	9.3	4609900	7	7	17.2	11633000
PF3D7_1229500	T-complex protein 1 subunit gamma (CCT3)	60.662	0	109.43	9	9	19	7496400	10	10	20.7	7325800	6	6	13.8	3576200
PF3D7_1235600	serine hydroxymethyltransferase (SHMT)	49.78	0	86.299	7	7	19.9	6665600	10	10	28.1	6930200	6	6	14.7	8366300
PF3D7_1011800	PRE-binding protein (PREBP)	131.62	0	119.8	6	6	6.3	1959200	10	10	8.3	6919700	6	6	5.6	2458300
PF3D7_0406100	V-type proton ATPase subunit B	55.788	0	144.88	9	9	27.7	7466000	8	8	25.5	3145900	6	6	19	6259700
PF3D7_1410600	eukaryotic translation initiation factor 2 gamma subunit, putative	51.244	0	133.17	8	8	28.2	9734600	7	7	23	7267600	6	6	21.7	6138400
PF3D7_1242800	rab specific GDP dissociation inhibitor (rabGDI)	52.339	0	101.29	7	7	16.6	7623700	7	7	18.5	3229600	6	6	18.5	5421900
PF3D7_1104400	conserved protein, unknown function	49.266	0	95.543	3	3	7.5	2677200	7	7	19.6	5061400	6	6	17.2	7347600
PF3D7_1134100	protein disulfide isomerase (PDI-11)	49.194	0	99.048	11	11	26.7	10097000	6	6	16.5	9613900	6	6	13.9	7097100
PF3D7_0627500	protein DJ-1 (DJ1)	20.292	0	129.81	9	9	74.1	84120000	6	6	40.7	47435000	6	6	42.9	63823000
PF3D7_0528200	eukaryotic translation initiation factor 3 subunit E, putative (EIF3E)	61.418	0	102.79	6	6	12	6079100	6	6	11.4	3842700	6	6	11.6	5979500
PF3D7_1129000	spermidine synthase (SpdSyn)	36.595	0	94.484	6	6	22.4	22536000	6	6	17.4	19735000	6	6	21.2	41615000
PF3D7_1466300	26S proteasome regulatory subunit RPN2, putative (RPN2)	132.77	0	95.989	3	3	4.4	962670	6	6	7.8	1595500	6	6	7.2	2637100
PF3D7_0102200	ring-infected erythrocyte surface antigen (RESA)	126.52	0	93.678	9	6	9	5190500	5	3	4.5	2599500	6	4	6.1	5747100
PF3D7_0706000	importin-7, putative	145.51	0	87.538	7	7	6.3	633550	5	5	5	1600300	6	6	6.8	1157300
PF3D7_0520900	S-adenosyl-L-homocysteine hydrolase (SAHH)	53.838	0	86.162	7	7	17.5	33967000	5	5	12.7	24917000	6	6	16.7	23543000
PF3D7_1344800	aspartate carbamoyltransferase (ATCase)	43.251	0	80.324	6	6	18.4	8505000	5	5	16.3	4617600	6	6	19.2	8974200
PF3D7_0617200	conserved Plasmodium protein, unknown function	52.98	0	65.256	3	3	8.3	639620	5	5	14.6	3054300	6	6	12.3	4454400
PF3D7_0418200	eukaryotic translation initiation factor 3 subunit M, putative (EIF3M)	51.029	0	85.72	7	7	17.5	5222300	4	4	8.9	3247100	6	6	13.8	10855000
PF3D7_0503400	actin-depolymerizing factor 1 (ADF1)	13.741	0	138.14	5	5	54.1	56004000	4	4	54.1	42733000	6	6	60.7	530810000
PF3D7_1105800	conserved Plasmodium protein, unknown function	30.661	0	62.509	4	4	18	11846000	4	4	17.7	13158000	6	6	31.2	11676000
PF3D7_1133400	apical membrane antigen 1 (AMA1)	72.041	0	56.869	3	3	5.5	3269000	3	3	6.3	3410900	6	6	10.9	10243000
PF3D7_0731500	erythrocyte binding antigen-175 (EBA175)	174.59	0	323.31	16	16	18	3395300	23	23	23.1	8195700	5	5	6.9	773110
PF3D7_1145400	dynamin-like protein (DYN1)	96.373	0	168.65	8	8	10	3346400	17	17	22.5	11156000	5	5	7.2	1801300
PF3D7_1134000	heat shock protein 70 (HSP70-3)	73.297	0	323.31	10	10	20.7	5317200	14	14	29.3	5898400	5	4	10	12076000
PF3D7_0822600	protein transport protein SEC23 (SEC23)	86.168	0	174.49	13	13	24.4	12309000	12	12	19	12018000	5	5	6.7	3689000
PF3D7_1116000	rhoptry neck protein 4 (RON4)	135.58	0	162.99	6	6	7.3	2225700	11	11	11.6	5355400	5	5	6.2	2348900
PF3D7_0918000	glideosome-associated protein 50 (GAP50)	44.604	0	140.28	10	10	35.6	74876000	10	10	30.8	73506000	5	5	13.1	51231000
PF3D7_1342600	myosin A (MyoA)	92.276	0	206.33	9	9	17	2709200	10	10	14.7	3906200	5	5	9.3	1778300
PF3D7_0320300	T-complex protein 1 subunit epsilon (CCT5)	59.175	0	98.789	9	9	18.1	6877000	9	9	18.3	6217800	5	5	9	4070000
PF3D7_0214000	T-complex protein 1 subunit theta (CCT8)	60.958	0	110.26	9	9	15.9	9798500	9	9	20.5	6689400	5	5	9.8	5962900
PF3D7_1130400	26S protease regulatory subunit 6A, putative (RPT5)	49.54	0	118.06	4	4	18.7	3279900	9	9	33	5063200	5	5	17.3	3383500
PF3D7_1129200	26S proteasome regulatory subunit RPN7, putative (RPN7)	46.624	0	167.14	7	7	17.8	9253900	8	8	22.6	18900000	5	5	15.3	7091000
PF3D7_0811200	ER membrane protein complex subunit 1, putative (EMC1)	133.76	0	102.85	8	8	10.3	1708200	7	7	8.1	787070	5	5	5.1	1347100
PF3D7_1407800	plasmepsin IV (PM4)	51.046	0	142.6	8	8	26.1	29445000	7	7	20.9	25653000	5	5	15.4	31625000
PF3D7_1408100	plasmepsin III (HAP)	51.693	0	146.03	7	7	20.2	10833000	7	7	16.9	17673000	5	5	14.9	12419000
PF3D7_1471100	exported protein 2 (EXP2)	33.411	0	81.235	6	6	21.3	32982000	7	7	27.5	51983000	5	5	18.8	30829000
PF3D7_1335100	merozoite surface protein 7 (MSP7)	41.276	0	118.46	6	6	23.1	13683000	7	7	25.4	22178000	5	5	17.1	18090000
PF3D7_1408600	40S ribosomal protein S8e, putative	25.051	0	188.44	5	5	28	61475000	7	7	42.7	88938000	5	5	26.1	31062000
PF3D7_1203700	nucleosome assembly protein (NAPL)	40.487	0	52.492	5	5	13.8	6517100	7	7	19.6	11207000	5	5	15	8183900
PF3D7_1318800	translocation protein SEC63 (SEC63)	75.871	0	96.568	11	11	20	9688600	6	6	11.7	5494700	5	5	9.7	3469500
PF3D7_0102900	aspartate--tRNA ligase	73.449	0	67.74	9	9	16.5	6116300	6	6	11	2974800	5	5	9.7	1825900
PF3D7_1324900	L-lactate dehydrogenase (LDH)	34.107	0	146.17	6	6	31	51473000	6	6	20.9	63880000	5	5	26.3	95493000
PF3D7_1352500	thioredoxin-related protein, putative	23.988	0	102.49	6	6	25.5	278130000	6	6	25.5	136660000	5	5	25.5	217250000
PF3D7_0935800	cytoadherence linked asexual protein 9 (CLAG9)	160.42	0	105.5	5	5	4.5	2435300	6	6	4.6	2533700	5	5	4	3044100
PF3D7_0500800	mature parasite-infected erythrocyte surface antigen (MESA)	168.29	0	61.147	5	5	5	1185700	6	6	7.2	1178100	5	5	5	1916000
PF3D7_0912400	alkaline phosphatase, putative	52.704	0	158.73	10	10	32.1	12386000	5	5	14.1	8272900	5	5	14.1	8183400
PF3D7_1026800	40S ribosomal protein S2 (RPS2)	29.856	0	89.287	6	6	34.2	22814000	4	4	23.2	17434000	5	5	31.6	32146000
PF3D7_1438900	thioredoxin peroxidase 1 (Trx-Px1)	21.807	0	167.02	6	6	47.2	60863000	4	4	32.8	21388000	5	5	41	33654000
PF3D7_1237700	conserved protein, unknown function	23.659	0	50.718	5	5	29	39539000	4	4	20	16620000	5	5	20	55949000
PF3D7_1126000	threonine--tRNA ligase (ThrRS)	119.54	0	64.379	8	8	9.3	1446300	3	3	3.8	313090	5	5	5.8	1103100
PF3D7_1130200	60S ribosomal protein P0 (PfP0)	34.967	0	147.73	6	6	25.3	28293000	3	3	12.7	8153100	5	5	22.8	22774000
PF3D7_0627800	acetyl-CoA synthetase, putative (ACS)	113.88	0	59.031	5	5	5.8	987370	3	3	4.7	489280	5	5	5.7	1899300
PF3D7_0812400	karyopherin alpha (KARalpha)	61.158	0	98.712	5	5	12.8	5616200	3	3	8.1	2179200	5	5	11.6	5552700
PF3D7_0612100	eukaryotic translation initiation factor 3 subunit L, putative (EIF3L)	78.129	0	68.779	2	2	2.7	2125700	3	3	5.8	1746200	5	5	8.7	5663700
PF3D7_0918300	eukaryotic translation initiation factor 3 subunit F, putative (EIF3F)	36.82	0	58.362	4	4	16.6	5116700	2	2	7.2	1293800	5	5	17.5	9765500
PF3D7_0709000	chloroquine resistance transporter (CRT)	48.675	0	43.74	3	3	9.4	1926100	2	2	5.4	1794000	5	5	13.2	11642000
PF3D7_1229300	conserved Plasmodium protein, unknown function	117.48	0	257.59	13	13	17.4	9306500	21	21	27.2	17477000	4	4	5.5	1495300
PF3D7_0102500	erythrocyte binding antigen-181 (EBA181)	181.15	0	323.31	26	26	24.9	6829400	18	18	17.1	2423100	4	4	3.6	580910
PF3D7_1127000	protein phosphatase, putative	34.461	0	235.78	8	8	37.3	49863000	10	10	41.8	53126000	4	4	21.6	10029000
PF3D7_0621200	pyridoxine biosynthesis protein PDX1 (PDX1)	33.013	0	200.49	12	12	53.2	60387000	9	9	39.2	25384000	4	4	22.6	23095000
PF3D7_1132200	T-complex protein 1 subunit alpha (TCP1)	60.26	0	127.05	8	8	19.3	9020900	8	8	15.3	7342000	4	4	9.2	4755500
PF3D7_1464700	ATP synthase (C/AC39) subunit, putative	44.532	0	74.409	6	6	15.7	3801900	8	8	22.8	5774000	4	4	11.8	2813600
PF3D7_1350100	lysine--tRNA ligase (KRS1)	67.59	0	103.39	7	7	14.8	3786100	7	7	16.1	2801800	4	4	9.1	3440500
PF3D7_0618000	conserved Plasmodium membrane protein, unknown function	92.754	0	67.807	2	2	3.5	446220	7	7	12.7	1616700	4	4	5.8	2787500
PF3D7_1108400	casein kinase 2, alpha subunit (CK2alpha)	39.89	0	81.695	5	5	20.9	6749900	6	6	24.8	11541000	4	4	15.2	3280100
PF3D7_1320600	ras-related protein Rab-11A (RAB11a)	24.752	0	51.771	3	3	15.3	3358900	6	6	24.1	7479600	4	4	21.3	10017000
PF3D7_1017900	26S proteasome regulatory subunit p55, putative (RPN5)	55.208	0	54.438	5	5	11.8	4568900	4	4	10.1	5855800	4	4	9	8466900
PF3D7_1235700	ATP synthase subunit beta, mitochondrial	58.393	0	89.299	5	5	13.8	1599500	4	4	11	604240	4	4	10.5	3466900
PF3D7_0204700	hexose transporter (HT)	56.416	0	43.278	5	5	12.3	5516700	4	4	10.3	9459300	4	4	9.3	8473400
PF3D7_1439800	vesicle-associated membrane protein, putative	27.686	0	81.325	5	5	30.3	7055600	4	4	23.7	3555400	4	4	23.2	10523000
PF3D7_0517700	eukaryotic translation initiation factor 3 subunit B, putative (EIF3B)	84.056	0	49.096	4	4	6	1044200	4	4	6	1468000	4	4	5.4	1130700
PF3D7_0206800	merozoite surface protein 2 (MSP2)	27.957	0	164.55	4	4	30.5	7541700	4	4	30.5	18262000	4	4	30.5	11515000
PF3D7_1361900	proliferating cell nuclear antigen 1 (PCNA1)	30.586	0	45.838	2	2	9.9	1160500	4	4	20.1	3525400	4	4	17.5	4562600
PF3D7_1410000	ER membrane protein complex subunit 2, putative (EMC2)	34.952	0	73.676	6	6	27.1	6203400	3	3	14.7	1335900	4	4	20.5	5960000
PF3D7_1007900	eukaryotic translation initiation factor 3 subunit D, putative (EIF3D)	63.109	0	39.03	2	2	3.7	1268200	3	3	7.2	898590	4	4	7.9	4046500
PF3D7_1464600	phosphatase, putative	170.48	0	41.454	2	2	1.7	109150	3	3	2.4	192770	4	4	3.6	411830
PF3D7_1457300	conserved Plasmodium protein, unknown function	75.986	0	44.63	5	5	8.3	2782500	2	2	3.3	1175300	4	4	7	1921000
PF3D7_1320000	rhoptry protein 2, putative (PRP2)	149.18	0	45.842	5	5	5.2	600290	2	2	1.7	287590	4	4	4.1	736800
PF3D7_1117300	conserved Plasmodium protein, unknown function	15.262	0	42.771	4	4	25.8	27420000	2	2	14.8	14915000	4	4	22.7	83223000
PF3D7_1323500	plasmepsin V (PMV)	68.48	0	47.478	4	4	9.3	2338900	2	2	4.4	1469100	4	4	8.6	2191900
PF3D7_0515700	glideosome-associated protein 40, putative (GAP40)	51.799	0	48.841	3	3	9	7893500	2	2	4.4	5712400	4	4	10.7	13146000
PF3D7_0103900	parasite-infected erythrocyte surface protein (PIEPS15)	67.801	0	38.868	2	2	3.5	1141900	2	2	4.5	339250	4	4	7.8	2101400
PF3D7_0608500	proteasome subunit alpha type-2, putative	26.528	0	52.128	2	2	11.1	741030	2	2	10.2	1119400	4	4	21.3	6223400
PF3D7_0608700	T-complex protein 1 subunit zeta (CCT6)	61.533	0	131.94	11	11	24.9	15263000	10	10	25.4	8012500	3	3	5.5	5406500
PF3D7_1008900	adenylate kinase (AK1)	27.61	0	118.52	6	6	30.2	10328000	10	10	45	106500000	3	3	17.4	2250100
PF3D7_1434200	calmodulin (CAM)	16.931	0	123.1	6	6	43	17560000	9	9	65.8	32184000	3	3	20.1	13451000
PF3D7_0322900	40S ribosomal protein S3A, putative	30.047	0	88.128	5	5	19.5	14683000	9	9	38.9	26427000	3	3	12.6	4082000
PF3D7_1016300	glycophorin binding protein (GBP)	95.843	0	71.146	6	6	52.3	2829900	8	8	58.7	6231400	3	3	47.5	2191900
PF3D7_0422400	40S ribosomal protein S19 (RPS19)	19.722	0	138.54	5	5	38.2	79314000	7	7	45.3	306330000	3	3	20.6	32255000
PF3D7_1206200	eukaryotic translation initiation factor 3 subunit C, putative (EIF3C)	116.01	0	68.087	4	4	4.5	919530	7	7	8.7	1704000	3	3	3.3	1790400
PF3D7_0507100	60S ribosomal protein L4 (RPL4)	46.211	0	104.81	3	3	9.2	758520	7	7	21.9	17760000	3	3	8.3	8651300
PF3D7_1020900	ADP-ribosylation factor (ARF1)	20.912	0	82.761	9	9	70.2	17287000	6	6	47	7969800	3	3	19.9	5165600
PF3D7_1126200	40S ribosomal protein S18, putative	17.891	0	80.044	5	5	44.2	39983000	6	6	49.4	37946000	3	3	21.2	22742000
PF3D7_0629200	DnaJ protein, putative	44.669	0	82.32	5	5	18.2	3862200	6	6	18.7	5114700	3	3	10.3	3574000
PF3D7_1362200	RuvB-like helicase 3 (RUVB3)	54.629	0	50.963	4	4	9.3	1589700	6	6	14.9	18922000	3	3	6.8	1185800
PF3D7_1013300	conserved Plasmodium protein, unknown function	75.468	0	93.097	7	7	14.5	4023600	5	5	9.1	4787600	3	3	5.3	2136900
PF3D7_1346100	protein transport protein SEC61 subunit alpha (SEC61)	52.223	0	52.363	6	6	14.8	25379000	5	5	10.2	21369000	3	3	6.1	30343000
PF3D7_0910100	Ran-binding protein, putative	139.18	0	73.767	6	6	5.8	1234300	5	5	5.3	808960	3	3	2.8	802480
PF3D7_1442300	tRNA binding protein, putative	46.441	0	60.688	5	5	13.7	4299600	5	5	13.2	3365700	3	3	8.7	4465000
PF3D7_0306400	FAD-dependent glycerol-3-phosphate dehydrogenase, putative	74.688	0	57.88	4	4	7.7	1865500	5	5	10.1	1081900	3	3	4.7	1202200
PF3D7_0501200	parasite-infected erythrocyte surface protein (PIESP2)	48.72	0	53.116	3	3	10.5	3484800	5	5	15.2	3200800	3	3	10	5411800
PF3D7_1404900	conserved Plasmodium protein, unknown function	34.725	0	131.55	2	2	14.5	1849000	5	5	16.8	3329600	3	3	17.8	6770600
PF3D7_1462300	conserved Plasmodium protein, unknown function	161.22	0	88.552	8	8	7.1	1650000	4	4	4.1	1100300	3	3	2.4	694600
PF3D7_0627700	transportin	132.84	0	54.539	7	7	6.5	1473600	4	4	3.9	867090	3	3	2.6	549600
PF3D7_0707300	rhoptry-associated membrane antigen (RAMA)	103.64	0	138.45	6	6	8.2	1557800	4	4	5.8	1102400	3	3	6.7	8522900
PF3D7_1465900	40S ribosomal protein S3	24.668	0	68.922	5	5	25.8	8408600	4	4	15.4	6417800	3	3	16.3	9277000
PF3D7_1212700	eukaryotic translation initiation factor 3 subunit A, putative (EIF3A)	166.06	0	69.964	5	5	4.7	1413900	4	4	4.1	1197000	3	3	2.4	1477600
PF3D7_1128400	geranylgeranyl pyrophosphate synthase, putative (GGPPS)	44.461	0	46.401	5	5	17.8	2429200	4	4	14.9	940030	3	3	9.3	1629500
PF3D7_0807300	ras-related protein Rab-18 (RAB18)	23.162	0	53.205	5	5	30.8	13485000	4	4	17.9	13689000	3	3	15.9	8858400
PF3D7_1432100	voltage-dependent anion-selective channel protein, putative	33.266	0	41.009	5	5	21.5	4092000	3	3	11.1	1524800	3	3	13.1	2316300
PF3D7_0912900	26S proteasome regulatory subunit RPN8, putative (RPN8)	39.136	0	48.672	4	4	13.9	8327800	3	3	8.6	3565400	3	3	8.6	10372000
PF3D7_1010700	dolichyl-phosphate-mannose protein mannosyltransferase, putative	25.678	0	61.5	4	4	26.5	10335000	3	3	18.4	8876700	3	3	19.7	5283000
PF3D7_0716800	eukaryotic translation initiation factor 3 subunit I, putative (EIF3I)	37.284	0	97.222	4	4	19.9	2069500	3	3	10.4	238100	3	3	15.3	4006200
PF3D7_0904800	replication protein A1, small fragment (RPA1)	56.234	0	43.257	4	4	9.9	2735500	3	3	6.6	2274500	3	3	6.6	2376600
PF3D7_0925900	conserved Plasmodium protein, unknown function	24.698	0	78.996	3	3	15.2	78543000	3	3	16.1	31548000	3	3	15.2	45408000
PF3D7_1347500	DNA/RNA-binding protein Alba 4 (ALBA4)	42.159	0	36.692	3	3	10.2	5738300	3	3	10.2	7142700	3	3	8.3	6755600
PF3D7_1231100	ras-related protein Rab-2 (RAB2)	24.423	0	32.947	3	3	18.8	2688900	3	3	17.8	1623400	3	3	18.8	2829700
PF3D7_1228600	merozoite surface protein 9 (MSP9)	86.622	0	63.276	5	5	10	3105500	2	2	4.2	2204700	3	3	4.2	1713300
PF3D7_0703500	erythrocyte membrane-associated antigen	264.91	0	48.613	4	4	2.2	269460	2	2	1	186970	3	3	1.5	458690
PF3D7_0532100	early transcribed membrane protein 5 (ETRAMP5)	19.03	0	115.99	3	3	20.4	83043000	2	2	20.4	61469000	3	3	20.4	152630000
PF3D7_1229400	macrophage migration inhibitory factor (MIF)	12.844	0	107.78	3	3	28.4	56651000	2	2	20.7	37865000	3	3	29.3	35733000
PF3D7_1017500	conserved Plasmodium protein, unknown function	15.677	0	295.16	2	2	17.9	3306200	2	2	17.9	9745400	3	3	31.3	25180000
PF3D7_1244100	N-alpha-acetyltransferase 15, NatA auxiliary subunit, putative	154.9	0	49.848	2	2	1.8	186650	2	2	2.2	242590	3	3	2.9	633100
PF3D7_0512600	ras-related protein Rab-1B (RAB1b)	22.886	0	24.793	2	2	15	1728700	2	2	10.5	2423800	3	3	14	11502000
PF3D7_1342000	40S ribosomal protein S6	35.384	0	323.31	4	4	20.3	23995000	9	9	32	150510000	2	2	8.2	13390000
PF3D7_1459400	conserved Plasmodium protein, unknown function	40.068	0	155.89	7	7	27.4	4195000	8	8	26.8	10904000	2	2	7.4	6656700
PF3D7_1105400	40S ribosomal protein S4, putative	29.772	0	57.127	5	5	21.8	25956000	8	8	32.6	33782000	2	2	8.4	5055800
PF3D7_1006200	DNA/RNA-binding protein Alba 3 (ALBA3)	11.977	0	70.123	3	3	34.6	12211000	8	8	69.2	87495000	2	2	24.3	3633600
PF3D7_0519400	40S ribosomal protein S24 (RPS24)	15.391	0	57.627	2	2	18	21912000	8	8	38.3	88912000	2	2	18	10417000
PF3D7_0814200	DNA/RNA-binding protein Alba 1 (ALBA1)	27.258	0	76.527	4	4	22.2	9764100	7	7	35.1	15668000	2	2	8.1	3530200
PF3D7_1463900	conserved Plasmodium membrane protein, unknown function	127.13	0	50.163	3	3	3.4	1015900	7	7	7.5	2317500	2	2	2.1	573270
PF3D7_0811400	conserved protein, unknown function	71.369	0	96.791	8	8	19.9	6481100	6	6	14.6	3005800	2	2	4.8	850360
PF3D7_0813900	40S ribosomal protein S16, putative	16.285	0	113.03	4	4	30.6	49123000	5	5	38.2	140970000	2	2	16.7	9548400
PF3D7_1224300	polyadenylate-binding protein, putative (PABP)	97.229	0	70.453	3	3	7.8	1140800	5	5	11	1947800	2	2	4.1	1220700
PF3D7_0702400	small exported membrane protein 1 (SEMP1)	14.195	0	40.271	2	2	15.4	20468000	5	5	42.3	29714000	2	2	14.6	6068100
PF3D7_1213800	proline--tRNA ligase (PRS)	86.646	0	161.04	17	17	32	8604500	4	4	5.6	1608700	2	2	2.5	1464300
PF3D7_0823800	DnaJ protein, putative	76.681	0	77.08	8	8	16.2	3808800	4	4	5.5	3287100	2	2	3.4	1593300
PF3D7_1216200	glycerol-3-phosphate dehydrogenase, putative	41.233	0	71.85	7	7	24.8	9029200	4	4	13.1	4742800	2	2	4.4	3235700
PF3D7_0212900	Leu/Phe-tRNA protein transferase, putative	42.939	0	45.503	6	6	20	4562400	4	4	12.9	2156900	2	2	7.1	966430
PF3D7_0802200	1-cys peroxiredoxin (1-CysPxn)	25.164	0	104.62	4	4	37.7	4099600	4	4	21.4	11362000	2	2	15	3897900
PF3D7_1347200	nucleoside transporter 1 (NT1)	47.631	0	43.651	3	3	8.8	4139400	4	4	8.1	44320000	2	2	5.2	13608000
PF3D7_1444300	1-acyl-sn-glycerol-3-phosphate acyltransferase, putative (LPAAT)	33.747	0	38.28	2	2	8.2	3626800	4	4	20.5	14091000	2	2	8.6	1969900
PF3D7_1306400	26S protease regulatory subunit 10B, putative (RPT4)	44.677	0	24.935	2	1	8.1	805940	4	3	11.7	649200	2	1	5.3	0
PF3D7_0316600	formate-nitrite transporter (FNT)	34.458	0	36.253	2	2	7.8	3142600	4	4	13.9	5324900	2	2	7.8	9497700
PF3D7_1149200	ring-infected erythrocyte surface antigen	126.92	0	20.591	4	1	3.5	625360	3	1	3	1632100	2	0	1.7	0
PF3D7_1303200.1;PF3D7_1303200.2	SNARE protein, putative	24.946	0	86.278	4	4	30.3	4957800	3	3	23.1	1341100	2	2	15.4	3040100
PF3D7_0316800	40S ribosomal protein S15A, putative	14.873	0	37.378	3	3	23.1	38784000	3	3	23.8	36425000	2	2	16.9	9481800
PF3D7_1441200	60S ribosomal protein L1, putative	24.805	0	21.955	3	3	16.1	5400400	3	3	16.1	6595100	2	2	11.5	2865700
PF3D7_1427900	conserved protein, unknown function	33.006	0	30.723	3	3	15.7	4915900	3	3	15.7	4788400	2	2	12.1	4902500
PF3D7_0621800	nascent polypeptide associated complex alpha chain, putative	20.623	0	33.095	3	3	21.7	4520100	3	3	23.4	3720800	2	2	19	3904000
PF3D7_0108500	conserved Plasmodium protein, unknown function	19.734	0	64.62	2	2	17.3	121840000	3	3	17.3	173880000	2	2	17.3	139580000
PF3D7_0714000	histone H2B variant (H2B.Z)	13.763	0	33.156	2	2	20.3	71823000	3	3	23.6	71758000	2	2	13.8	176300000
PF3D7_0730800.2;PF3D7_0730800.1	Plasmodium exported protein, unknown function	32.154	0	33.579	2	2	14.3	838580	3	3	17.1	2312400	2	2	9.2	791070
PF3D7_1365900;PF3D7_1211800	ubiquitin-60S ribosomal protein L40	14.617	0	44.035	2	2	19.5	30312000	3	3	26.6	78784000	2	2	19.5	53638000
PF3D7_1354500	adenylosuccinate synthetase (ADSS)	50.064	0	45.074	5	5	12.4	1651500	2	2	6.6	219720	2	2	6.3	1235100
PF3D7_0719700	40S ribosomal protein S10, putative	16.478	0	37.218	3	3	28.5	30301000	2	2	22.6	13023000	2	2	16.8	11192000
PF3D7_1136300	tudor staphylococcal nuclease (TSN)	128.54	0	54.457	3	3	3.6	309600	2	2	2.4	152820	2	2	2.6	483400
PF3D7_0821700	60S ribosomal protein L22, putative	16.382	0	29.232	2	2	16.5	42293000	2	2	13.7	49608000	2	2	16.5	47394000
PF3D7_1132800	aquaglyceroporin (AQP)	28.297	0	27.412	2	2	7.4	53932000	2	2	8.5	29380000	2	2	10.9	7277500
PF3D7_1222700	glideosome-associated protein 45 (GAP45)	23.632	0	38.459	2	2	11.8	2602700	2	2	11.8	3074900	2	2	10.3	4237200
PF3D7_0807500	proteasome subunit alpha type-6, putative	29.499	0	16.838	2	2	8.8	1285900	2	2	8.8	319360	2	2	8.8	6142600

## Sheet: IP_Exp2
Prot. Name and MQ Scores					IP_Pf14-3-3I				IP_PfCDPK1				IP_PfPKAr
Majority protein IDs	Fasta headers	Mol. weight [kDa]	Q-value	Score	Peptides	Unique peptides	Sequence coverage [%]	iBAQ	Peptides	Unique peptides	Sequence coverage [%]	iBAQ	Peptides	Unique peptides	Sequence coverage[%]	iBAQ
PF3D7_0217500	calcium-dependent protein kinase 1 (CDPK1)	60.799	0	323.31	43	43	66.4	3441100000	57	57	66.6	3985900000	39	39	62	4000500000
PF3D7_1223100	cAMP-dependent protein kinase regulatory subunit (PKAr)	50.832	0	323.31	34	34	71.4	1918400000	49	49	74.6	2242600000	36	36	69.2	3283200000
PF3D7_0929400	high molecular weight rhoptry protein 2 (RhopH2)	162.66	0	323.31	33	33	31.2	14173000	23	23	22.2	11411000	30	30	30.5	19968000
PF3D7_1410400	rhoptry-associated protein 1 (RAP1)	90.052	0	323.31	29	29	47.6	481720000	30	30	45.1	274360000	27	27	43	256600000
PF3D7_1361800	conserved Plasmodium protein, unknown function	291.02	0	323.31	27	27	13.5	3184600	15	15	8	1135600	26	26	13.3	6874400
PF3D7_0915400	6-phosphofructokinase (PFK9)	159.45	0	323.31	42	42	43.1	27197000	25	25	25.5	8096200	24	24	24	9265300
PF3D7_0302500;PF3D7_0302200	cytoadherence linked asexual protein 3.1 (CLAG3.1)	167.24	0	317.41	9	9	8.8	1462200	12	12	10.3	2320700	24	24	20.3	10106000
PF3D7_1034900	methionine--tRNA ligase (MRScyt)	104.17	0	243.88	6	6	8.2	20095000	8	8	12.1	1075200	21	21	26.7	26183000
PF3D7_0818200	14-3-3 protein (14-3-3I)	30.192	0	323.31	20	20	74	3152600000	19	19	58.4	3451000000	20	20	67.2	4403000000
PF3D7_1357100;PF3D7_1357000	elongation factor 1-alpha	48.958	0	323.31	20	20	53.7	413730000	29	29	60	456060000	19	19	52.1	260910000
PF3D7_0905400	high molecular weight rhoptry protein 3 (RhopH3)	104.85	0	323.31	21	21	33.6	19941000	21	21	31.2	19121000	18	18	28.5	26323000
PF3D7_0524000	karyopherin beta (KASbeta)	127.35	0	323.31	18	18	20.4	3965400	13	13	12.9	2501100	18	18	22.4	9498200
PF3D7_1311800	M1-family alanyl aminopeptidase (M1AAP)	126.06	0	161.59	7	7	8.5	1244800	6	6	6.9	1874200	18	18	19	6786200
PF3D7_1462800	glyceraldehyde-3-phosphate dehydrogenase (GAPDH)	36.635	0	323.31	17	17	67.7	489440000	20	20	60.8	382590000	17	17	65.6	442630000
PF3D7_0626800	pyruvate kinase (PyrK)	55.66	0	323.31	21	21	62	80339000	17	17	44.6	67185000	17	17	50.5	68107000
PF3D7_1343000	phosphoethanolamine N-methyltransferase (PMT)	31.043	0	323.31	12	12	57.9	80184000	12	12	51.9	91089000	16	16	66.2	532180000
PF3D7_1446200	M17 leucyl aminopeptidase (LAP)	67.82	0	323.31	11	11	20.5	9794600	9	9	16	7785700	15	15	27.9	27652000
PF3D7_0501600	rhoptry-associated protein 2 (RAP2)	46.738	0	323.31	17	17	47.2	381100000	11	11	32.2	205160000	14	14	41.2	205350000
PF3D7_1015900	enolase (ENO)	48.677	0	323.31	16	16	45.5	113970000	17	17	42.4	118720000	13	13	40.4	123030000
PF3D7_1444800	fructose-bisphosphate aldolase (FBPA)	40.105	0	323.31	13	13	44.7	55121000	12	12	40.4	45664000	13	13	48.2	95441000
PF3D7_1454400	aminopeptidase P (APP)	90.129	0	151.23	8	8	14.7	6230000	11	11	17.8	5353700	13	13	18.9	16844000
PF3D7_0922200	S-adenosylmethionine synthetase (SAMS)	44.843	0	299.38	14	14	50.7	56159000	18	18	52.7	82423000	12	12	34.8	39824000
PF3D7_1116800	heat shock protein 101 (HSP101)	102.87	0	204.72	11	11	14	2531600	18	18	23.2	4323300	12	12	16.3	4823700
PF3D7_0501500	rhoptry-associated protein 3 (RAP3)	47.004	0	217.28	17	17	46.5	113850000	16	16	39	80144000	12	12	35.2	50768000
PF3D7_1211900	non-SERCA-type Ca2+ -transporting P-ATPase (ATP4)	140.26	0	185.64	9	9	8.6	1633400	12	12	13.8	2050000	12	12	12.4	3567700
PF3D7_1338300	elongation factor 1-gamma, putative	47.777	0	173.94	10	10	26.5	17190000	10	10	24.1	21584000	12	12	29.7	32823000
PF3D7_0523000	multidrug resistance protein 1 (MDR1)	162.25	0	153.33	11	11	10.4	2041200	8	8	8.8	1585500	12	12	10	3905500
PF3D7_1420700	surface protein P113 (P113)	112.57	0	323.31	16	16	27.7	6389200	14	14	23.8	4423300	11	11	21.6	7623400
PF3D7_0922600	glutamine synthetase, putative	63.23	0	114.86	7	7	18.4	2452700	7	7	15.1	2394200	11	11	27.1	6955900
PF3D7_0717500	calcium-dependent protein kinase 4 (CDPK4)	60.779	0	323.31	6	6	12.1	3587500	21	21	37.3	238210000	10	10	19.3	21894000
PF3D7_1451100	elongation factor 2 (eEF2)	93.522	0	288.23	21	21	36.9	24040000	16	16	24.5	14956000	10	10	16.6	7402400
PF3D7_0922500	phosphoglycerate kinase (PGK)	45.426	0	188.92	15	15	44.7	8976900	15	15	47.1	10035000	10	10	28.8	9687000
PF3D7_1008700	tubulin beta chain	49.75	0	214.42	10	10	34.2	35383000	12	12	34.2	35569000	10	10	32.1	20708000
PF3D7_0511800	inositol-3-phosphate synthase (INO1)	69.111	0	161.31	9	9	18	2517700	11	11	21.5	4059000	10	10	19	12833000
PF3D7_0903700;PF3D7_0422300	alpha tubulin 1	50.296	0	287.24	13	13	42.4	36686000	10	10	30.5	36356000	10	10	29.6	32366000
PF3D7_0207600	serine repeat antigen 5 (SERA5)	111.77	0	133.09	3	3	4	102630	9	9	13	3043600	10	10	14	4292700
PF3D7_1029600	adenosine deaminase (ADA)	42.465	0	143.03	13	13	39.2	35604000	7	7	19.1	15188000	10	10	31.3	24640000
PF3D7_0106300	calcium-transporting ATPase (ATP6)	139.41	0	112.43	4	4	5.3	578270	6	6	7.1	1177800	10	10	12.5	2413000
PF3D7_1015600	heat shock protein 60 (HSP60)	62.55	0	179.64	11	11	23.4	4841000	13	13	28.8	4587500	9	9	18.6	6905500
PF3D7_1362100	14-3-3 protein (14-3-3II)	31.776	0	323.31	10	10	50.9	514020000	11	11	39.2	496650000	9	9	42.1	409170000
PF3D7_1124600	ethanolamine kinase (EK)	49.913	0	168.52	9	9	30.3	13947000	11	11	30.3	16170000	9	9	22	17581000
PF3D7_0826700	receptor for activated c kinase (RACK)	35.686	0	223.18	12	12	52.3	57552000	10	10	41.2	30953000	9	9	39.3	46832000
PF3D7_1357800	T-complex protein 1 subunit delta (CCT4)	57.977	0	171.88	9	9	23.4	3852500	9	9	21.4	5652800	9	9	23.8	6493000
PF3D7_1416500	NADP-specific glutamate dehydrogenase (GDH1)	52.546	0	151.89	10	10	22.8	10770000	7	7	19.8	6958100	9	9	28.9	13103000
PF3D7_1129100	parasitophorous vacuolar protein 1 (PV1)	51.951	0	294.75	15	15	54.4	95387000	16	16	41.2	92024000	8	8	22.3	18023000
PF3D7_0608800	ornithine aminotransferase (OAT)	46.055	0	210.6	14	14	38.6	30273000	16	16	44	26865000	8	8	21.5	21558000
PF3D7_1437900	HSP40, subfamily A, putative (ERdj3)	48.469	0	199.41	11	11	34.9	9227800	13	13	34.9	13912000	8	8	30.2	6485100
PF3D7_0624000	hexokinase (HK)	55.261	0	197.32	15	15	37.3	24126000	12	12	30.6	12362000	8	8	22.3	10963000
PF3D7_1311900	V-type proton ATPase catalytic subunit A (vapA)	68.576	0	141.51	10	10	19.8	3459000	11	11	22.6	4511900	8	8	17	3865700
PF3D7_0209800	ATP-dependent RNA helicase UAP56 (UAP56)	52.223	0	149.38	11	11	37.4	19202000	10	10	28.9	7942100	8	8	28.2	12739000
PF3D7_1027300	peroxiredoxin (nPrx)	43.929	0	323.31	10	10	27.7	45489000	10	10	30.8	50748000	8	8	24.2	34448000
PF3D7_1345700	isocitrate dehydrogenase [NADP], mitochondrial (IDH)	53.593	0	127.35	7	7	16.9	2549800	8	8	22.4	2869600	8	8	16	5876800
PF3D7_1338100	26S proteasome regulatory subunit RPN3, putative (RPN3)	59.066	0	97.236	9	9	21.5	6051400	4	4	8.5	4488500	8	8	18.9	12749000
PF3D7_0619400	cell division cycle protein 48 homologue, putative	92.386	0	222.41	18	18	31.2	6933100	18	18	25.8	4641200	7	7	11.8	3500400
PF3D7_0306800	T-complex protein 1 subunit beta (CCT2)	59.198	0	156.31	11	11	27.4	5832900	11	11	25.9	6985800	7	7	18.2	3962000
PF3D7_1108600	endoplasmic reticulum-resident calcium binding protein (ERC)	39.374	0	242.03	10	10	44	14757000	11	11	36.7	12149000	7	7	31.8	16053000
PF3D7_0525100	acyl-CoA synthetase (ACS10)	76.851	0	116.58	13	13	23.2	11511000	10	10	16.9	5776700	7	7	12.2	5021400
PF3D7_0424600	Plasmodium exported protein (PHISTb), unknown function	35.961	0	151.06	10	10	36.9	35713000	9	9	34	29581000	7	7	30.1	12104000
PF3D7_1012400	hypoxanthine-guanine phosphoribosyltransferase (HGPRT)	26.362	0	247.31	10	10	58.4	71122000	8	8	46.3	38565000	7	7	35.9	126750000
PF3D7_0104200	StAR-related lipid transfer protein	53.626	0	152.36	12	12	34.8	12855000	7	7	23	8455500	7	7	20.2	9307800
PF3D7_1408000	plasmepsin II	51.48	0	98.788	9	8	28.5	17737000	7	6	22.7	9979700	7	6	20.5	14251000
PF3D7_1410700	conserved Plasmodium protein, unknown function	39.831	0	136.6	7	7	23.4	14446000	7	7	22.5	10445000	7	7	23.4	15576000
PF3D7_0205900	26S proteasome regulatory subunit RPN1, putative (RPN1)	108.36	0	114.08	4	4	5.2	501550	7	7	11.5	1491200	7	7	9.1	2297500
PF3D7_1134100	protein disulfide isomerase (PDI-11)	49.194	0	99.022	11	11	26.7	9052300	6	6	16.5	8619400	7	7	15.8	6809200
PF3D7_0416800	small GTP-binding protein sar1 (SAR1)	22.02	0	114.72	8	8	50.5	90697000	6	6	39.6	78312000	7	7	46.4	30080000
PF3D7_1144900	ras-related protein Rab-6 (RAB6)	23.609	0	85.943	6	6	35.7	6853300	6	6	37.2	5697700	7	7	32.4	18915000
PF3D7_0819600	conserved Plasmodium protein, unknown function	32.165	0	118.17	8	8	40.1	12669000	5	5	22.4	4232400	7	7	37.2	11257000
PF3D7_1344800	aspartate carbamoyltransferase (ATCase)	43.251	0	75.254	5	5	15.7	5975100	5	5	16.3	3591500	7	7	22.1	6979900
PF3D7_0914700	transporter, putative	58.42	0	197.26	6	6	14.3	6682600	4	4	9.3	3756200	7	7	17.2	9478400
PF3D7_0503400	actin-depolymerizing factor 1 (ADF1)	13.741	0	143.9	5	5	54.1	37891000	4	4	54.1	29913000	7	7	65.6	367570000
PF3D7_0934800	cAMP-dependent protein kinase catalytic subunit (PKAc)	40.196	0	53.62	5	5	15.8	4764300	4	4	9.9	7805700	7	7	21.6	9292000
PF3D7_1229500	T-complex protein 1 subunit gamma (CCT3)	60.662	0	110.83	9	9	19	6276000	10	10	20.7	5736000	6	6	13.8	2994100
PF3D7_0302900	exportin-1, putative	147.94	0	104.94	7	7	6.6	968780	9	9	8.5	1497700	6	6	5.8	1156300
PF3D7_0214000	T-complex protein 1 subunit theta (CCT8)	60.958	0	106.13	9	9	15.9	8125600	8	8	18.3	4666400	6	6	11.1	5728400
PF3D7_0406100	V-type proton ATPase subunit B	55.788	0	139.78	9	9	27.7	5832800	8	8	25.5	2457700	6	6	19	4890400
PF3D7_1235600	serine hydroxymethyltransferase (SHMT)	49.78	0	76.175	7	7	19.9	5624100	8	8	21.7	5464700	6	6	14.7	7059100
PF3D7_1410600	eukaryotic translation initiation factor 2 gamma subunit, putative	51.244	0	123.74	8	8	28.2	5948900	7	7	23	4441300	6	6	21.7	3751200
PF3D7_0935800	cytoadherence linked asexual protein 9 (CLAG9)	160.42	0	116.4	6	6	5.1	1965000	7	7	5.1	1895700	6	6	4.6	2836300
PF3D7_1104400	conserved protein, unknown function	49.266	0	96.5	3	3	7.5	1924200	7	7	19.6	3637900	6	6	17.2	5281100
PF3D7_1407900	plasmepsin I (PMI)	51.46	0	133.66	8	7	22.6	19282000	6	5	18.8	5999200	6	5	18.6	14061000
PF3D7_0708800	heat shock protein 110 (HSP110c)	99.963	0	121.17	7	7	13.3	1106000	6	6	9	1029300	6	6	10.7	2066000
PF3D7_1242800	rab specific GDP dissociation inhibitor (rabGDI)	52.339	0	101.41	7	7	16.6	6353100	6	6	15.3	2691300	6	6	18.5	4518300
PF3D7_1129000	spermidine synthase (SpdSyn)	36.595	0	94.926	6	6	22.4	17170000	6	6	17.4	15036000	6	6	21.2	31706000
PF3D7_1466300	26S proteasome regulatory subunit RPN2, putative (RPN2)	132.77	0	85.912	3	3	4.4	736160	6	6	7.8	1220100	6	6	7.2	2016600
PF3D7_0520900	S-adenosyl-L-homocysteine hydrolase (SAHH)	53.838	0	86.752	7	7	17.5	18361000	5	5	12.7	13469000	6	6	16.7	12726000
PF3D7_0617200	conserved Plasmodium protein, unknown function	52.98	0	65.247	3	3	8.3	343210	5	5	14.6	1638900	6	6	12.3	2390100
PF3D7_0418200	eukaryotic translation initiation factor 3 subunit M, putative (EIF3M)	51.029	0	86.954	7	7	17.5	4682000	4	4	8.9	2911200	6	6	13.8	9732200
PF3D7_0932800	conserved Plasmodium protein, unknown function	159.11	0	91.557	5	5	4.8	756600	4	4	3.8	931000	6	6	5.1	1616100
PF3D7_1436000	glucose-6-phosphate isomerase (GPI)	67.367	0	46.205	5	5	9.3	1785100	2	2	4	319810	6	6	10.2	4323900
PF3D7_1133400	apical membrane antigen 1 (AMA1)	72.041	0	51.678	3	3	5.5	2370100	2	2	4.3	2275400	6	6	10.9	7425900
PF3D7_0731500	erythrocyte binding antigen-175 (EBA175)	174.59	0	312.92	16	16	18	2382700	24	24	25.5	5963600	5	5	6.9	542540
PF3D7_1145400	dynamin-like protein (DYN1)	96.373	0	159.58	8	8	10	2509800	15	15	20.1	8145700	5	5	7.2	1351000
PF3D7_1342600	myosin A (MyoA)	92.276	0	207.81	9	9	17	1966300	11	11	15.9	2835100	5	5	9.3	1290700
PF3D7_1116000	rhoptry neck protein 4 (RON4)	135.58	0	164.3	6	6	7.3	1773000	11	11	11.6	4266200	5	5	6.2	1871200
PF3D7_1011800	PRE-binding protein (PREBP)	131.62	0	119.91	6	6	6.3	1276800	10	10	8.3	4509500	5	5	4.7	1560100
PF3D7_0320300	T-complex protein 1 subunit epsilon (CCT5)	59.175	0	99.771	10	10	19.6	5367400	9	9	18.3	4852900	5	5	9	3176600
PF3D7_0918000	glideosome-associated protein 50 (GAP50)	44.604	0	117.05	9	9	33.8	42321000	9	9	27.3	60979000	5	5	13.1	34766000
PF3D7_1129200	26S proteasome regulatory subunit RPN7, putative (RPN7)	46.624	0	163.26	6	6	15.5	4051100	8	8	22.6	12600000	5	5	15.3	4727300
PF3D7_1407800	plasmepsin IV (PM4)	51.046	0	138.12	8	8	26.1	20720000	7	7	20.9	18052000	5	5	15.4	22255000
PF3D7_1408100	plasmepsin III (HAP)	51.693	0	138.31	7	7	20.2	9338800	7	7	16.9	14468000	5	5	14.9	10706000
PF3D7_1352500	thioredoxin-related protein, putative	23.988	0	89.938	6	6	25.5	148340000	7	7	29.3	97627000	5	5	25.5	68832000
PF3D7_1471100	exported protein 2 (EXP2)	33.411	0	81.082	6	6	21.3	21439000	7	7	27.5	33789000	5	5	18.8	20039000
PF3D7_1203700	nucleosome assembly protein (NAPL)	40.487	0	53.629	5	5	13.8	5488100	7	7	19.6	9437200	5	5	15	6891700
PF3D7_0102900	aspartate--tRNA ligase	73.449	0	68.994	9	9	16.5	4469600	6	6	11	2173900	5	5	9.7	1334300
PF3D7_0627500	protein DJ-1 (DJ1)	20.292	0	129.99	9	9	74.1	77110000	6	6	40.7	43482000	5	5	36.5	41389000
PF3D7_0500800	mature parasite-infected erythrocyte surface antigen (MESA)	168.29	0	60.886	5	5	5	666250	6	6	7.2	661960	5	5	5	1076600
PF3D7_0528200	eukaryotic translation initiation factor 3 subunit E, putative (EIF3E)	61.418	0	87.163	5	5	10.1	3924800	6	6	11.4	2831400	5	5	9.3	4177400
PF3D7_1408600	40S ribosomal protein S8e, putative	25.051	0	188.55	5	5	28	26895000	6	6	35.8	34197000	5	5	26.1	13590000
PF3D7_0912400	alkaline phosphatase, putative	52.704	0	155.44	10	10	32.1	10735000	5	5	14.1	7169800	5	5	14.1	7092300
PF3D7_0102200	ring-infected erythrocyte surface antigen (RESA)	126.52	0	88.314	9	6	9	3529500	5	3	4.1	2934300	5	3	4.8	3908000
PF3D7_1026800	40S ribosomal protein S2 (RPS2)	29.856	0	85.788	7	7	37.3	14343000	5	5	26.2	11899000	5	5	31.6	17534000
PF3D7_1237700	conserved protein, unknown function	23.659	0	50.37	5	5	29	28242000	4	4	20	11872000	5	5	20	39964000
PF3D7_1130200	60S ribosomal protein P0 (PfP0)	34.967	0	148.74	6	6	25.3	21881000	3	3	12.7	6600100	5	5	22.8	18436000
PF3D7_0812400	karyopherin alpha (KARalpha)	61.158	0	98.205	5	5	12.8	4043700	3	3	8.1	1569000	5	5	11.6	3997900
PF3D7_0612100	eukaryotic translation initiation factor 3 subunit L, putative (EIF3L)	78.129	0	68.665	2	2	2.7	1436300	3	3	5.8	1179800	5	5	8.7	3826800
PF3D7_1126000	threonine--tRNA ligase (ThrRS)	119.54	0	66.419	8	8	9.3	1075900	2	2	2.5	187370	5	5	5.8	820610
PF3D7_0627800	acetyl-CoA synthetase, putative (ACS)	113.88	0	60.184	5	5	5.8	766060	2	2	3.2	217750	5	5	5.7	1473600
PF3D7_0709000	chloroquine resistance transporter (CRT)	48.675	0	44.951	3	3	9.4	1442200	2	2	5.4	1537700	5	5	13.2	9978900
PF3D7_1229300	conserved Plasmodium protein, unknown function	117.48	0	235.62	12	12	16.4	6919200	20	20	26.2	13057000	4	4	5.5	1121500
PF3D7_0102500	erythrocyte binding antigen-181 (EBA181)	181.15	0	323.31	25	25	24.1	5152000	17	17	16.1	1795500	4	4	3.6	438230
PF3D7_1134000	heat shock protein 70 (HSP70-3)	73.297	0	323.31	11	11	22.8	3661300	13	13	26.5	3835900	4	4	8.9	1139000
PF3D7_0822600	protein transport protein SEC23 (SEC23)	86.168	0	163.33	13	13	24.4	9459600	12	12	19	9319800	4	4	5.4	2298800
PF3D7_0621200	pyridoxine biosynthesis protein PDX1 (PDX1)	33.013	0	198.28	11	11	49.2	38055000	8	8	33.9	15597000	4	4	22.6	15184000
PF3D7_1464700	ATP synthase (C/AC39) subunit, putative	44.532	0	75.081	6	6	15.7	3217000	8	8	22.8	4885700	4	4	11.8	2380800
PF3D7_1130400	26S protease regulatory subunit 6A, putative (RPT5)	49.54	0	105.77	4	4	18.7	2570800	8	8	29.2	3209200	4	4	12.8	2139000
PF3D7_1132200	T-complex protein 1 subunit alpha (TCP1)	60.26	0	122.49	8	8	19.3	7132800	7	7	14	5080100	4	4	9.2	3760100
PF3D7_1350100	lysine--tRNA ligase (KRS1)	67.59	0	100.21	7	7	14.8	2839600	7	7	16.1	2101400	4	4	9.1	2580400
PF3D7_1335100	merozoite surface protein 7 (MSP7)	41.276	0	119.09	6	6	23.1	11195000	7	7	25.4	18145000	4	4	14.8	7227600
PF3D7_1324900	L-lactate dehydrogenase (LDH)	34.107	0	133.5	6	6	31	38605000	6	6	20.9	47910000	4	4	16.1	71091000
PF3D7_1108400	casein kinase 2, alpha subunit (CK2alpha)	39.89	0	80.877	5	5	20.9	5062400	6	6	24.8	8656100	4	4	15.2	2460100
PF3D7_1320600	ras-related protein Rab-11A (RAB11a)	24.752	0	53.211	3	3	15.3	2911100	6	6	24.1	6482300	4	4	21.3	8681400
PF3D7_1438900	thioredoxin peroxidase 1 (Trx-Px1)	21.807	0	154.43	6	6	47.2	48690000	4	4	28.2	18615000	4	4	37.4	16920000
PF3D7_1439800	vesicle-associated membrane protein, putative	27.686	0	79.191	5	5	30.3	5375700	4	4	23.7	2708900	4	4	23.2	8017200
PF3D7_0206800	merozoite surface protein 2 (MSP2)	27.957	0	159.02	4	4	30.5	6961600	4	4	30.5	16857000	4	4	30.5	10629000
PF3D7_0517700	eukaryotic translation initiation factor 3 subunit B, putative (EIF3B)	84.056	0	47.658	4	4	6	761400	4	4	6	1070400	4	4	5.4	824490
PF3D7_1105800	conserved Plasmodium protein, unknown function	30.661	0	49.438	4	4	18	3400400	4	4	17.7	9002800	4	4	19.2	6685100
PF3D7_1235700	ATP synthase subunit beta, mitochondrial	58.393	0	86.078	4	4	10.8	1159000	4	4	11	466120	4	4	10.5	2674500
PF3D7_0316600	formate-nitrite transporter (FNT)	34.458	0	43.063	2	2	7.8	2693700	4	4	13.9	4564200	4	4	12.3	11804000
PF3D7_1361900	proliferating cell nuclear antigen 1 (PCNA1)	30.586	0	46.572	2	2	9.9	843980	4	4	20.1	2563900	4	4	17.5	3318200
PF3D7_1410000	ER membrane protein complex subunit 2, putative (EMC2)	34.952	0	79.18	7	7	29.8	5907800	3	3	14.7	1161600	4	4	20.5	5182600
PF3D7_1007900	eukaryotic translation initiation factor 3 subunit D, putative (EIF3D)	63.109	0	40.017	2	2	3.7	1020700	3	3	7.2	723260	4	4	8.5	2606500
PF3D7_1457300	conserved Plasmodium protein, unknown function	75.986	0	45.283	5	5	8.3	1855000	2	2	3.3	783520	4	4	7	1280700
PF3D7_1323500	plasmepsin V (PMV)	68.48	0	47.43	4	4	9.3	1715200	2	2	4.4	1077300	4	4	8.6	1607400
PF3D7_0103900	parasite-infected erythrocyte surface protein (PIEPS15)	67.801	0	39.262	2	2	3.5	901510	2	2	4.5	267830	4	4	7.8	1659000
PF3D7_0608500	proteasome subunit alpha type-2, putative	26.528	0	53.277	2	2	11.1	741030	2	2	10.2	1119400	4	4	21.3	6223400
PF3D7_1127000	protein phosphatase, putative	34.461	0	228.68	9	9	40.1	33170000	10	10	41.8	33619000	3	3	18.8	4987500
PF3D7_1008900	adenylate kinase (AK1)	27.61	0	119.65	6	6	30.2	7229500	10	10	45	69834000	3	3	17.4	1575100
PF3D7_0322900	40S ribosomal protein S3A, putative	30.047	0	77.96	5	5	19.5	9575600	9	9	38.9	17235000	3	3	12.6	2662100
PF3D7_1434200	calmodulin (CAM)	16.931	0	124.17	5	5	36.9	14402000	9	9	65.8	28966000	3	3	20.1	12106000
PF3D7_0811200	ER membrane protein complex subunit 1, putative (EMC1)	133.76	0	95.134	8	8	10.3	1298300	7	7	8.1	598170	3	3	3.4	676690
PF3D7_1206200	eukaryotic translation initiation factor 3 subunit C, putative (EIF3C)	116.01	0	69.207	4	4	4.5	618050	7	7	8.4	986690	3	3	3.3	1203400
PF3D7_0507100	60S ribosomal protein L4 (RPL4)	46.211	0	91.346	3	3	9.2	505680	7	7	22.1	12186000	3	3	8.3	5767500
PF3D7_1318800	translocation protein SEC63 (SEC63)	75.871	0	91.562	11	11	20	6802600	6	6	11.7	3858000	3	3	6	1971100
PF3D7_0422400	40S ribosomal protein S19 (RPS19)	19.722	0	132.7	5	5	38.2	30197000	6	6	37.1	192970000	3	3	20.6	20735000
PF3D7_1126200	40S ribosomal protein S18, putative	17.891	0	80.672	5	5	44.2	26655000	6	6	49.4	25298000	3	3	21.2	15161000
PF3D7_1362200	RuvB-like helicase 3 (RUVB3)	54.629	0	51.911	5	5	12.8	1378500	6	6	14.9	13585000	3	3	6.8	851360
PF3D7_1013300	conserved Plasmodium protein, unknown function	75.468	0	94.647	7	7	14.5	2969800	5	5	9.1	3533700	3	3	5.3	1577300
PF3D7_1346100	protein transport protein SEC61 subunit alpha (SEC61)	52.223	0	52.376	6	6	14.8	19336000	5	5	10.2	16281000	3	3	6.1	23119000
PF3D7_1128400	geranylgeranyl pyrophosphate synthase, putative (GGPPS)	44.461	0	46.54	5	5	17.8	1943400	5	5	17.3	1097400	3	3	9.3	1303600
PF3D7_0629200	DnaJ protein, putative	44.669	0	81.962	4	4	14.5	2424000	5	5	15	3113700	3	3	10.3	2536400
PF3D7_0501200	parasite-infected erythrocyte surface protein (PIESP2)	48.72	0	53.689	3	3	10.5	2023500	5	5	15.2	1858500	3	3	10	3142400
PF3D7_1213800	proline--tRNA ligase (PRS)	86.646	0	156.46	17	17	32	6347600	4	4	5.6	1186700	3	3	3.5	1168800
PF3D7_0706000	importin-7, putative	145.51	0	64.392	8	8	7.2	562170	4	4	3.3	1364400	3	3	2.9	538690
PF3D7_0627700	transportin	132.84	0	49.85	6	6	5.6	930340	4	4	3.9	691160	3	3	2.6	438090
PF3D7_0204700	hexose transporter (HT)	56.416	0	43.998	5	5	12.3	4728600	4	4	10.3	8108000	3	3	7.3	6896700
PF3D7_0807300	ras-related protein Rab-18 (RAB18)	23.162	0	53.358	5	5	30.8	8990000	4	4	17.9	9126200	3	3	15.9	5905600
PF3D7_0910100	Ran-binding protein, putative	139.18	0	69.149	5	5	4.6	794580	4	4	4.4	420320	3	3	2.8	550960
PF3D7_1212700	eukaryotic translation initiation factor 3 subunit A, putative (EIF3A)	166.06	0	61.168	5	5	4.7	860610	4	4	4.1	728590	3	3	2.4	899410
PF3D7_1442300	tRNA binding protein, putative	46.441	0	54.961	5	5	13.7	3194000	4	4	9.7	2292200	3	3	8.7	3316900
PF3D7_1465900	40S ribosomal protein S3	24.668	0	75.48	5	5	25.8	5886000	4	4	14.5	5792700	3	3	16.3	6493900
PF3D7_1017900	26S proteasome regulatory subunit p55, putative (RPN5)	55.208	0	54.557	5	5	11.8	3095100	3	3	8.6	2835700	3	3	7.5	3416700
PF3D7_0716800	eukaryotic translation initiation factor 3 subunit I, putative (EIF3I)	37.284	0	80.802	4	4	19.9	1456300	3	3	10.4	167550	3	3	15.3	2819200
PF3D7_0912900	26S proteasome regulatory subunit RPN8, putative (RPN8)	39.136	0	48.673	4	4	13.9	5793200	3	3	8.6	2480300	3	3	8.6	7215200
PF3D7_1010700	dolichyl-phosphate-mannose protein mannosyltransferase, putative	25.678	0	62.478	4	4	26.5	8397500	3	3	18.4	7212300	3	3	19.7	4292500
PF3D7_0925900	conserved Plasmodium protein, unknown function	24.698	0	79.742	3	3	15.2	60418000	3	3	16.1	24268000	3	3	15.2	34929000
PF3D7_1229400	macrophage migration inhibitory factor (MIF)	12.844	0	109.8	3	3	28.4	48558000	3	3	25.9	41898000	3	3	29.3	30628000
PF3D7_1231100	ras-related protein Rab-2 (RAB2)	24.423	0	33.535	3	3	18.8	2240700	3	3	17.8	1352800	3	3	18.8	2358100
PF3D7_1347500	DNA/RNA-binding protein Alba 4 (ALBA4)	42.159	0	37.128	3	3	10.2	3074100	3	3	10.2	3826400	3	3	8.3	3619100
PF3D7_1464600	phosphatase, putative	170.48	0	35.377	2	2	1.7	82394	3	3	2.4	145520	3	3	2.8	264200
PF3D7_1228600	merozoite surface protein 9 (MSP9)	86.622	0	63.721	5	5	10	2070300	2	2	4.2	1469800	3	3	4.2	1142200
PF3D7_1320000	rhoptry protein 2, putative (PRP2)	149.18	0	39.171	5	5	5.2	489890	2	2	1.7	234700	3	3	3	461670
PF3D7_0918300	eukaryotic translation initiation factor 3 subunit F, putative (EIF3F)	36.82	0	58.569	4	4	16.6	4605000	2	2	7.2	1164400	3	3	10.9	5483100
PF3D7_1117300	conserved Plasmodium protein, unknown function	15.262	0	43.03	4	4	25.8	27420000	2	2	14.8	14915000	3	3	21.9	83223000
PF3D7_0515700	glideosome-associated protein 40, putative (GAP40)	51.799	0	43.361	3	3	9	5768300	2	2	4.4	4174400	3	3	9	5939200
PF3D7_0532100	early transcribed membrane protein 5 (ETRAMP5)	19.03	0	113.1	3	3	20.4	55362000	2	2	20.4	40979000	3	3	20.4	101750000
PF3D7_0703500	erythrocyte membrane-associated antigen	264.91	0	44.153	3	3	1.8	170680	2	2	1	147960	3	3	1.5	362990
PF3D7_0904800	replication protein A1, small fragment (RPA1)	56.234	0	43.741	3	3	7.9	1897700	2	2	4.5	1634500	3	3	6.6	1862700
PF3D7_1017500	conserved Plasmodium protein, unknown function	15.677	0	294.33	2	2	17.9	2204100	2	2	17.9	6497000	3	3	31.3	16787000
PF3D7_1132800	aquaglyceroporin (AQP)	28.297	0	33.818	2	2	7.4	35955000	2	2	8.5	19587000	3	3	13.6	19496000
PF3D7_0608700	T-complex protein 1 subunit zeta (CCT6)	61.533	0	115.53	11	11	24.9	11740000	9	9	21.9	5958900	2	2	3.7	3998500
PF3D7_1342000	40S ribosomal protein S6	35.384	0	323.31	4	4	20.3	14115000	9	9	32	87379000	2	2	8.2	7876200
PF3D7_0519400	40S ribosomal protein S24 (RPS24)	15.391	0	64.68	2	2	18	13147000	9	9	43.6	77068000	2	2	18	6250400
PF3D7_1459400	conserved Plasmodium protein, unknown function	40.068	0	129.66	8	8	29.4	3647800	8	8	26.8	9482100	2	2	7.4	5788500
PF3D7_1016300	glycophorin binding protein (GBP)	95.843	0	69.967	6	6	52.3	2176800	8	8	58.7	4793400	2	2	26.7	1494500
PF3D7_1105400	40S ribosomal protein S4, putative	29.772	0	57.89	5	5	21.8	18057000	8	8	32.6	23500000	2	2	8.4	3517100
PF3D7_1006200	DNA/RNA-binding protein Alba 3 (ALBA3)	11.977	0	68.704	3	3	34.6	9769100	8	8	69.2	66097000	2	2	24.3	2906900
PF3D7_1463900	conserved Plasmodium membrane protein, unknown function	127.13	0	56.767	4	4	4.1	900550	7	7	7.5	1664700	2	2	2.1	411790
PF3D7_0618000	conserved Plasmodium membrane protein, unknown function	92.754	0	62.032	2	2	3.5	342630	7	7	12.7	1241400	2	2	3.3	473170
PF3D7_0811400	conserved protein, unknown function	71.369	0	90.92	8	8	19.9	4790400	6	6	14.6	2221700	2	2	4.8	628530
PF3D7_1020900	ADP-ribosylation factor (ARF1)	20.912	0	74.001	7	7	55.8	12586000	6	6	47	6262000	2	2	13.8	2071100
PF3D7_0814200	DNA/RNA-binding protein Alba 1 (ALBA1)	27.258	0	71.16	4	4	22.2	6509400	6	6	31	9909100	2	2	8.1	2353500
PF3D7_0306400	FAD-dependent glycerol-3-phosphate dehydrogenase, putative	74.688	0	58.137	4	4	7.7	1219700	5	5	10.1	707380	2	2	3.2	547640
PF3D7_0813900	40S ribosomal protein S16, putative	16.285	0	109.73	3	3	22.2	26446000	5	5	38.2	89707000	2	2	16.7	6076300
PF3D7_1224300	polyadenylate-binding protein, putative (PABP)	97.229	0	70.784	3	3	7.8	818420	5	5	11	1397300	2	2	4.1	875730
PF3D7_0702400	small exported membrane protein 1 (SEMP1)	14.195	0	40.556	2	2	15.4	13645000	5	5	42.3	19809000	2	2	14.6	4045400
PF3D7_1404900	conserved Plasmodium protein, unknown function	34.725	0	123.91	2	2	14.5	1286200	5	5	16.8	2316200	2	2	14.1	3958100
PF3D7_0823800	DnaJ protein, putative	76.681	0	76.91	8	8	16.2	2487400	4	4	5.5	2146700	2	2	3.4	1040500
PF3D7_1216200	glycerol-3-phosphate dehydrogenase, putative	41.233	0	73.999	7	7	23.2	6520600	4	4	13.1	2879600	2	2	4.4	1964500
PF3D7_1462300	conserved Plasmodium protein, unknown function	161.22	0	75.382	7	7	6	1114000	4	4	4.1	763720	2	2	1.4	482130
PF3D7_0212900	Leu/Phe-tRNA protein transferase, putative	42.939	0	46.359	6	6	20	3193700	4	4	12.9	1509800	2	2	7.1	676500
PF3D7_0707300	rhoptry-associated membrane antigen (RAMA)	103.64	0	126.13	6	6	8.2	741790	4	4	5.8	524970	2	2	4.1	3716200
PF3D7_0802200	1-cys peroxiredoxin (1-CysPxn)	25.164	0	98.934	5	5	42.7	3843400	4	4	21.4	10652000	2	2	15	3654300
PF3D7_1347200	nucleoside transporter 1 (NT1)	47.631	0	43.543	3	3	8.8	3363300	4	4	8.1	36010000	2	2	5.2	11057000
PF3D7_1306400	26S protease regulatory subunit 10B, putative (RPT4)	44.677	0	25.221	2	1	8.1	512870	4	3	11.7	413120	2	1	5.3	0
PF3D7_1365900;PF3D7_1211800	ubiquitin-60S ribosomal protein L40	14.617	0	49.608	2	2	19.5	12630000	4	4	31.2	38731000	2	2	19.5	22349000
PF3D7_1444300	1-acyl-sn-glycerol-3-phosphate acyltransferase, putative (LPAAT)	33.747	0	32.634	2	2	8.2	1813400	4	4	20.5	7045300	2	2	8.2	3145800
PF3D7_1432100	voltage-dependent anion-selective channel protein, putative	33.266	0	39.933	5	5	21.5	3069000	3	3	11.1	1143600	2	2	6.9	1449600
PF3D7_1149200	ring-infected erythrocyte surface antigen	126.92	0	20.678	4	1	3.5	443440	3	1	2.6	1157300	2	0	1.7	0
PF3D7_1303200.1;PF3D7_1303200.2	SNARE protein, putative	24.946	0	79.472	4	4	30.3	4957800	3	3	23.1	1341100	2	2	15.4	3040100
PF3D7_0621800	nascent polypeptide associated complex alpha chain, putative	20.623	0	32.342	3	3	21.7	4109100	3	3	23.4	3382600	2	2	12	2077000
PF3D7_1427900	conserved protein, unknown function	33.006	0	29.239	3	3	15.7	4260500	3	3	15.7	4150000	2	2	12.1	4248900
PF3D7_1441200	60S ribosomal protein L1, putative	24.805	0	22.443	3	3	16.1	3000200	3	3	16.1	3664000	2	2	11.5	1592000
PF3D7_0108500	conserved Plasmodium protein, unknown function	19.734	0	64.737	2	2	17.3	81228000	3	3	17.3	115920000	2	2	17.3	93053000
PF3D7_0316800	40S ribosomal protein S15A, putative	14.873	0	37.844	2	2	13.1	15529000	3	3	23.8	24283000	2	2	16.9	6321200
PF3D7_0714000	histone H2B variant (H2B.Z)	13.763	0	33.545	2	2	20.3	41586000	3	3	23.6	41859000	2	2	13.8	102840000
PF3D7_0730800.2;PF3D7_0730800.1	Plasmodium exported protein, unknown function	32.154	0	30.708	2	2	14.3	617900	3	3	17.1	1703900	2	2	9.2	582890
PF3D7_1354500	adenylosuccinate synthetase (ADSS)	50.064	0	44.428	5	5	12.4	1172000	2	2	6.6	155930	2	2	6.3	876560
PF3D7_0719700	40S ribosomal protein S10, putative	16.478	0	37.672	3	3	28.5	21211000	2	2	22.6	9116200	2	2	16.8	7834500
PF3D7_1136300	tudor staphylococcal nuclease (TSN)	128.54	0	54.484	3	3	3.6	231310	2	2	2.4	114180	2	2	2.6	361160
PF3D7_0512600	ras-related protein Rab-1B (RAB1b)	22.886	0	19.37	2	2	15	1536600	2	2	10.5	2154500	2	2	10.5	5333700
PF3D7_0807500	proteasome subunit alpha type-6, putative	29.499	0	17.136	2	2	8.8	1143000	2	2	8.8	283870	2	2	8.8	5460100
PF3D7_0821700	60S ribosomal protein L22, putative	16.382	0	28.984	2	2	16.5	21147000	2	2	13.7	24804000	2	2	16.5	23697000
PF3D7_1222700	glideosome-associated protein 45 (GAP45)	23.632	0	39.039	2	2	11.8	2277300	2	2	11.8	2690600	2	2	10.3	3707600
PF3D7_1244100	N-alpha-acetyltransferase 15, NatA auxiliary subunit, putative	154.9	0	45.243	2	2	1.8	148470	2	2	2.2	192970	2	2	2.2	377370
